# Supplementary material for: Murine obscurin and Obsl1 have functionally redundant roles in sarcolemmal integrity, sarcoplasmic reticulum organization, and muscle metabolism
Source: Commun Biol. 2019 May 9;2:178. doi: 10.1038/s42003-019-0405-7 (PMC6509138; doi:10.1038/s42003-019-0405-7)
Supplement: Supplementary file 4 — Supplementary Data 1 [file 42003_2019_405_MOESM4_ESM.xlsx]

## Sheet: TA_proteins
Tibialis anterior																				log10 transformed intensity
Protein Group	Protein ID	Accession	gene symbol	Significance	-10lgP	Ratio TMT6-126	Ratio TMT6-127	Ratio TMT6-128	Ratio TMT6-129	Ratio TMT6-130	Intensity TMT6-126	Intensity TMT6-127	Intensity TMT6-128	Intensity TMT6-129	Intensity TMT6-130	Intensity Wt TA(average of TMT6-126; TMT6-127)	Intensity DKO(TMT6-128)	Intensity OBSC(TMT6-129)	Intensity OBL1(TMT6-130)	WT	DKO	OBSC	OBSL1	Coverage (%)	#Peptides	#Unique	PTM	Avg. Mass	Description
76	267	345842337	OBSCN	72.83	246.41	1	1.01	0.27	0.18	1.14	1278000	1289000	346300	223800	1461000	1283000	346300	223800	1461000	6.10823	5.53945	5.34986	6.16465	1	140	8	Carbamidomethylation; TMT6plex	815649	obscurin isoform 2 [Mus musculus]
1837	5073	6753504	Cox7a1	52.04	69	1	0.98	0.32	0.43	0.81	8493000	8347000	2707000	3667000	6912000	8420000	2707000	3667000	6912000	6.92531	6.43249	6.56431	6.8396	29	3	3	TMT6plex; Oxidation (M); Deamidation (NQ)	8986	cytochrome c oxidase subunit 7A1 mitochondrial precursor [Mus musculus]
2330	4658	37574048	Uqcr10	38.69	70.44	1	0.99	0.33	0.46	1.03	2787000	2765000	929800	1270000	2863000	2776000	929800	1270000	2863000	6.44342	5.96839	6.1038	6.45682	50	5	4	TMT6plex	7446	cytochrome b-c1 complex subunit 9 [Mus musculus]
2092	3325	46195430	NDUFS8	38.22	92.6	1	0.83	0.34	0.48	0.62	2124000	1765000	718100	1016000	1322000	1944000	718100	1016000	1322000	6.2887	5.85618	6.00689	6.12123	21	5	4	Carbamidomethylation; TMT6plex; Oxidation (M)	24038	NADH dehydrogenase [ubiquinone] iron-sulfur protein 8 mitochondrial [Mus musculus]
1281	2792	18859597	NDUFC2	41.72	96.98	1	0.94	0.37	0.69	0.79	25840000	24310000	9471000	17810000	20500000	25080000	9471000	17810000	20500000	7.39933	6.9764	7.25066	7.31175	45	7	7	TMT6plex; Oxidation (M)	14164	NADH dehydrogenase [ubiquinone] 1 subunit C2 [Mus musculus]
872	1015	9789997	LETM1	34	126.88	1	0.99	0.38	0.44	0.84	6480000	6404000	2481000	2836000	5464000	6442000	2481000	2836000	5464000	6.80902	6.39463	6.45271	6.73751	22	18	14	Carbamidomethylation; TMT6plex; Oxidation (M); Deamidation (NQ)	82989	LETM1 and EF-hand domain-containing protein 1 mitochondrial precursor [Mus musculus]
425	2577	158631246	NDUFB11	36.74	102.17	1	0.98	0.39	0.61	0.66	15220000	14950000	5877000	9241000	10060000	15080000	5877000	9241000	10060000	7.1784	6.76916	6.96572	7.0026	53	9	8	TMT6plex; Oxidation (M); Deamidation (NQ); Methyl ester	17444	NADH dehydrogenase [ubiquinone] 1 beta subcomplex subunit 11 mitochondrial [Mus musculus]
1834	3644	29789148	NDUFB9	31.53	83.43	1	1	0.39	0.47	0.81	4851000	4828000	1887000	2262000	3921000	4840000	1887000	2262000	3921000	6.68485	6.27577	6.35449	6.5934	37	6	6	TMT6plex; Oxidation (M)	21984	NADH dehydrogenase [ubiquinone] 1 beta subcomplex subunit 9 [Mus musculus]
879	1972	110625954	NDUFV2	40.93	118.46	1	1	0.4	0.55	0.75	13910000	13870000	5522000	7641000	10480000	13890000	5522000	7641000	10480000	7.1427	6.7421	6.88315	7.02036	43	11	11	Carbamidomethylation; TMT6plex; Oxidation (M); Deamidation (NQ)	27285	NADH dehydrogenase [ubiquinone] flavoprotein 2 mitochondrial isoform 1 precursor [Mus musculus]
2006	2154	27369748	ALDH5A1	41.88	104.25	1	1.02	0.41	1.22	0.82	1881000	1917000	768000	2287000	1533000	1899000	768000	2287000	1533000	6.27852	5.88536	6.35927	6.18554	16	8	7	TMT6plex; Deamidation (NQ)	55968	succinate-semialdehyde dehydrogenase mitochondrial precursor [Mus musculus]
5054	5321	6680991	COX7C	11.28	50.01	1	1.05	0.41	0.55	0.96	1726000	1810000	706400	950200	1665000	1768000	706400	950200	1665000	6.24748	5.84905	5.97782	6.22141	29	2	2	TMT6plex	7333	cytochrome c oxidase subunit 7C mitochondrial precursor [Mus musculus]
607	2283	12963633	NDUFA13	25.76	107.11	1	1.09	0.43	0.66	0.86	5577000	6065000	2385000	3677000	4811000	5821000	2385000	3677000	4811000	6.765	6.37749	6.56549	6.68224	22	9	3	TMT6plex; Oxidation (M)	16860	NADH dehydrogenase [ubiquinone] 1 alpha subcomplex subunit 13 [Mus musculus]
2159	2043	22164798	SELENBP1	13.67	116.53	1	1.07	0.45	0.95	1.17	513600	548300	229200	486100	598400	530900	229200	486100	598400	5.72501	5.36021	5.68673	5.77699	5	7	2	TMT6plex	52514	selenium-binding protein 1 [Mus musculus]
3962	4544	148227160	NT5C1A	18.55	58.02	1	0.94	0.41	0.81	0.99	171900	161200	71010	138400	170700	166500	71010	138400	170700	5.22141	4.85132	5.14114	5.23223	10	4	3	TMT6plex	40678	cytosolic 5'-nucleotidase 1A [Mus musculus]
13	138	205830428	MYH2	28.34	269.55	1	1.01	0.44	1.06	0.54	3481000	3501000	1536000	3673000	1883000	3491000	1536000	3673000	1883000	6.54295	6.18639	6.56502	6.27485	6	159	11	TMT6plex; Oxidation (M); Deamidation (NQ); Carbamylation; Dehydration; 2 more	223217	myosin-2 [Mus musculus]
2405	1805	257196228	MAOB	64.45	103	1	1	0.44	1.9	1.59	1068000	1064000	471100	2028000	1694000	1066000	471100	2028000	1694000	6.02776	5.67311	6.30707	6.22891	20	9	7	TMT6plex; Oxidation (M); Deamidation (NQ)	58558	amine oxidase [flavin-containing] B [Mus musculus]
6151	4462	13386100	NDUFA5	8.72	50.44	1	1	0.44	0.74	0.58	1913000	1911000	848400	1410000	1103000	1912000	848400	1410000	1103000	6.28149	5.9286	6.14922	6.04258	14	3	2	TMT6plex	13360	NADH dehydrogenase [ubiquinone] 1 alpha subcomplex subunit 5 isoform 1 [Mus musculus]
2857	2008	29366814	FAHD2A	28.14	109.71	1	1	0.45	0.96	0.88	3412000	3427000	1536000	3292000	3005000	3419000	1536000	3292000	3005000	6.5339	6.18639	6.51746	6.47784	29	8	8	Carbamidomethylation; TMT6plex; Oxidation (M); Deamidation (NQ)	34676	fumarylacetoacetate hydrolase domain-containing protein 2A [Mus musculus]
2015	2760	256220343	DHRS4	35.5	103.68	1	1.01	0.45	1.06	0.94	3768000	3805000	1696000	3986000	3524000	3786000	1696000	3986000	3524000	6.57818	6.22943	6.60054	6.54704	20	8	6	Carbamidomethylation; TMT6plex; Deamidation (NQ)	29885	dehydrogenase/reductase SDR family member 4 isoform 1 [Mus musculus]
3156	2892	21312012	NDUFA8	29	100.07	1	0.94	0.43	0.53	0.73	2569000	2415000	1114000	1356000	1871000	2492000	1114000	1356000	1871000	6.39655	6.04689	6.13226	6.27207	45	10	8	Carbamidomethylation; TMT6plex; Deamidation (NQ)	19992	NADH dehydrogenase [ubiquinone] 1 alpha subcomplex subunit 8 [Mus musculus]
681	1070	58037117	NDUFS3	35.38	142.67	1	1	0.46	0.61	0.84	8424000	8440000	3854000	5137000	7114000	8432000	3854000	5137000	7114000	6.92593	6.58591	6.71071	6.85211	42	15	12	TMT6plex	30149	NADH dehydrogenase [ubiquinone] iron-sulfur protein 3 mitochondrial precursor [Mus musculus]
644	1063	6680690	PRDX3	27.69	129.37	1	0.98	0.46	0.77	0.84	23250000	22740000	10600000	17900000	19540000	22990000	10600000	17900000	19540000	7.36154	7.02531	7.25285	7.29092	45	14	12	Carbamidomethylation; TMT6plex; Deamidation (NQ)	28127	thioredoxin-dependent peroxide reductase mitochondrial precursor [Mus musculus]
265	243	7304855	ACTN3	51.69	192.06	1	0.99	0.47	1.22	0.78	18860000	18740000	8877000	22950000	14620000	18800000	8877000	22950000	14620000	7.27416	6.94827	7.36078	7.16495	36	43	28	Carbamidomethylation; TMT6plex; Oxidation (M); Deamidation (NQ)	103043	alpha-actinin-3 [Mus musculus]
374	1026	13385006	Cyc1	28.8	133.5	1	0.91	0.45	0.6	0.87	24720000	22560000	11180000	14940000	21510000	23640000	11180000	14940000	21510000	7.37365	7.04844	7.17435	7.33264	37	14	12	Carbamidomethylation; TMT6plex; Oxidation (M); Deamidation (NQ); Methyl ester	35328	cytochrome c1 heme protein mitochondrial [Mus musculus]
2317	2922	13385726	Uqcrb	22.7	92.76	1	1.03	0.48	0.58	0.65	4873000	5023000	2333000	2835000	3162000	4948000	2333000	2835000	3162000	6.69443	6.36791	6.45255	6.49996	45	7	7	TMT6plex; Oxidation (M); Deamidation (NQ)	13561	cytochrome b-c1 complex subunit 7 [Mus musculus]
448	470	13195624	NDUFA10	30.28	156.03	1	1.01	0.49	0.86	0.91	50550000	51030000	24720000	43450000	46170000	50790000	24720000	43450000	46170000	7.70578	7.39305	7.63799	7.66436	60	24	21	Carbamidomethylation; TMT6plex; Oxidation (M); Deamidation (NQ)	40603	NADH dehydrogenase [ubiquinone] 1 alpha subcomplex subunit 10 mitochondrial precursor [Mus musculus]
579	1687	160298168	GBAS	22.52	114.37	1	0.99	0.49	0.67	0.84	15020000	14880000	7336000	10050000	12640000	14950000	7336000	10050000	12640000	7.17464	6.86546	7.00217	7.10175	26	12	8	Carbamidomethylation; TMT6plex; Oxidation (M); Deamidation (NQ)	32899	protein NipSnap homolog 2 [Mus musculus]
3371	4357	21539585	Uqcrq	13.96	50	1	1	0.49	0.6	0.82	4681000	4660000	2299000	2813000	3847000	4670000	2299000	2813000	3847000	6.66932	6.36154	6.44917	6.58512	37	4	4	TMT6plex	9768	cytochrome b-c1 complex subunit 8 [Mus musculus]
1462	1691	256220113	CLYBL	24.05	116.73	1	1	0.5	0.88	0.93	5335000	5312000	2646000	4681000	4944000	5323000	2646000	4681000	4944000	6.72616	6.42259	6.67034	6.69408	31	11	11	Carbamidomethylation; TMT6plex	37549	citrate lyase subunit beta-like protein mitochondrial precursor [Mus musculus]
1096	3132	112807195	Cox5b	28.27	113.56	1	1.03	0.5	0.74	0.7	12440000	12770000	6254000	9234000	8715000	12610000	6254000	9234000	8715000	7.10072	6.79616	6.96539	6.94027	43	8	8	TMT6plex; Oxidation (M); Deamidation (NQ)	13847	cytochrome c oxidase subunit 5B mitochondrial [Mus musculus]
1653	4121	33563266	NDUFA4	26.9	86.46	1	1.02	0.5	0.62	0.71	10070000	10250000	5062000	6248000	7147000	10160000	5062000	6248000	7147000	7.00689	6.70432	6.79574	6.85412	37	3	3	TMT6plex; Oxidation (HW)	9327	cytochrome c oxidase subunit NDUFA4 [Mus musculus]
4423	3622	56711244	NDUFS6	19.23	85.34	1	1	0.5	0.78	0.7	2179000	2183000	1094000	1701000	1524000	2181000	1094000	1701000	1524000	6.33866	6.03902	6.2307	6.18298	57	5	5	Carbamidomethylation; TMT6plex; Deamidation (NQ)	13020	NADH dehydrogenase [ubiquinone] iron-sulfur protein 6 mitochondrial precursor [Mus musculus]
1279	2611	13385558	NDUFB8	17.79	106.63	1	0.97	0.51	0.73	0.7	5869000	5703000	2979000	4291000	4090000	5786000	2979000	4291000	4090000	6.76238	6.47407	6.63256	6.61172	49	10	10	Carbamidomethylation; TMT6plex; Oxidation (M); Deamidation (NQ)	21876	NADH dehydrogenase [ubiquinone] 1 beta subcomplex subunit 8 mitochondrial precursor [Mus musculus]
451	3287	281485615	NDUFS4	23.74	90.44	1	0.99	0.51	0.9	0.88	41880000	41590000	21220000	37760000	36800000	41740000	21220000	37760000	36800000	7.62055	7.32675	7.57703	7.56585	25	5	4	TMT6plex; Deamidation (NQ)	19803	NADH dehydrogenase [ubiquinone] iron-sulfur protein 4 mitochondrial [Mus musculus]
2634	4237	58037109	NDUFB10	16.85	77.1	1	1.05	0.52	0.66	0.68	919100	968600	481700	608300	628300	943900	481700	608300	628300	5.97493	5.68278	5.78412	5.79817	27	6	5	TMT6plex; Oxidation (M)	21024	NADH dehydrogenase [ubiquinone] 1 beta subcomplex subunit 10 [Mus musculus]
1505	2117	165972309	SUCLG2	18.56	103.61	1	1	0.52	0.97	0.95	1963000	1958000	1015000	1912000	1869000	1961000	1015000	1912000	1869000	6.29248	6.00647	6.28149	6.27161	23	9	9	TMT6plex; Oxidation (M)	46840	succinyl-CoA ligase [GDP-forming] subunit beta mitochondrial isoform 1 precursor [Mus musculus]
2521	3454	6753912	FTH1	14	68.24	1	1.02	0.52	0.64	0.81	3874000	3944000	2015000	2489000	3122000	3909000	2015000	2489000	3122000	6.59207	6.30428	6.39602	6.49443	31	5	5	TMT6plex; Oxidation (M)	21067	ferritin heavy chain [Mus musculus]
1876	2271	27753995	ABCB8	18.47	102.43	1	0.98	0.52	1.03	0.94	2573000	2515000	1339000	2651000	2411000	2544000	1339000	2651000	2411000	6.40552	6.12678	6.42341	6.3822	14	10	8	TMT6plex	78000	ATP-binding cassette sub-family B member 8 mitochondrial precursor [Mus musculus]
2241	3000	568993558	tmem65	17.76	98.29	1	0.98	0.52	0.85	0.78	2038000	1995000	1064000	1731000	1586000	2016000	1064000	1731000	1586000	6.30449	6.02694	6.2383	6.2003	10	6	3	TMT6plex	27848	PREDICTED: transmembrane protein 65 isoform X1 [Mus musculus]
4203	4660	298286543	MRPS36	14.48	63.05	1	0.96	0.52	0.72	0.8	2355000	2265000	1224000	1697000	1896000	2310000	1224000	1697000	1896000	6.36361	6.08778	6.22968	6.27784	56	3	3	TMT6plex; Oxidation (M); Deamidation (NQ)	10943	28S ribosomal protein S36 mitochondrial isoform 2 [Mus musculus]
2335	5277	568907872	OBSL1	17.26	55.92	1	1	0.53	1.28	0.38	442800	441900	233400	566400	167600	442300	233400	566400	167600	5.64572	5.3681	5.75312	5.22427	1	5	2	TMT6plex	207952	PREDICTED: obscurin-like protein 1 isoform X1 [Mus musculus]
1775	3585	112181182	Cox5a	18.63	86.26	1	1.01	0.54	0.77	0.61	9868000	9959000	5369000	7567000	6043000	9914000	5369000	7567000	6043000	6.99625	6.72989	6.87892	6.78125	29	4	4	TMT6plex; Oxidation (M)	16101	cytochrome c oxidase subunit 5A mitochondrial precursor [Mus musculus]
187	402	319402143	Hbb-bs	27.2	170.46	1	0.98	0.54	1.01	0.73	68180000	66760000	37110000	68920000	49480000	67470000	37110000	68920000	49480000	7.82911	7.56949	7.83835	7.69443	23	22	6	TMT6plex; Deamidation (NQ); Dehydration; Oxidation (HW)	15748	hemoglobin beta adult s chain [Mus musculus]
3161	3321	255759902	MAOA	21.77	91.71	1	0.99	0.55	0.9	1.25	286000	283700	158000	258400	356200	284800	158000	258400	356200	5.45454	5.19866	5.41229	5.55169	8	5	3	TMT6plex	59602	amine oxidase [flavin-containing] A [Mus musculus]
1767	2540	34538598	ND1	13.72	90.24	1	1.12	0.59	0.87	0.91	7514000	8394000	4412000	6506000	6867000	7954000	4412000	6506000	6867000	6.90059	6.64464	6.81331	6.83677	25	9	9	TMT6plex; Oxidation (M)	36059	NADH dehydrogenase subunit 1 (mitochondrion) [Mus musculus]
1131	3547	755565726	APOO	14.17	77.89	1	0.97	0.54	0.68	0.86	5823000	5625000	3149000	3951000	4986000	5724000	3149000	3951000	4986000	6.7577	6.49817	6.59671	6.69775	34	7	7	TMT6plex; Oxidation (M)	26388	PREDICTED: MICOS complex subunit Mic26 isoform X1 [Mus musculus]
4183	3936	6754086	GSTM5	10.26	57.61	1	1.02	0.56	0.67	0.92	570000	579800	317000	382800	522900	574900	317000	382800	522900	5.75959	5.50106	5.58297	5.71842	14	4	3	Carbamidomethylation; TMT6plex; Oxidation (M)	26635	glutathione S-transferase Mu 5 [Mus musculus]
217	62	229892320	NDUFS1	25.73	202.92	1	1.01	0.57	0.93	0.94	79110000	79760000	44780000	73760000	73980000	79440000	44780000	73760000	73980000	7.90004	7.65108	7.86782	7.86911	57	42	41	Carbamidomethylation; TMT6plex; Oxidation (M); Deamidation (NQ); Mutation	79777	NADH-ubiquinone oxidoreductase 75 kDa subunit mitochondrial precursor [Mus musculus]
370	448	157951643	ACTN2	27.6	175.11	1	0.97	0.55	1.16	0.49	6810000	6617000	3768000	7904000	3364000	6714000	3768000	7904000	3364000	6.82698	6.57611	6.89785	6.52686	29	36	21	Carbamidomethylation; TMT6plex; Oxidation (M)	103834	alpha-actinin-2 [Mus musculus]
274	1960	6678371	TNNC2	34.07	116.18	1	0.99	0.55	0.46	0.82	28280000	27960000	15670000	12920000	23260000	28120000	15670000	12920000	23260000	7.44902	7.19507	7.11126	7.36661	51	8	7	Carbamidomethylation; TMT6plex; Oxidation (M)	18110	troponin C skeletal muscle [Mus musculus]
690	2113	6678682	LGALS1	34.57	115.87	1	1.09	0.58	0.48	0.9	27940000	30330000	16250000	13520000	25240000	29130000	16250000	13520000	25240000	7.46434	7.21085	7.13098	7.40209	56	10	10	Carbamidomethylation; TMT6plex; Oxidation (M); Deamidation (NQ)	14866	galectin-1 [Mus musculus]
1367	2147	170014725	BDH1	17.82	115.53	1	1.05	0.58	0.72	0.64	2287000	2390000	1319000	1636000	1456000	2338000	1319000	1636000	1456000	6.36884	6.12024	6.21378	6.16316	32	11	10	Carbamidomethylation; TMT6plex; Oxidation (M); Deamidation (NQ)	38299	D-beta-hydroxybutyrate dehydrogenase mitochondrial precursor [Mus musculus]
1419	1803	30840984	SMYD2	16.35	113.58	1	1	0.56	1.04	1.02	4001000	4002000	2249000	4177000	4065000	4002000	2249000	4177000	4065000	6.60228	6.35199	6.62086	6.60906	28	12	12	Carbamidomethylation; TMT6plex	49567	N-lysine methyltransferase SMYD2 [Mus musculus]
6147	4278	7949005	ATP5J	10.64	55.57	1	0.97	0.56	0.69	0.6	1200000	1166000	666100	825600	717300	1183000	666100	825600	717300	6.07298	5.82354	5.91677	5.8557	36	3	3	TMT6plex; Oxidation (M)	12496	ATP synthase-coupling factor 6 mitochondrial precursor [Mus musculus]
361	331	19526814	NDUFV1	17.93	162.42	1	0.96	0.56	0.97	0.88	49850000	47880000	27970000	48190000	43840000	48860000	27970000	48190000	43840000	7.68895	7.44669	7.68296	7.64187	56	30	27	Carbamidomethylation; TMT6plex; Oxidation (M)	50834	NADH dehydrogenase [ubiquinone] flavoprotein 1 mitochondrial precursor [Mus musculus]
1186	1975	21313618	CHCHD3	17.39	120.95	1	1	0.57	0.65	0.73	12780000	12810000	7231000	8266000	9365000	12790000	7231000	8266000	9365000	7.10687	6.8592	6.9173	6.97151	35	12	10	Carbamidomethylation; TMT6plex	26335	MICOS complex subunit Mic19 [Mus musculus]
386	2303	6753244	CALM1	26.21	117.8	1	1	0.57	0.58	0.86	26170000	26180000	14890000	15050000	22530000	26170000	14890000	15050000	22530000	7.4178	7.17289	7.17754	7.35276	49	9	7	TMT6plex; Oxidation (M); Deamidation (NQ); Methyl ester	16838	calmodulin isoform 2 [Mus musculus]
1552	2054	755538688	MAP2K6	14.19	102.27	1	1.01	0.57	0.79	0.95	2410000	2441000	1373000	1903000	2291000	2425000	1373000	1903000	2291000	6.38471	6.13767	6.27944	6.36003	24	8	7	Carbamidomethylation; TMT6plex	41638	PREDICTED: dual specificity mitogen-activated protein kinase kinase 6 isoform X1 [Mus musculus]
1151	1397	31981810	ECI1	17.71	129.08	1	0.98	0.57	0.84	0.81	7839000	7676000	4480000	6580000	6357000	7758000	4480000	6580000	6357000	6.88975	6.65128	6.81823	6.80325	39	12	12	TMT6plex; Oxidation (M); Deamidation (NQ)	32250	enoyl-CoA delta isomerase 1 mitochondrial precursor [Mus musculus]
1643	2211	6754084	GSTM1	11.52	91.76	1	1	0.57	0.66	1.03	4158000	4139000	2386000	2757000	4283000	4149000	2386000	2757000	4283000	6.61794	6.37767	6.44044	6.63175	28	10	7	TMT6plex; Oxidation (M)	25970	glutathione S-transferase Mu 1 [Mus musculus]
560	3992	10181184	ATP5J2	19.68	91.75	1	1	0.58	0.78	0.83	22460000	22370000	13080000	17540000	18670000	22410000	13080000	17540000	18670000	7.35044	7.11661	7.24403	7.27114	34	6	4	TMT6plex; Oxidation (M)	10344	ATP synthase subunit f mitochondrial [Mus musculus]
1947	3020	255522931	NLRX1	11.65	88.99	1	1.01	0.58	0.95	1	1051000	1061000	612300	993900	1052000	1056000	612300	993900	1052000	6.02366	5.78696	5.99734	6.02202	7	8	6	Carbamidomethylation; TMT6plex; Deamidation (NQ)	107831	NLR family member X1 [Mus musculus]
2003	1825	6671549	PRDX6	13.19	105.45	1	0.98	0.58	0.58	0.62	5109000	4990000	2969000	2987000	3183000	5050000	2969000	2987000	3183000	6.70329	6.47261	6.47524	6.50284	64	11	11	Carbamidomethylation; TMT6plex; Oxidation (M); Deamidation (NQ)	24827	peroxiredoxin-6 isoform 1 [Mus musculus]
1646	2675	21644577	ABHD11	11.06	89.05	1	1.01	0.6	0.82	0.86	2857000	2885000	1701000	2337000	2451000	2871000	1701000	2337000	2451000	6.45803	6.2307	6.36866	6.38934	29	9	8	TMT6plex	33561	protein ABHD11 isoform 1 [Mus musculus]
2020	3236	937425175	MPZ	24.59	86.12	1	1	0.59	0.71	1.53	3208000	3204000	1884000	2273000	4924000	3206000	1884000	2273000	4924000	6.50596	6.27508	6.3566	6.69232	17	6	6	TMT6plex	34499	myelin protein P0 isoform L-MPZ precursor [Mus musculus]
3956	4322	83715998	Atp5k	5.89	73.62	1	0.93	0.57	0.6	0.58	3761000	3498000	2132000	2260000	2193000	3629000	2132000	2260000	2193000	6.55979	6.32879	6.35411	6.34104	32	3	2	TMT6plex	8236	ATP synthase subunit e mitochondrial [Mus musculus]
2412	2567	160333789	SPR	12.61	96.81	1	0.99	0.59	0.96	0.95	3414000	3389000	2025000	3292000	3255000	3401000	2025000	3292000	3255000	6.53161	6.30643	6.51746	6.51255	29	7	6	Carbamidomethylation; TMT6plex; Oxidation (M)	27928	sepiapterin reductase [Mus musculus]
3949	3988	31981600	NDUFA2	13.41	83.71	1	0.99	0.6	0.8	0.69	1363000	1347000	812800	1091000	946000	1355000	812800	1091000	946000	6.13194	5.90998	6.03782	5.97589	31	3	3	TMT6plex; Deamidation (NQ)	10916	NADH dehydrogenase [ubiquinone] 1 alpha subcomplex subunit 2 [Mus musculus]
3957	4387	568927055	PTPN3	8.51	62.67	1	0.99	0.6	0.71	0.78	821600	810700	490400	579800	642800	816200	490400	579800	642800	5.9118	5.69055	5.76328	5.80808	3	6	3	TMT6plex	106291	PREDICTED: tyrosine-protein phosphatase non-receptor type 3 isoform X1 [Mus musculus]
28	49	18079339	ACO2	26.04	242.21	1	0.98	0.61	1.05	0.88	728900000	713600000	442200000	766000000	643700000	721200000	442200000	766000000	643700000	8.85806	8.64562	8.88423	8.80868	74	107	104	Carbamidomethylation; TMT6plex; Oxidation (M); Deamidation (NQ); Acetylation (N-term); 25 more	85464	aconitate hydratase mitochondrial precursor [Mus musculus]
513	877	254692859	NDUFA9	13.65	144.63	1	1.01	0.61	0.97	0.91	16540000	16630000	10070000	15980000	15130000	16580000	10070000	15980000	15130000	7.21958	7.00303	7.20358	7.17984	40	22	17	TMT6plex; Oxidation (M); Deamidation (NQ)	42525	NADH dehydrogenase [ubiquinone] 1 alpha subcomplex subunit 9 mitochondrial precursor [Mus musculus]
1217	2042	21313679	ATP5H	12.65	107.34	1	0.85	0.56	0.75	0.58	13490000	11410000	7566000	10060000	7816000	12450000	7566000	10060000	7816000	7.09517	6.87887	7.0026	6.89298	50	9	8	Carbamidomethylation; TMT6plex; Oxidation (M); Oxidation (HW)	18749	ATP synthase subunit d mitochondrial [Mus musculus]
857	2826	21312594	MPC2	12.02	99.04	1	0.98	0.6	0.87	0.82	14050000	13720000	8478000	12170000	11560000	13890000	8478000	12170000	11560000	7.1427	6.92829	7.08529	7.06296	44	10	7	TMT6plex; Oxidation (M)	14286	mitochondrial pyruvate carrier 2 [Mus musculus]
898	2184	6753098	APOBEC2	10.91	95.33	1	0.99	0.61	0.9	0.9	25640000	25350000	15630000	23090000	22980000	25490000	15630000	23090000	22980000	7.40637	7.19396	7.36342	7.36135	46	10	9	Carbamidomethylation; TMT6plex; Oxidation (M); Deamidation (NQ)	25660	C-_U-editing enzyme APOBEC-2 [Mus musculus]
3959	4416	19527378	TMEM109	4.42	51.26	1	1.11	0.64	0.76	0.96	2749000	3056000	1770000	2101000	2629000	2903000	1770000	2101000	2629000	6.46285	6.24797	6.32243	6.41979	9	3	2	TMT6plex	26306	transmembrane protein 109 precursor [Mus musculus]
7079	5391	27754007	NDUFAB1	4.14	36.69	1	1	0.61	0.82	0.64	503100	505400	308300	411400	319700	504200	308300	411400	319700	5.7026	5.48897	5.61426	5.50474	13	2	2	TMT6plex; Oxidation (M)	17370	acyl carrier protein mitochondrial precursor [Mus musculus]
140	97	46593021	UQCRC1	21.88	208.62	1	1	0.62	0.9	0.94	105800000	105700000	65490000	95690000	98950000	105800000	65490000	95690000	98950000	8.02449	7.81617	7.98087	7.99542	65	51	49	Carbamidomethylation; TMT6plex; Oxidation (M); Deamidation (NQ); Carbamylation; 3 more	52852	cytochrome b-c1 complex subunit 1 mitochondrial precursor [Mus musculus]
472	810	29788764	ADSL	13.94	146.68	1	1.01	0.62	0.64	0.97	7370000	7424000	4603000	4744000	7171000	7397000	4603000	4744000	7171000	6.86906	6.66304	6.67614	6.85558	32	21	16	Carbamidomethylation; TMT6plex; Oxidation (M); Deamidation (NQ)	54866	adenylosuccinate lyase [Mus musculus]
520	1097	22122625	HIBCH	13.09	144.65	1	1	0.62	0.76	0.87	10280000	10300000	6399000	7791000	8970000	10290000	6399000	7791000	8970000	7.01242	6.80611	6.89159	6.95279	47	21	17	Carbamidomethylation; TMT6plex; Oxidation (M); Deamidation (NQ)	43038	3-hydroxyisobutyryl-CoA hydrolase mitochondrial precursor [Mus musculus]
310	712	163838641	ATP5C1	16.65	139.42	1	0.99	0.61	0.88	0.85	53440000	53160000	32780000	47000000	45410000	53300000	32780000	47000000	45410000	7.72673	7.51561	7.6721	7.65715	40	16	15	Carbamidomethylation; TMT6plex; Oxidation (M); Deamidation (NQ)	32886	ATP synthase subunit gamma mitochondrial isoform a [Mus musculus]
762	1627	6753138	ATP1B1	13.5	128.13	1	1.02	0.63	0.97	0.88	9338000	9558000	5868000	9102000	8219000	9448000	5868000	9102000	8219000	6.97534	6.76849	6.95914	6.91482	29	12	9	Carbamidomethylation; TMT6plex; Oxidation (M); Deamidation (NQ)	35195	sodium/potassium-transporting ATPase subunit beta-1 [Mus musculus]
2518	3110	170650601	MACROD1	12.13	106.96	1	1.03	0.63	0.72	0.91	1671000	1715000	1055000	1207000	1520000	1693000	1055000	1207000	1520000	6.22866	6.02325	6.08171	6.18184	25	8	6	Carbamidomethylation; TMT6plex; Deamidation (NQ)	35295	O-acetyl-ADP-ribose deacetylase MACROD1 [Mus musculus]
2525	3677	33468857	HINT1	10.86	78.34	1	1.03	0.63	0.77	0.93	3201000	3282000	2004000	2474000	2988000	3242000	2004000	2474000	2988000	6.51081	6.3019	6.3934	6.47538	23	3	3	Carbamidomethylation; TMT6plex	13777	histidine triad nucleotide-binding protein 1 [Mus musculus]
314	581	21450277	ATP1A1	12.89	179.5	1	0.97	0.62	1.03	0.9	3123000	3024000	1933000	3215000	2824000	3074000	1933000	3215000	2824000	6.4877	6.28623	6.50718	6.45086	14	32	12	TMT6plex; Oxidation (M)	112982	sodium/potassium-transporting ATPase subunit alpha-1 precursor [Mus musculus]
524	175	21312994	SLC25A11	21.52	167.85	1	1	0.63	1.08	0.99	22540000	22460000	14100000	24320000	22230000	22500000	14100000	24320000	22230000	7.35218	7.14922	7.38596	7.34694	52	24	20	Carbamidomethylation; TMT6plex; Oxidation (M); Deamidation (NQ)	34155	mitochondrial 2-oxoglutarate/malate carrier protein [Mus musculus]
230	526	23346461	NDUFS2	13.59	166.62	1	1.01	0.63	0.88	0.93	26970000	27190000	16930000	23700000	25120000	27080000	16930000	23700000	25120000	7.43265	7.22866	7.37475	7.40002	65	39	34	Carbamidomethylation; TMT6plex; Oxidation (M); Deamidation (NQ)	52626	NADH dehydrogenase [ubiquinone] iron-sulfur protein 2 mitochondrial precursor [Mus musculus]
119	221	9256624	PGAM2	25.79	162.11	1	0.97	0.62	0.56	0.83	138600000	134700000	86100000	77030000	115300000	136700000	86100000	77030000	115300000	8.13577	7.935	7.88666	8.06183	54	24	14	Carbamidomethylation; TMT6plex; Oxidation (M); Deamidation (NQ); Carbamylation; 5 more	28827	phosphoglycerate mutase 2 [Mus musculus]
344	1243	34538601	COX2	14.21	123.57	1	0.99	0.62	0.88	0.84	32800000	32470000	20470000	28710000	27400000	32640000	20470000	28710000	27400000	7.51375	7.31112	7.45803	7.43775	52	13	12	TMT6plex; Oxidation (M); Deamidation (NQ); Methyl ester	25976	cytochrome c oxidase subunit II (mitochondrion) [Mus musculus]
1397	2702	568955464	SLC27A1	13.17	111.91	1	1	0.63	0.84	0.88	1592000	1597000	997800	1337000	1402000	1594000	997800	1337000	1402000	6.20249	5.99904	6.12613	6.14675	14	8	7	TMT6plex; Oxidation (M); Deamidation (NQ)	71276	PREDICTED: long-chain fatty acid transport protein 1 isoform X2 [Mus musculus]
780	2893	21313476	SAR1B	10.85	103.21	1	1	0.63	0.67	0.94	1659000	1665000	1046000	1106000	1563000	1662000	1046000	1106000	1563000	6.22063	6.01953	6.04376	6.19396	13	7	3	TMT6plex; Oxidation (M)	22382	GTP-binding protein SAR1b [Mus musculus]
3002	2294	63999380	LRPAP1	13.66	101.42	1	1	0.63	0.6	0.93	1280000	1283000	805200	765100	1190000	1282000	805200	765100	1190000	6.10789	5.9059	5.88372	6.07555	29	8	8	TMT6plex; Oxidation (M); Deamidation (NQ); Methyl ester	42215	alpha-2-macroglobulin receptor-associated protein precursor [Mus musculus]
856	2827	34538607	ND4	12.19	95.06	1	1	0.63	1.07	0.94	12480000	12430000	7894000	13320000	11700000	12460000	7894000	13320000	11700000	7.09552	6.8973	7.1245	7.06819	16	11	9	TMT6plex; Oxidation (M)	51882	NADH dehydrogenase subunit 4 (mitochondrion) [Mus musculus]
2176	3617	262050556	FUNDC2	12.28	88.3	1	1.01	0.63	1.04	0.92	8178000	8238000	5138000	8486000	7554000	8208000	5138000	8486000	7554000	6.91424	6.71079	6.9287	6.87818	27	6	5	TMT6plex; 2-amino-3-oxo-butanoic_acid	16564	FUN14 domain-containing protein 2 [Mus musculus]
2899	4806	13385090	Cox6b1	8.71	63.57	1	0.94	0.61	0.79	0.61	3555000	3359000	2181000	2824000	2165000	3457000	2181000	2824000	2165000	6.5387	6.33866	6.45086	6.33546	36	4	4	Carbamidomethylation; TMT6plex	10071	cytochrome c oxidase subunit 6B1 [Mus musculus]
1071	4609	41281703	CORO6	5.44	54.59	1	1.02	0.63	1.1	0.76	432300	442000	274100	474800	328000	437100	274100	474800	328000	5.64058	5.43791	5.67651	5.51587	4	3	2	TMT6plex	52782	coronin-6 isoform B [Mus musculus]
605	2109	6679439	PPIA	14.74	106.85	1	1.01	0.64	1.08	0.96	30470000	30680000	19440000	32900000	29190000	30580000	19440000	32900000	29190000	7.48544	7.2887	7.5172	7.46523	55	14	11	Carbamidomethylation; TMT6plex; Oxidation (M); Deamidation (NQ); Mutation	17971	peptidyl-prolyl cis-trans isomerase A [Mus musculus]
1773	3351	6678391	TNNI2	21.57	89.83	1	1.01	0.64	0.52	0.58	4867000	4917000	3124000	2549000	2846000	4892000	3124000	2549000	2846000	6.68949	6.49471	6.40637	6.45423	32	6	5	Carbamidomethylation; TMT6plex; Oxidation (M)	21358	troponin I fast skeletal muscle [Mus musculus]
1512	3395	20589521	TBRG4	9.55	87.9	1	1.03	0.65	0.65	0.93	1613000	1664000	1046000	1042000	1500000	1639000	1046000	1042000	1500000	6.21458	6.01953	6.01787	6.17609	15	12	7	TMT6plex; Oxidation (M)	71513	protein TBRG4 [Mus musculus]
3179	4225	13385054	NDUFB3	4.19	63.59	1	0.97	0.63	0.88	0.83	2173000	2111000	1362000	1916000	1800000	2142000	1362000	1916000	1800000	6.33082	6.13418	6.2824	6.25527	18	3	2	TMT6plex	11692	NADH dehydrogenase [ubiquinone] 1 beta subcomplex subunit 3 [Mus musculus]
5772	4789	13385492	NDUFA6	6.64	44.99	1	1.03	0.65	0.7	0.76	621600	641000	404900	436200	473500	631300	404900	436200	473500	5.80024	5.60735	5.63969	5.67532	31	3	3	TMT6plex; Oxidation (M)	15283	NADH dehydrogenase [ubiquinone] 1 alpha subcomplex subunit 6 [Mus musculus]
6	3	576080555	GAPDH	17.14	255.05	1	0.98	0.65	0.81	0.93	188100000	185300000	122000000	153200000	175500000	186700000	122000000	153200000	175500000	8.27114	8.08636	8.18526	8.24428	9	145	7	TMT6plex; Oxidation (M); Deamidation (NQ); Carbamylation; Dehydration; 8 more	38653	glyceraldehyde-3-phosphate dehydrogenase isoform 1 [Mus musculus]
121	68	22267442	Uqcrc2	16.95	212.59	1	0.99	0.65	1	0.9	102900000	102300000	66820000	102700000	92510000	102600000	66820000	102700000	92510000	8.01115	7.82491	8.01157	7.96619	75	57	56	Carbamidomethylation; TMT6plex; Oxidation (M); Deamidation (NQ); Acetylation (N-term); 5 more	48235	cytochrome b-c1 complex subunit 2 mitochondrial precursor [Mus musculus]
292	474	21313536	DLST	12.69	160.74	1	0.99	0.65	0.73	0.83	42020000	41510000	27170000	30770000	34940000	41760000	27170000	30770000	34940000	7.62076	7.43409	7.48813	7.54332	36	22	20	TMT6plex; Oxidation (M); Deamidation (NQ); Methylation; Carbamidomethylation (DHKE X@N-term)	48995	dihydrolipoyllysine-residue succinyltransferase component of 2-oxoglutarate dehydrogenase complex mitochondrial [Mus musculus]
1514	4507	31980744	ATP5L	8.89	70.3	1	0.94	0.63	0.77	0.9	4428000	4183000	2795000	3421000	3967000	4305000	2795000	3421000	3967000	6.63397	6.44638	6.53415	6.59846	38	4	4	TMT6plex; Oxidation (M)	11425	ATP synthase subunit g mitochondrial [Mus musculus]
7	17	6755256	PYGM	21.43	264.46	1	1	0.66	0.9	1.1	1781000000	1788000000	1172000000	1602000000	1955000000	1784000000	1172000000	1602000000	1955000000	9.25139	9.06893	9.20466	9.29115	64	174	119	Carbamidomethylation; TMT6plex; Oxidation (M); Deamidation (NQ); Acetylation (K); 28 more	97286	glycogen phosphorylase muscle form [Mus musculus]
46	83	6680748	ATP5A1	15.86	222.68	1	1.01	0.66	0.92	0.85	464800000	467800000	305600000	429100000	395700000	466300000	305600000	429100000	395700000	8.66867	8.48515	8.63256	8.59737	68	86	78	Carbamidomethylation; TMT6plex; Oxidation (M); Deamidation (NQ); Dehydration; 8 more	59753	ATP synthase subunit alpha mitochondrial precursor [Mus musculus]
137	143	85861164	OGDH	11.26	222.4	1	0.98	0.65	0.99	0.85	5520000	5389000	3595000	5474000	4713000	5455000	3595000	5474000	4713000	6.73679	6.5557	6.7383	6.6733	4	90	4	TMT6plex; Deamidation (NQ)	116449	2-oxoglutarate dehydrogenase mitochondrial isoform 3 precursor [Mus musculus]
166	202	18152793	PDHB	13.09	174.86	1	0.96	0.65	0.88	0.89	108700000	103900000	70240000	95700000	96470000	106300000	70240000	95700000	96470000	8.02653	7.84658	7.98091	7.98439	68	31	30	Carbamidomethylation; TMT6plex; Oxidation (M); Deamidation (NQ); Dehydration; Oxidation (HW)	38937	pyruvate dehydrogenase E1 component subunit beta mitochondrial precursor [Mus musculus]
1820	813	100817933	ACAD9	9.95	133.78	1	1	0.66	0.98	1.01	5013000	5015000	3320000	4926000	5081000	5014000	3320000	4926000	5081000	6.70018	6.52114	6.69249	6.70595	25	14	13	Carbamidomethylation; TMT6plex; Oxidation (M); Deamidation (NQ)	68722	acyl-CoA dehydrogenase family member 9 mitochondrial [Mus musculus]
712	1559	31980762	SOD2	10.74	120.63	1	0.97	0.65	1.01	0.93	23600000	23010000	15370000	23820000	21910000	23310000	15370000	23820000	21910000	7.36754	7.18667	7.37694	7.34064	54	18	15	TMT6plex; Oxidation (M); Deamidation (NQ)	24603	superoxide dismutase [Mn] mitochondrial precursor [Mus musculus]
4422	3362	6679525	PTER	8.79	81.75	1	0.97	0.65	0.85	1.02	578300	562000	375500	489700	589100	570100	375500	489700	589100	5.75595	5.57461	5.68993	5.77019	15	6	6	TMT6plex	39218	phosphotriesterase-related protein isoform 2 [Mus musculus]
4182	3948	260447056	UBAC1	7.98	77.21	1	1.06	0.68	0.69	0.75	611900	648100	415900	424800	460700	630000	415900	424800	460700	5.79934	5.61899	5.62818	5.66342	12	5	4	Carbamidomethylation; TMT6plex; Oxidation (M)	45531	ubiquitin-associated domain-containing protein 1 [Mus musculus]
3180	4264	27229101	FAM213A	6.72	62.8	1	0.99	0.66	0.76	0.88	1502000	1487000	989200	1139000	1323000	1495000	989200	1139000	1323000	6.17464	5.99528	6.05652	6.12156	20	5	4	TMT6plex; Oxidation (M)	24395	redox-regulatory protein FAM213A [Mus musculus]
1125	1505	34538608	ND5	10.42	123.94	1	0.98	0.66	0.94	0.96	5883000	5756000	3879000	5539000	5642000	5819000	3879000	5539000	5642000	6.76485	6.58872	6.74343	6.75143	21	14	14	TMT6plex; Oxidation (M)	68475	NADH dehydrogenase subunit 5 (mitochondrion) [Mus musculus]
2871	3246	21704050	SMOX	11.75	89.63	1	0.94	0.65	0.69	1.21	487200	455700	314300	335900	589600	471400	314300	335900	589600	5.67339	5.49734	5.52621	5.77056	6	6	3	TMT6plex	61852	spermine oxidase isoform b [Mus musculus]
3546	4910	51592076	SLC37A4	7.71	35.9	1	0.95	0.65	1.09	1.02	1256000	1193000	816100	1373000	1285000	1224000	816100	1373000	1285000	6.08778	5.91174	6.13767	6.1089	7	3	3	TMT6plex; Oxidation (M)	46064	glucose-6-phosphate translocase [Mus musculus]
2096	3579	71067102	AKR1B10	7.47	73.58	1	0.97	0.67	0.65	0.91	1832000	1774000	1222000	1190000	1662000	1803000	1222000	1190000	1662000	6.256	6.08707	6.07555	6.22063	18	10	5	Carbamidomethylation; TMT6plex	35848	aldo-keto reductase family 1 member B10 [Mus musculus]
1503	1991	6755114	PRDX5	12.94	120.8	1	1	0.72	0.81	0.63	7745000	7736000	5579000	6249000	4915000	7740000	5579000	6249000	4915000	6.88874	6.74656	6.79581	6.69152	44	8	8	Carbamidomethylation; TMT6plex; Deamidation (NQ)	21897	peroxiredoxin-5 mitochondrial precursor [Mus musculus]
4718	4553	6678481	UBE2L3	13.54	53.91	1	1.03	0.73	0.55	0.75	1601000	1645000	1162000	882300	1195000	1623000	1162000	882300	1195000	6.21032	6.06521	5.94562	6.07737	18	3	3	TMT6plex	17862	ubiquitin-conjugating enzyme E2 L3 [Mus musculus]
1128	1827	31543976	YWHAG	19.37	124.78	1	1.15	0.8	0.63	1.05	2806000	3230000	2241000	1755000	2944000	3018000	2241000	1755000	2944000	6.47972	6.35044	6.24428	6.46894	22	9	5	TMT6plex; Deamidation (NQ); 2-amino-3-oxo-butanoic_acid	28303	14-3-3 protein gamma [Mus musculus]
934	2048	45592930	PPP3CB	14.41	104.87	1	1	0.77	1.51	0.87	2313000	2316000	1770000	3482000	2015000	2314000	1770000	3482000	2015000	6.36436	6.24797	6.54183	6.30428	6	12	3	TMT6plex; Oxidation (M)	59174	serine/threonine-protein phosphatase 2B catalytic subunit beta isoform isoform 1 [Mus musculus]
4437	4554	12963569	PPP1R7	18.09	59.48	1	1	0.76	0.49	0.88	398700	400000	304900	195500	352300	399300	304900	195500	352300	5.6013	5.48416	5.29115	5.54691	8	3	3	TMT6plex	41292	protein phosphatase 1 regulatory subunit 7 [Mus musculus]
2173	3289	117553604	Ces1d	16.19	73.15	1	0.95	0.76	1.14	1.63	388100	369100	295600	444100	632700	378600	295600	444100	632700	5.57818	5.4707	5.64748	5.8012	7	6	3	TMT6plex; Oxidation (M); Deamidation (NQ)	61788	carboxylesterase 1D precursor [Mus musculus]
2617	2998	133778955	H2-D1	8.53	84.48	1	1.15	0.91	0.51	1.17	438000	503300	396900	221700	512000	470700	396900	221700	512000	5.67274	5.59868	5.34577	5.70927	9	7	2	TMT6plex; Oxidation (M)	40836	H-2 class I histocompatibility antigen D-B alpha chain precursor [Mus musculus]
2628	3835	190610029	MYOC	40.87	74.22	1	0.98	0.84	0.34	0.34	896100	881100	751400	308300	308200	888600	751400	308300	308200	5.94871	5.87587	5.48897	5.48883	11	6	5	TMT6plex; Oxidation (M)	55314	myocilin precursor [Mus musculus]
761	1463	29789016	MYL1	10.98	114.85	1	1.03	0.88	0.95	0.66	8594000	8833000	7535000	8157000	5682000	8713000	7535000	8157000	5682000	6.94017	6.87708	6.91153	6.7545	37	10	6	TMT6plex; Oxidation (M); Deamidation (NQ)	20594	myosin light chain 1/3 skeletal muscle isoform isoform 1f [Mus musculus]
288	1908	21359820	MB	41.72	146.74	1	1	0.88	0.77	0.47	27450000	27410000	24200000	21090000	13010000	27430000	24200000	21090000	13010000	7.43823	7.38382	7.32408	7.11428	66	22	20	Carbamidomethylation; TMT6plex; Oxidation (M); Deamidation (NQ)	17070	myoglobin [Mus musculus]
916	1495	37700232	NME1	11.82	124.12	1	1.04	0.92	0.6	0.81	2288000	2384000	2099000	1383000	1856000	2336000	2099000	1383000	1856000	6.36847	6.32201	6.14082	6.26858	20	10	3	TMT6plex	17208	nucleoside diphosphate kinase A [Mus musculus]
3511	2977	21313458	NOL3	24.01	101.81	1	1.04	0.91	0.53	0.74	491000	510600	448500	259900	362000	500800	448500	259900	362000	5.69966	5.65176	5.41481	5.55871	38	5	5	Carbamidomethylation; TMT6plex	24568	nucleolar protein 3 [Mus musculus]
2244	3179	31980922	EEF1B2	15.54	87.64	1	0.97	0.9	0.55	0.89	1651000	1608000	1493000	913200	1462000	1629000	1493000	913200	1462000	6.21192	6.17406	5.96057	6.16495	26	7	4	TMT6plex; Oxidation (M)	24694	elongation factor 1-beta [Mus musculus]
1021	436	85861182	ALDH1A1	17.66	144.62	1	0.99	0.92	0.59	1.13	5375000	5317000	4964000	3154000	6062000	5346000	4964000	3154000	6062000	6.72803	6.69583	6.49886	6.78262	28	18	12	Carbamidomethylation; TMT6plex; Oxidation (M); Acetylation (Protein N-term)	54468	retinal dehydrogenase 1 [Mus musculus]
6601	5111	31560279	ASPA	5.62	45.18	1	1.08	0.98	1.18	0.67	238200	256400	233400	280700	159000	247300	233400	280700	159000	5.39322	5.3681	5.44824	5.2014	6	2	2	TMT6plex	35345	aspartoacylase [Mus musculus]
3950	4022	84781781	PDAP1	13.78	64.22	1	1.03	1.02	0.56	0.89	565700	582600	574800	316900	504100	574100	574800	316900	504100	5.75899	5.75952	5.50092	5.70252	22	4	3	TMT6plex	20605	28 kDa heat- and acid-stable phosphoprotein [Mus musculus]
306	770	6678085	Serpina1d	8.9	152.65	1	0.99	1.04	0.64	1.29	1092000	1079000	1138000	693900	1411000	1086000	1138000	693900	1411000	6.03583	6.05614	5.8413	6.14953	12	29	4	TMT6plex; Carboxyl modification with ethanolamine; Mutation	45998	alpha-1-antitrypsin 1-4 precursor [Mus musculus]
5028	4025	1039770106	MAPRE3	9.31	58.97	1	0.98	1.09	0.65	0.98	1732000	1704000	1884000	1133000	1701000	1718000	1884000	1133000	1701000	6.23502	6.27508	6.05423	6.2307	11	4	4	TMT6plex	30364	PREDICTED: microtubule-associated protein RP/EB family member 3 isoform X2 [Mus musculus]
2520	3427	7304987	CSRP3	19.22	94.42	1	1.01	1.14	1.69	0.62	2626000	2646000	2987000	4436000	1629000	2636000	2987000	4436000	1629000	6.42095	6.47524	6.64699	6.21192	30	4	4	Carbamidomethylation; TMT6plex; Deamidation (NQ)	20895	cysteine and glycine-rich protein 3 [Mus musculus]
1129	2374	31712014	CMBL	14.21	105.88	1	0.96	1.12	0.86	0.64	5363000	5159000	5983000	4601000	3450000	5261000	5983000	4601000	3450000	6.72107	6.77692	6.66285	6.53782	35	10	10	Carbamidomethylation; TMT6plex; Oxidation (M)	27902	carboxymethylenebutenolidase homolog [Mus musculus]
1946	2813	10946678	DRG2	9.94	95.38	1	1.01	1.14	1.57	1.17	1089000	1098000	1246000	1710000	1270000	1093000	1246000	1710000	1270000	6.03862	6.09552	6.233	6.1038	19	9	7	Carbamidomethylation; TMT6plex; Oxidation (M)	40718	developmentally-regulated GTP-binding protein 2 [Mus musculus]
3165	3490	9910130	ANKRD2	15.44	77.72	1	1.02	1.17	0.6	0.57	701100	712900	821500	422000	401100	707000	821500	422000	401100	5.84942	5.91461	5.62531	5.60325	21	6	5	TMT6plex; Oxidation (M)	36707	ankyrin repeat domain-containing protein 2 [Mus musculus]
444	899	6678087	Serpina1e	70.89	145.24	1	1.04	1.19	0.24	1.2	1638000	1703000	1952000	399000	1960000	1671000	1952000	399000	1960000	6.22298	6.29048	5.60097	6.29226	11	23	4	TMT6plex; Deamidation (NQ)	45891	alpha-1-antitrypsin 1-5 precursor [Mus musculus]
804	804	110347469	PZP	13.85	141.23	1	1.01	1.24	1.64	1.09	3622000	3670000	4504000	5931000	3933000	3646000	4504000	5931000	3933000	6.56182	6.6536	6.77313	6.59472	17	24	20	Carbamidomethylation; TMT6plex; Oxidation (M)	165852	pregnancy zone protein precursor [Mus musculus]
931	1100	6679078	NME2	35.65	130.78	1	0.97	1.27	1.15	0.47	8004000	7730000	10150000	9168000	3776000	7867000	10150000	9168000	3776000	6.89581	7.00647	6.96227	6.57703	32	11	5	Carbamidomethylation; TMT6plex	17363	nucleoside diphosphate kinase B [Mus musculus]
960	3503	50363232	NES	13.77	91.03	1	1.01	1.37	1.73	0.99	929900	939100	1277000	1613000	916100	934500	1277000	1613000	916100	5.97058	6.10619	6.20763	5.96194	3	6	4	TMT6plex; Deamidation (NQ)	207122	nestin [Mus musculus]
6161	5215	83745120	RPLP2	10.07	55.22	1	1.03	1.41	0.62	1.04	377900	390000	534300	232800	393300	383900	534300	232800	393300	5.58422	5.72779	5.36698	5.59472	23	2	2	TMT6plex	11651	60S acidic ribosomal protein P2 [Mus musculus]
958	2916	84043961	EIF5B	18.68	89.73	1	0.94	1.37	0.6	1.03	782500	738600	1074000	469200	809700	760500	1074000	469200	809700	5.8811	6.031	5.67136	5.90832	8	13	8	TMT6plex; Oxidation (M)	137616	eukaryotic translation initiation factor 5B [Mus musculus]
261	300	84781791	MYOT	21.39	186.05	1	1.06	1.48	0.67	1.04	480700	511800	711300	321000	498100	496300	711300	321000	498100	5.69574	5.85205	5.50651	5.69732	6	48	4	TMT6plex; Deamidation (NQ)	55316	myotilin [Mus musculus]
2734	3807	33186863	RPL13	21.9	69.14	1	0.97	1.45	0.61	1.04	2120000	2050000	3080000	1290000	2203000	2085000	3080000	1290000	2203000	6.31911	6.48855	6.11059	6.34301	27	7	6	TMT6plex; Oxidation (M)	24305	60S ribosomal protein L13 [Mus musculus]
4196	4545	123701966	KCTD12	4.86	74.6	1	1.06	1.55	1.19	0.93	78700	83170	121700	93550	73450	80940	121700	93550	73450	4.90816	5.08529	4.97104	4.86599	9	3	2	TMT6plex	35888	BTB/POZ domain-containing protein KCTD12 [Mus musculus]
273	86	6678467	tuba4a	14.01	187.93	1	1.06	1.55	1.04	0.96	25140000	26570000	38930000	26240000	24060000	25860000	38930000	26240000	24060000	7.41263	7.59028	7.41896	7.3813	12	31	7	Carbamidomethylation; TMT6plex; Deamidation (NQ)	49924	tubulin alpha-4A chain isoform 1 [Mus musculus]
60	1083	31980767	PVALB	27.27	179.68	1	1.02	1.52	0.9	1.06	2051000000	2089000000	3120000000	1851000000	2173000000	2070000000	3120000000	1851000000	2173000000	9.31597	9.49415	9.26741	9.33706	91	44	42	TMT6plex; Oxidation (M); Deamidation (NQ); Carbamylation; Dehydration; 9 more	11931	parvalbumin alpha [Mus musculus]
424	431	51491845	CLTC	11.24	173.73	1	1.02	1.53	1.08	1.06	7422000	7550000	11320000	8021000	7886000	7486000	11320000	8021000	7886000	6.87425	7.05385	6.90423	6.89686	22	38	33	Carbamidomethylation; TMT6plex; Oxidation (M); Deamidation (NQ); Methyl ester	191555	clathrin heavy chain 1 [Mus musculus]
1152	1424	9789985	IVD	13.78	123.86	1	1.02	1.53	1.59	1.37	4882000	4991000	7474000	7753000	6669000	4937000	7474000	7753000	6669000	6.69346	6.87355	6.88947	6.82406	28	13	12	Carbamidomethylation; TMT6plex; Oxidation (M); Deamidation (NQ); 2-amino-3-oxo-butanoic_acid	46325	isovaleryl-CoA dehydrogenase mitochondrial precursor [Mus musculus]
1821	1364	326807033	JSRP1	24.65	121.33	1	1.04	1.55	0.75	1.06	1688000	1757000	2625000	1272000	1786000	1723000	2625000	1272000	1786000	6.23629	6.41913	6.10449	6.25188	38	8	8	TMT6plex	36034	junctional sarcoplasmic reticulum protein 1 [Mus musculus]
1398	2899	6671746	CFL2	15.87	88.42	1	1.04	1.55	0.97	0.79	9192000	9601000	14250000	8884000	7223000	9396000	14250000	8884000	7223000	6.97294	7.15381	6.94861	6.85872	27	5	4	TMT6plex; Deamidation (NQ)	18710	cofilin-2 [Mus musculus]
393	584	121247302	TRIM72	12.53	157.1	1	1.04	1.56	1.01	0.99	9801000	10140000	15280000	9884000	9680000	9973000	15280000	9884000	9680000	6.99883	7.18412	6.99493	6.98588	65	28	27	Carbamidomethylation; TMT6plex; Oxidation (M); Deamidation (NQ)	52817	tripartite motif-containing protein 72 [Mus musculus]
2017	3074	199559777	PPP5C	8.12	92.15	1	0.96	1.5	1.42	1.03	1328000	1281000	1994000	1889000	1366000	1304000	1994000	1889000	1366000	6.11528	6.29973	6.27623	6.13545	15	10	8	TMT6plex; Oxidation (M)	56877	serine/threonine-protein phosphatase 5 [Mus musculus]
650	3954	125628654	ASPH	15.6	80.16	1	0.99	1.52	0.88	1.04	7712000	7636000	11730000	6816000	7998000	7674000	11730000	6816000	7998000	6.88502	7.0693	6.83353	6.90298	23	4	4	TMT6plex; Dehydration	22741	aspartyl/asparaginyl beta-hydroxylase isoform 2 [Mus musculus]
4177	3658	25014095	PARP3	15.37	69.57	1	1.08	1.6	0.77	1.22	307700	333200	491700	237300	375000	320500	491700	237300	375000	5.50583	5.6917	5.3753	5.57403	12	6	5	Carbamidomethylation; TMT6plex; Oxidation (M)	59452	poly [ADP-ribose] polymerase 3 isoform 2 [Mus musculus]
2005	2073	6755100	PA2G4	9.29	98.43	1	0.99	1.54	1.06	1.01	2635000	2618000	4047000	2803000	2650000	2626000	4047000	2803000	2650000	6.41929	6.60713	6.44762	6.42325	22	7	7	TMT6plex; Oxidation (M); Deamidation (NQ)	43699	proliferation-associated protein 2G4 [Mus musculus]
4176	3621	6671569	RPLP0	13.76	73.05	1	0.97	1.52	0.8	1.18	458800	442800	696200	366700	539700	450800	696200	366700	539700	5.65398	5.84273	5.56431	5.73215	20	5	3	Carbamidomethylation; TMT6plex	34216	60S acidic ribosomal protein P0 [Mus musculus]
3374	4493	22122367	WIPI1	5.89	67.83	1	1.11	1.63	1.39	0.92	265300	293600	431300	368800	243100	279400	431300	368800	243100	5.44623	5.63478	5.56679	5.38578	5	4	2	Carbamidomethylation; TMT6plex	48758	WD repeat domain phosphoinositide-interacting protein 1 [Mus musculus]
4173	3297	568920357	ADRM1	10.3	75.73	1	1.02	1.56	1.14	0.92	1066000	1083000	1666000	1213000	975600	1074000	1666000	1213000	975600	6.031	6.22167	6.08386	5.98927	11	5	5	Carbamidomethylation; TMT6plex; Oxidation (M)	48531	PREDICTED: proteasomal ubiquitin receptor ADRM1 isoform X1 [Mus musculus]
142	196	158966670	ANXA6	24.95	198.53	1	0.99	1.56	0.83	1.04	89810000	89290000	139800000	74950000	93700000	89550000	139800000	74950000	93700000	7.95207	8.14551	7.87477	7.97174	64	53	45	Carbamidomethylation; TMT6plex; Oxidation (M); Deamidation followed by a methylation	75289	annexin A6 isoform b [Mus musculus]
724	1246	755526369	CDH13	16.81	125.57	1	0.97	1.54	1.2	0.85	2935000	2839000	4511000	3518000	2503000	2887000	4511000	3518000	2503000	6.46045	6.65427	6.5463	6.39846	16	11	8	TMT6plex; Oxidation (M)	76763	PREDICTED: cadherin-13 isoform X1 [Mus musculus]
878	1618	10946680	FMOD	44.29	114.81	1	1.04	1.59	0.8	0.55	5594000	5798000	8886000	4495000	3070000	5696000	8886000	4495000	3070000	6.75557	6.94871	6.65273	6.48714	24	11	8	Carbamidomethylation; TMT6plex; Oxidation (M)	43055	fibromodulin precursor [Mus musculus]
2723	3423	85701508	DUPD1	14.72	84.1	1	1.02	1.57	0.85	0.98	1041000	1067000	1640000	884300	1025000	1054000	1640000	884300	1025000	6.02284	6.21484	5.9466	6.01072	22	4	4	TMT6plex	24192	dual specificity phosphatase DUPD1 [Mus musculus]
4443	4978	6677775	RPL22	4.61	67.57	1	0.98	1.55	1.01	1	1460000	1435000	2258000	1476000	1461000	1447000	2258000	1476000	1461000	6.16047	6.35372	6.16909	6.16465	19	2	2	TMT6plex	14759	60S ribosomal protein L22 isoform a [Mus musculus]
5396	4996	153792526	ARL1	3.72	48.31	1	1.04	1.6	1.06	1.27	41210	43040	65910	43650	52440	42130	65910	43650	52440	4.62459	4.81895	4.63998	4.71966	11	2	2	TMT6plex	20412	ADP-ribosylation factor-like protein 1 [Mus musculus]
632	494	162287370	LMNA	15.67	162.18	1	1.03	1.6	1.39	1.14	4468000	4617000	7143000	6227000	5111000	4543000	7143000	6227000	5111000	6.65734	6.85388	6.79428	6.70851	40	23	23	TMT6plex; Oxidation (M); Deamidation (NQ)	74238	prelamin-A/C isoform A precursor [Mus musculus]
5050	5149	160837788	ARPC1B	4.29	62.01	1	1.02	1.59	1.31	1.02	200100	204700	318700	262800	204100	202400	318700	262800	204100	5.30621	5.50338	5.41963	5.30984	8	3	2	TMT6plex	41064	actin-related protein 2/3 complex subunit 1B [Mus musculus]
1654	4185	6680852	CAV3	4.81	61.2	1	0.96	1.54	1.28	0.91	3087000	2974000	4748000	3956000	2797000	3031000	4748000	3956000	2797000	6.48159	6.67651	6.59726	6.44669	15	4	2	TMT6plex	17358	caveolin-3 [Mus musculus]
3730	4236	162138894	FARSA	7.2	59.43	1	1.04	1.6	1.1	1.32	372700	386100	594600	408900	491600	379400	594600	408900	491600	5.5791	5.77422	5.61162	5.69161	9	5	3	TMT6plex	57599	phenylalanine--tRNA ligase alpha subunit [Mus musculus]
1949	5040	568997334	ITSN1	8.29	59.18	1	0.87	1.49	1.19	0.88	119500	103700	177700	141800	105300	111600	177700	141800	105300	5.04766	5.24969	5.15168	5.02243	2	7	3	TMT6plex	189956	PREDICTED: intersectin-1 isoform X5 [Mus musculus]
4724	4865	9790221	ARPC1A	8.98	36.86	1	1.03	1.62	1	0.88	302700	312000	489200	303600	266800	307300	489200	303600	266800	5.48756	5.68949	5.4823	5.42619	9	4	3	TMT6plex; Deamidation (NQ)	41626	actin-related protein 2/3 complex subunit 1A [Mus musculus]
1944	2616	84875537	NCL	15.81	93.32	1	0.97	1.58	0.78	1.06	1919000	1868000	3022000	1490000	2032000	1893000	3022000	1490000	2032000	6.27715	6.48029	6.17319	6.30792	15	12	10	TMT6plex; Oxidation (M)	76723	nucleolin [Mus musculus]
5401	5107	6753618	DDT	7.09	51.97	1	1.01	1.61	0.94	0.81	391900	397500	632300	368300	318300	394700	632300	368300	318300	5.59627	5.80092	5.5662	5.50284	17	2	2	TMT6plex	13077	D-dopachrome decarboxylase [Mus musculus]
1759	1850	21311891	TMEM43	15.18	106.91	1	1	1.61	0.89	0.94	2137000	2130000	3437000	1905000	2014000	2134000	3437000	1905000	2014000	6.32919	6.53618	6.27989	6.30406	24	9	8	TMT6plex	44783	transmembrane protein 43 [Mus musculus]
3008	3099	6680674	AKT2	15.77	90.04	1	1.01	1.61	0.81	1.15	1159000	1169000	1869000	941100	1327000	1164000	1869000	941100	1327000	6.06595	6.27161	5.97364	6.12287	6	8	3	TMT6plex	55742	RAC-beta serine/threonine-protein kinase [Mus musculus]
2177	3706	6677809	RPS6	12.98	83.13	1	1.12	1.7	1.2	1.15	5870000	6554000	9995000	7023000	6749000	6212000	9995000	7023000	6749000	6.79323	6.99978	6.84652	6.82924	22	6	6	Carbamidomethylation; TMT6plex; Oxidation (M)	28681	40S ribosomal protein S6 [Mus musculus]
7548	5357	13385678	ERGIC1	3.99	38.74	1	1.07	1.67	1.16	1.27	134800	144800	225600	156700	170800	139800	225600	156700	170800	5.14551	5.35334	5.19507	5.23249	7	2	2	TMT6plex	32562	endoplasmic reticulum-Golgi intermediate compartment protein 1 [Mus musculus]
1153	1506	365777424	OXSR1	13.75	123.99	1	1.01	1.63	1.06	0.99	2746000	2771000	4463000	2923000	2709000	2758000	4463000	2923000	2709000	6.44059	6.64963	6.46583	6.43281	20	15	9	TMT6plex	58214	serine/threonine-protein kinase OSR1 [Mus musculus]
3360	3732	255653009	RPL3L	13.2	70.71	1	1	1.62	0.86	1.29	611900	610300	990900	525900	790800	611100	990900	525900	790800	5.78611	5.99603	5.7209	5.89807	13	7	4	Carbamidomethylation; TMT6plex; Oxidation (M); Deamidation (NQ)	46512	60S ribosomal protein L3-like isoform 1 [Mus musculus]
26	15	901694068	FLNC	30.29	286.71	1	1	1.63	1.09	0.85	183700000	182900000	298500000	199500000	157000000	183300000	298500000	199500000	157000000	8.26316	8.47494	8.29994	8.1959	61	212	184	Carbamidomethylation; TMT6plex; Oxidation (M); Deamidation (NQ); Acetylation (N-term); 18 more	287363	filamin-C isoform 2 [Mus musculus]
2075	1759	19527306	ADK	11.91	102.96	1	1.04	1.66	1.21	1.01	6956000	7209000	11580000	8400000	7011000	7083000	11580000	8400000	7011000	6.85022	7.06371	6.92428	6.84578	30	10	9	Carbamidomethylation; TMT6plex; Oxidation (M); Deamidation (NQ)	40149	adenosine kinase isoform 1 [Mus musculus]
2745	4564	255003810	RAB3GAP2	4.44	53.05	1	0.97	1.61	1.01	0.98	362700	353000	582200	366900	354500	357800	582200	366900	354500	5.55364	5.76507	5.56455	5.54962	1	5	2	TMT6plex	154639	rab3 GTPase-activating protein non-catalytic subunit [Mus musculus]
295	603	6678097	Serpinb6a	31.17	148.65	1	1.01	1.64	0.73	0.93	21910000	22060000	35970000	16090000	20420000	21980000	35970000	16090000	20420000	7.34203	7.55594	7.20656	7.31006	53	25	19	Carbamidomethylation; TMT6plex; Oxidation (M); Deamidation (NQ)	42599	serpin B6 isoform b [Mus musculus]
1154	1578	161016799	ANXA4	24.6	119.98	1	0.98	1.62	0.71	0.92	2473000	2426000	4017000	1762000	2263000	2450000	4017000	1762000	2263000	6.38917	6.6039	6.24601	6.35468	27	13	11	Carbamidomethylation; TMT6plex; Oxidation (M)	35916	annexin A4 [Mus musculus]
1872	1708	165932381	SERBP1	19.48	107.6	1	0.96	1.6	0.81	0.95	1985000	1901000	3183000	1602000	1889000	1943000	3183000	1602000	1889000	6.28847	6.50284	6.20466	6.27623	34	9	9	TMT6plex; Oxidation (M)	42235	plasminogen activator inhibitor 1 RNA-binding protein isoform 4 [Mus musculus]
2716	3019	9910272	HSPB3	13.97	102.21	1	1	1.64	1.32	1.06	1711000	1706000	2805000	2261000	1822000	1709000	2805000	2261000	1822000	6.23274	6.44793	6.3543	6.26055	42	6	6	TMT6plex	17230	heat shock protein beta-3 [Mus musculus]
1711	2372	226823359	COPA	9.98	98.79	1	0.98	1.62	1.14	1.04	1760000	1718000	2849000	2013000	1839000	1739000	2849000	2013000	1839000	6.2403	6.45469	6.30384	6.26458	7	13	8	TMT6plex	138432	coatomer subunit alpha [Mus musculus]
2516	2844	755512849	SEC31A	10.24	87.45	1	1	1.64	1.1	0.98	862400	862100	1413000	952300	843300	862300	1413000	952300	843300	5.93566	6.15014	5.97877	5.92598	7	9	6	TMT6plex	121025	PREDICTED: protein transport protein Sec31A isoform X13 [Mus musculus]
2865	3002	13385312	PLIN3	12.13	84.42	1	1.25	1.85	1.05	1.03	755300	946900	1399000	792600	775300	851100	1399000	792600	775300	5.92998	6.14582	5.89905	5.88947	17	6	6	TMT6plex	47262	perilipin-3 [Mus musculus]
956	1317	157951741	CAT	15.23	123.55	1	1	1.65	1.18	0.88	2706000	2701000	4453000	3188000	2369000	2704000	4453000	3188000	2369000	6.43201	6.64865	6.50352	6.37457	35	17	16	Carbamidomethylation; TMT6plex; Oxidation (M)	59795	catalase [Mus musculus]
409	687	568922524	PBXIP1	26.86	174.91	1	1.01	1.67	0.88	0.97	10550000	10680000	17610000	9236000	10240000	10620000	17610000	9236000	10240000	7.02612	7.24576	6.96548	7.0103	35	28	25	Carbamidomethylation; TMT6plex; Deamidation (NQ)	81855	PREDICTED: pre-B-cell leukemia transcription factor-interacting protein 1 isoform X1 [Mus musculus]
3739	4622	170650659	TBCB	9.7	61.84	1	1.04	1.69	1.12	0.99	486400	505600	823000	545000	480300	496000	823000	545000	480300	5.69548	5.9154	5.7364	5.68151	15	4	4	TMT6plex	27386	tubulin-folding cofactor B [Mus musculus]
58	89	31982861	Car3	27.6	213.51	1	1	1.67	1.34	1.13	788600000	789800000	1318000000	1057000000	887300000	789200000	1318000000	1057000000	887300000	8.89719	9.11992	9.02407	8.94807	87	69	67	Carbamidomethylation; TMT6plex; Oxidation (M); Deamidation (NQ); Carbamylation; 12 more	29366	carbonic anhydrase 3 [Mus musculus]
634	1207	25141235	DDX3Y	4.21	122.17	1	1.11	1.78	1.32	1.06	88480	98640	157500	117000	94210	93560	157500	117000	94210	4.97109	5.19728	5.06819	4.9741	4	15	2	TMT6plex; Deamidation (NQ)	73428	ATP-dependent RNA helicase DDX3Y [Mus musculus]
3154	2750	110227377	CAPG	13.71	96.8	1	0.98	1.66	1.25	0.92	1117000	1091000	1855000	1400000	1023000	1104000	1855000	1400000	1023000	6.04297	6.26834	6.14613	6.00988	23	9	7	TMT6plex; Oxidation (M)	38769	macrophage-capping protein [Mus musculus]
4197	4570	116063550	FSD2	8.27	53.54	1	0.98	1.68	1.43	0.99	243900	239000	410100	349200	241000	241500	410100	349200	241000	5.38292	5.61289	5.54307	5.38202	5	6	4	TMT6plex; Oxidation (M)	81473	fibronectin type III and SPRY domain-containing protein 2 [Mus musculus]
247	596	27754056	TUBB6	9.83	150.08	1	1.07	1.77	1.02	1.08	447100	476700	790000	457700	482600	461900	790000	457700	482600	5.66455	5.89763	5.66058	5.68359	7	24	2	TMT6plex; Oxidation (M); Deamidation (NQ)	50090	tubulin beta-6 chain [Mus musculus]
3012	3348	161353506	SERPINH1	16.64	73.06	1	0.99	1.71	1.92	1.05	970600	958400	1661000	1865000	1021000	964500	1661000	1865000	1021000	5.9843	6.22037	6.27068	6.00903	12	6	4	TMT6plex	46534	serpin H1 precursor [Mus musculus]
498	377	126032329	EEF1A1	14.2	148.7	1	1.01	1.76	1.09	0.95	597500	606000	1050000	653300	566100	601800	1050000	653300	566100	5.77945	6.02119	5.81511	5.75289	18	20	5	Carbamidomethylation; TMT6plex; Oxidation (M)	50114	elongation factor 1-alpha 1 [Mus musculus]
954	1189	30424697	STBD1	19.23	125.96	1	0.97	1.72	0.92	0.99	2676000	2601000	4611000	2464000	2644000	2639000	4611000	2464000	2644000	6.42144	6.6638	6.39164	6.42226	44	11	11	TMT6plex; Deamidation (NQ)	36127	starch-binding domain-containing protein 1 [Mus musculus]
4699	2963	6679573	PURA	15.13	93.19	1	0.95	1.71	0.92	1.02	515900	489500	883400	475700	528400	502700	883400	475700	528400	5.70131	5.94616	5.67733	5.72296	26	5	5	TMT6plex	34884	transcriptional activator protein Pur-alpha [Mus musculus]
366	160	8394493	TUBA8	21.84	176.1	1	1.06	1.82	0.93	1.08	5714000	6043000	10430000	5310000	6158000	5878000	10430000	5310000	6158000	6.76923	7.01828	6.72509	6.78944	26	26	9	Carbamidomethylation; TMT6plex; Oxidation (M); Deamidation (NQ)	50052	tubulin alpha-8 chain [Mus musculus]
2082	2308	148747410	ARCN1	13.71	100.35	1	1.06	1.82	1.28	1	1017000	1076000	1855000	1298000	1019000	1046000	1855000	1298000	1019000	6.01953	6.26834	6.11327	6.00817	17	9	8	TMT6plex	57230	coatomer subunit delta [Mus musculus]
5394	4896	31560697	H1F0	35.86	43.95	1	0.97	1.76	0.52	0.92	2365000	2305000	4160000	1219000	2181000	2335000	4160000	1219000	2181000	6.36829	6.61909	6.086	6.33866	9	4	3	TMT6plex	20861	histone H1.0 [Mus musculus]
2726	3544	1039741611	ESYT2	11.63	73.55	1	1.09	1.87	1.23	1.13	407700	443900	763300	502400	462300	425800	763300	502400	462300	5.62921	5.8827	5.70105	5.66492	5	5	4	TMT6plex	98164	PREDICTED: extended synaptotagmin-2 isoform X2 [Mus musculus]
5060	5530	15011884	MGEA5	6.48	42.11	1	1.02	1.8	1.07	0.93	95970	97780	173000	102700	88920	96880	173000	102700	88920	4.98623	5.23805	5.01157	4.949	3	2	2	TMT6plex	103162	protein O-GlcNAcase [Mus musculus]
1271	1125	33563246	CAST	20.85	127.99	1	1.01	1.82	0.92	0.94	1671000	1691000	3042000	1531000	1568000	1681000	3042000	1531000	1568000	6.22557	6.48316	6.18498	6.19535	25	12	12	TMT6plex; Oxidation (M)	81441	calpastatin isoform 2 [Mus musculus]
822	850	110625935	KLHL40	17.51	125.88	1	1	1.81	1.02	0.96	2860000	2854000	5175000	2925000	2737000	2857000	5175000	2925000	2737000	6.45591	6.71391	6.46613	6.43727	17	12	10	Carbamidomethylation; TMT6plex	69604	kelch-like protein 40 [Mus musculus]
4711	4195	16716589	RPL31	19.67	55.35	1	1.05	1.85	0.8	1.09	672700	705200	1246000	538000	734100	689000	1246000	538000	734100	5.83822	6.09552	5.73078	5.86576	22	3	3	TMT6plex	14463	60S ribosomal protein L31 [Mus musculus]
1006	1489	6681183	DIAPH1	25.81	123.42	1	1.01	1.83	0.85	0.95	3731000	3766000	6837000	3158000	3548000	3748000	6837000	3158000	3548000	6.5738	6.83487	6.49941	6.54998	9	19	12	TMT6plex; Oxidation (M)	139343	protein diaphanous homolog 1 isoform 2 [Mus musculus]
3177	4120	21687250	ART1	15.34	75.36	1	1.07	1.9	1.27	0.94	479500	514300	910900	610900	448600	496900	910900	610900	448600	5.69627	5.95947	5.78597	5.65186	16	7	6	Carbamidomethylation; TMT6plex	35898	GPI-linked NAD(P)(+)--arginine ADP-ribosyltransferase 1 precursor [Mus musculus]
1708	2260	568990623	MTDH	18.42	110.62	1	1.02	1.86	1.03	1.12	712100	725100	1328000	737000	795100	718600	1328000	737000	795100	5.85649	6.1232	5.86747	5.90042	19	9	8	TMT6plex	60250	PREDICTED: protein LYRIC isoform X2 [Mus musculus]
358	525	1039792199	MAP4	27.25	183.55	1	1.01	1.88	0.9	0.98	5817000	5861000	10960000	5212000	5720000	5839000	10960000	5212000	5720000	6.76634	7.03981	6.717	6.7574	26	42	34	Carbamidomethylation; TMT6plex; Oxidation (M); Deamidation (NQ)	153733	PREDICTED: microtubule-associated protein 4 isoform X2 [Mus musculus]
1284	4934	1039736140	ITGB4	7.96	71.03	1	1.02	1.92	1.34	0.85	73280	74970	140500	98260	62580	74130	140500	98260	62580	4.86999	5.14768	4.99238	4.79644	1	4	2	TMT6plex	207157	PREDICTED: integrin beta-4 isoform X1 [Mus musculus]
62	608	61743961	AHNAK	25.21	238.72	1	1.01	1.93	1.19	1.03	68880000	69750000	133100000	81870000	70660000	69310000	133100000	81870000	70660000	7.8408	8.12418	7.91312	7.84917	32	159	150	Carbamidomethylation; TMT6plex; Oxidation (M); Deamidation (NQ); Acetylation (N-term); 10 more	604264	neuroblast differentiation-associated protein AHNAK isoform 1 [Mus musculus]
3519	3422	13430890	HIST1H1E	16.12	92.87	1	0.98	1.91	0.68	1.11	579700	568200	1106000	393700	641200	574000	1106000	393700	641200	5.75891	6.04376	5.59517	5.80699	13	4	2	TMT6plex	21977	histone H1.4 [Mus musculus]
615	1231	568921685	CASQ2	22.99	130.46	1	0.98	1.92	1.47	0.96	16650000	16300000	31900000	24480000	15990000	16470000	31900000	24480000	15990000	7.21669	7.50379	7.38881	7.20385	31	18	14	Carbamidomethylation; TMT6plex; Oxidation (M); Dehydration	50086	PREDICTED: calsequestrin-2 isoform X1 [Mus musculus]
1939	1480	31982755	VIM	17.72	112.17	1	0.91	1.87	1.08	1.08	1020000	929200	1908000	1096000	1106000	974600	1908000	1096000	1106000	5.98883	6.28058	6.03981	6.04376	21	11	8	Carbamidomethylation; TMT6plex	53688	vimentin [Mus musculus]
662	639	568954913	PDLIM3	31.12	143.8	1	0.99	1.97	0.99	1.04	12380000	12310000	24410000	12250000	12920000	12350000	24410000	12250000	12920000	7.09167	7.38757	7.08814	7.11126	58	17	17	Carbamidomethylation; TMT6plex; Oxidation (M); Deamidation (NQ); Hydroxylation; Methyl ester	39289	PREDICTED: PDZ and LIM domain protein 3 isoform X1 [Mus musculus]
2609	2208	11596855	TFRC	15.47	94.21	1	1.05	2.03	1.49	1.19	1095000	1150000	2217000	1633000	1299000	1122000	2217000	1633000	1299000	6.04999	6.34577	6.21299	6.11361	14	10	10	TMT6plex; Oxidation (M)	85731	transferrin receptor protein 1 [Mus musculus]
3525	3755	261245048	CARNS1	17.22	75.51	1	1.05	2.03	0.9	1.09	352200	368500	715400	318400	384300	360400	715400	318400	384300	5.55678	5.85455	5.50297	5.58467	5	5	5	TMT6plex; Oxidation (M)	102138	carnosine synthase 1 [Mus musculus]
1395	2621	33859600	PPM1B	22.89	92.31	1	1	2.03	1.07	0.91	3214000	3226000	6525000	3424000	2912000	3220000	6525000	3424000	2912000	6.50786	6.81458	6.53453	6.46419	13	8	5	TMT6plex	42795	protein phosphatase 1B isoform 2 [Mus musculus]
642	845	28077027	PACSIN3	24.07	135.21	1	1.04	2.09	1.06	1.02	2685000	2784000	5616000	2845000	2738000	2734000	5616000	2845000	2738000	6.4368	6.74943	6.45408	6.43743	32	14	11	Carbamidomethylation; TMT6plex; Deamidation (NQ)	48585	protein kinase C and casein kinase II substrate protein 3 [Mus musculus]
3945	3697	94681061	prkaa1	8.09	93.97	1	0.89	1.96	0.9	0.94	96370	85610	188600	86430	90180	90990	188600	86430	90180	4.95899	5.27554	4.93666	4.95511	5	6	2	TMT6plex; Oxidation (M)	63929	5'-AMP-activated protein kinase catalytic subunit alpha-1 [Mus musculus]
403	1219	6753530	CRYAB	47.9	130.16	1	0.97	2.05	0.7	0.82	29290000	28440000	60140000	20400000	24050000	28860000	60140000	20400000	24050000	7.4603	7.77916	7.30963	7.38112	62	17	16	TMT6plex; Oxidation (M); Deamidation (NQ); Carbamidomethylation (DHKE X@N-term)	20069	alpha-crystallin B chain [Mus musculus]
1305	920	31982273	HSD17B4	28.34	129.2	1	1.01	2.08	1.25	0.9	2646000	2664000	5512000	3320000	2388000	2655000	5512000	3320000	2388000	6.42406	6.74131	6.52114	6.37803	18	13	12	TMT6plex	79482	peroxisomal multifunctional enzyme type 2 [Mus musculus]
1387	710	70906479	CAMK2D	26.14	140.13	1	1	2.09	0.88	0.93	1652000	1654000	3454000	1460000	1534000	1653000	3454000	1460000	1534000	6.21827	6.53832	6.16435	6.18583	14	16	5	TMT6plex	57749	calcium/calmodulin-dependent protein kinase type II subunit delta isoform 1 [Mus musculus]
555	1953	31542970	HSPB7	30.79	107.24	1	1.02	2.11	1.16	0.75	6661000	6824000	14080000	7743000	4993000	6743000	14080000	7743000	4993000	6.82885	7.1486	6.88891	6.69836	64	11	11	TMT6plex; Oxidation (M); Deamidation (NQ)	18635	heat shock protein beta-7 [Mus musculus]
384	374	171906557	PADI2	18.32	168.12	1	1.01	2.14	1.03	1.21	602000	609200	1288000	618000	728900	605600	1288000	618000	728900	5.78219	6.10992	5.79099	5.86267	2	32	3	TMT6plex	76250	protein-arginine deiminase type-2 [Mus musculus]
2172	3211	30794450	RPL4	34.99	85.74	1	1.13	2.27	0.82	1.21	1269000	1428000	2878000	1038000	1539000	1349000	2878000	1038000	1539000	6.13001	6.45909	6.0162	6.18724	15	6	5	TMT6plex; Oxidation (M)	47154	60S ribosomal protein L4 [Mus musculus]
2091	3312	56676318	MYBPH	21.25	91.45	1	1.09	2.24	1.37	1.22	473100	516800	1061000	647800	576900	495000	1061000	647800	576900	5.69461	6.02572	5.81144	5.7611	18	9	5	Carbamidomethylation; TMT6plex; Deamidation (NQ)	52642	myosin-binding protein H [Mus musculus]
1466	1936	6755781	THBS4	79.13	108.08	1	1	2.21	0.78	0.47	1536000	1542000	3396000	1192000	718600	1539000	3396000	1192000	718600	6.18724	6.53097	6.07628	5.85649	11	10	10	Carbamidomethylation; TMT6plex	106366	thrombospondin-4 precursor [Mus musculus]
502	1027	887218382	TPP2	35.26	142.34	1	1.03	2.25	0.91	0.99	4248000	4372000	9577000	3873000	4212000	4310000	9577000	3873000	4212000	6.63448	6.98123	6.58805	6.62449	20	23	22	Carbamidomethylation; TMT6plex; Deamidation (NQ)	138463	tripeptidyl-peptidase 2 isoform 2 [Mus musculus]
2722	3387	13385472	RPL14	63.17	87.39	1	1	2.25	0.6	1.21	1668000	1665000	3753000	1002000	2017000	1667000	3753000	1002000	2017000	6.22194	6.57438	6.00087	6.30471	24	6	5	Carbamidomethylation; TMT6plex; Oxidation (M)	23564	60S ribosomal protein L14 [Mus musculus]
4701	3214	6679108	NPM1	20.63	76.29	1	1.03	2.35	1.25	1.06	292700	301700	688900	367200	310300	297200	688900	367200	310300	5.47305	5.83816	5.5649	5.49178	17	4	4	TMT6plex; Oxidation (M)	32560	nucleophosmin isoform 1 [Mus musculus]
318	672	17975508	GBE1	43.15	172.48	1	1.01	2.35	0.81	0.82	26780000	26920000	62960000	21760000	21950000	26850000	62960000	21760000	21950000	7.42894	7.79906	7.33766	7.34143	41	37	32	Carbamidomethylation; TMT6plex; Oxidation (M); Deamidation (NQ); Oxidation (HW)	80364	1 4-alpha-glucan-branching enzyme [Mus musculus]
196	1062	6753810	FABP3	83.46	151.82	1	1	2.36	0.95	0.74	143700000	144400000	339300000	136900000	105700000	144100000	339300000	136900000	105700000	8.15866	8.53058	8.1364	8.02407	68	18	16	TMT6plex; Oxidation (M); Deamidation (NQ); Dehydration; Carbamidomethylation (DHKE X@N-term); 2-amino-3-oxo-butanoic_acid	14819	fatty acid-binding protein heart [Mus musculus]
3721	3692	8567400	RPL27	37.08	67.33	1	0.99	2.35	0.68	1.19	2925000	2894000	6862000	1988000	3492000	2909000	6862000	1988000	3492000	6.46374	6.83645	6.29842	6.54307	40	7	7	TMT6plex; Oxidation (M); Deamidation (NQ)	15798	60S ribosomal protein L27 [Mus musculus]
2731	3739	568969803	COBL	21.12	74.26	1	1.06	2.44	1.07	1.01	875600	927400	2139000	939100	881300	901500	2139000	939100	881300	5.95497	6.33021	5.97271	5.94512	4	7	4	TMT6plex; Oxidation (M)	145480	PREDICTED: protein cordon-bleu isoform X2 [Mus musculus]
4191	4359	6754954	SQSTM1	19.02	63.47	1	1.09	2.49	1.16	1.09	518900	565200	1293000	599500	566200	542000	1293000	599500	566200	5.734	6.1116	5.77779	5.75297	26	8	7	Carbamidomethylation; TMT6plex; Oxidation (M); Deamidation (NQ)	48163	sequestosome-1 isoform 1 [Mus musculus]
1702	2006	226437651	TRDN	31.83	106.72	1	0.96	2.39	1	1.11	5651000	5409000	13510000	5636000	6260000	5530000	13510000	5636000	6260000	6.74273	7.13066	6.75097	6.79657	15	10	10	Carbamidomethylation; TMT6plex	77844	triadin [Mus musculus]
2419	2983	83699424	RPL18	46.56	86.26	1	1.04	2.55	0.74	1.21	1381000	1430000	3516000	1016000	1673000	1405000	3516000	1016000	1673000	6.14768	6.54605	6.00689	6.2235	28	7	5	TMT6plex	21645	60S ribosomal protein L18 [Mus musculus]
373	1226	241982718	MYH11	63.42	160.69	1	1.08	2.62	4.32	2.24	1833000	1981000	4799000	7926000	4105000	1907000	4799000	7926000	4105000	6.28035	6.68115	6.89905	6.61331	15	42	26	TMT6plex; Oxidation (M); Deamidation (NQ)	227117	myosin-11 isoform 2 [Mus musculus]
1555	2655	9937970	NQO2	44.53	113.49	1	0.97	2.62	0.99	0.91	2813000	2732000	7370000	2784000	2551000	2772000	7370000	2784000	2551000	6.44279	6.86747	6.44467	6.40671	43	12	12	Carbamidomethylation; TMT6plex; Oxidation (M); Deamidation (NQ)	26248	ribosyldihydronicotinamide dehydrogenase [quinone] isoform 1 [Mus musculus]
1516	5469	147901538	OGFOD1	8.04	54.61	1	0.97	2.62	1.6	1.35	3091	2999	8103	4932	4166	3045	8103	4932	4166	3.48359	3.90865	3.69302	3.61972	5	5	2	TMT6plex	62734	prolyl 3-hydroxylase OGFOD1 isoform 1 [Mus musculus]
4729	5118	15042947	RPL35A	19.62	41.02	1	0.95	2.69	0.72	1.33	751600	713100	2019000	543900	997600	732300	2019000	543900	997600	5.86469	6.30514	5.73552	5.99896	15	2	2	TMT6plex	12554	60S ribosomal protein L35a [Mus musculus]
2860	2819	18700004	Acaa1a	32.21	84.64	1	0.94	2.76	1.58	1.02	845400	798000	2334000	1332000	858900	821700	2334000	1332000	858900	5.91471	6.3681	6.1245	5.93394	21	7	6	TMT6plex; Oxidation (M); Deamidation (NQ)	43953	3-ketoacyl-CoA thiolase A peroxisomal precursor [Mus musculus]
3947	3777	6755358	RPL8	30.82	60.99	1	1.04	2.94	0.95	1.06	1080000	1124000	3174000	1031000	1144000	1102000	3174000	1031000	1144000	6.04218	6.50161	6.01326	6.05843	19	7	6	TMT6plex	28025	60S ribosomal protein L8 [Mus musculus]
3171	3882	34328379	LDHD	32.99	69.13	1	1.13	3.1	1.08	1.05	716800	813000	2222000	773600	749600	764900	2222000	773600	749600	5.8836	6.34674	5.88852	5.87483	10	4	4	TMT6plex; Oxidation (M)	51848	probable D-lactate dehydrogenase mitochondrial [Mus musculus]
2519	3342	225543548	MURC	50.85	91.25	1	0.96	2.89	1.28	0.97	3280000	3135000	9480000	4196000	3182000	3207000	9480000	4196000	3182000	6.5061	6.97681	6.62284	6.5027	14	5	4	TMT6plex	41008	muscle-related coiled-coil protein [Mus musculus]
240	365	568941957	DYSF	68.99	212.84	1	1.02	3.12	1.55	1.04	8924000	9107000	27820000	13870000	9242000	9016000	27820000	13870000	9242000	6.95501	7.44436	7.14208	6.96577	11	73	21	Carbamidomethylation; TMT6plex; Oxidation (M)	243253	PREDICTED: dysferlin isoform X5 [Mus musculus]
1179	1078	117956377	YBX2	55.38	128.21	1	0.95	3.07	1.49	0.9	435300	414800	1335000	649300	393700	425100	1335000	649300	393700	5.62849	6.12548	5.81245	5.59517	35	9	7	TMT6plex; 2-amino-3-oxo-butanoic_acid	38080	Y-box-binding protein 2 [Mus musculus]
2415	2674	84662736	RPL6	58.66	96.96	1	0.99	3.15	0.86	1.11	2024000	2014000	6368000	1734000	2242000	2019000	6368000	1734000	2242000	6.30514	6.804	6.23905	6.35064	25	10	9	TMT6plex	33510	60S ribosomal protein L6 [Mus musculus]
2884	4012	1039742895	AHNAK2	37.56	73.61	1	0.97	3.36	1.18	1.13	429000	416200	1442000	507500	486800	422600	1442000	507500	486800	5.62593	6.15897	5.70544	5.68735	1	6	3	TMT6plex	368485	PREDICTED: LOW QUALITY PROTEIN: protein AHNAK2 [Mus musculus]
552	739	285002266	XIRP1	69.34	157.14	1	1.03	3.73	1.33	1.09	2787000	2865000	10410000	3716000	3026000	2826000	10410000	3716000	3026000	6.45117	7.01745	6.57008	6.48087	30	28	26	Carbamidomethylation; TMT6plex; Oxidation (M); Deamidation (NQ)	123696	xin actin-binding repeat-containing protein 1 [Mus musculus]
1066	1426	114158675	Serpinb1a	69.83	114.96	1	1	4.33	0.91	0.94	1945000	1942000	8425000	1762000	1830000	1943000	8425000	1762000	1830000	6.28847	6.92557	6.24601	6.26245	24	14	8	TMT6plex; Oxidation (M)	42575	leukocyte elastase inhibitor A [Mus musculus]
525	788	158937312	HSPB1	131.85	147.22	1	0.99	4.91	1.05	1.19	17440000	17270000	85630000	18340000	20780000	17350000	85630000	18340000	20780000	7.2393	7.93263	7.2634	7.31765	66	18	18	TMT6plex; Deamidation (NQ); Oxidation (HW)	23014	heat shock protein beta-1 [Mus musculus]

## Sheet: Sol_proteins
soleus																				log10 transformed intensity
Protein Group	Protein ID	Accession gi|	gene symbol	Significance	-10lgP	Ratio TMT6-126	Ratio WT(TMT6-126; TMT6-127)	Ratio dKO(TMT6-128)	Ratio Obsc(TMT6-129)	Ratio Obsl1(TMT6-130)	Intensity TMT6-126	Intensity TMT6-127	Intensity TMT6-128	Intensity TMT6-129	Intensity TMT6-130	Intensity WT(average of TMT6-126; TMT6-127)	Intensity dKO(TMT6-128)	Intensity Obsc(TMT6-129)	Intensity Obsl1(TMT6-130)	WT	dKO	Obsc	Obsl1	Coverage (%)	#Peptides	#Unique	PTM	Avg. Mass	Description
793	1823	47894398	TPM4	81.65	109.63	1	1	0.27	0.57	0.22	1887000	1951000	510400	1087000	429400	1919000	510400	1087000	429400	6.28307	5.70791	6.03623	5.63286	24	11	5	TMT6plex	28468	tropomyosin alpha-4 chain [Mus musculus]
484	3360	569008609	NDUFB11	37.53	90.85	1	1	0.35	0.36	0.37	16030000	16250000	5686000	5739000	6003000	16140000	5686000	5739000	6003000	7.2079	6.75481	6.75884	6.77837	49	9	8	TMT6plex; Oxidation (M); Deamidation (NQ); Methyl ester	17444	PREDICTED: NADH dehydrogenase [ubiquinone] 1 beta subcomplex subunit 11 mitochondrial isoform X1 [Mus musculus]
257	940	11875203	TPM2	23.25	148.12	1	1	0.36	6.36	0.34	153700	159300	56050	996200	53550	156500	56050	996200	53550	5.19451	4.74858	5.99835	4.72876	5	26	2	TMT6plex	32837	tropomyosin beta chain isoform Tpm2.2st [Mus musculus]
795	3710	1039777948	TNNT1	45.98	85.81	1	1	0.38	1.31	0.29	489500	488700	187500	642300	144200	489100	187500	642300	144200	5.6894	5.273	5.80774	5.15897	13	9	4	TMT6plex; Oxidation (M)	35487	PREDICTED: troponin T slow skeletal muscle isoform X1 [Mus musculus]
49	328	345842335	OBSCN	31.64	217.71	1	1	0.39	0.49	0.97	1500000	1511000	582000	737400	1467000	1505000	582000	737400	1467000	6.17754	5.76492	5.8677	6.16643	1	135	9	TMT6plex; Oxidation (M); Carbamylation	874552	obscurin isoform 1 [Mus musculus]
2747	3459	6678369	TNNC1	31.98	78.1	1	1	0.39	0.84	0.39	2083000	2165000	830500	1790000	823100	2124000	830500	1790000	823100	6.32715	5.91934	6.25285	5.91545	40	5	5	TMT6plex; Oxidation (M)	18421	troponin C slow skeletal and cardiac muscles [Mus musculus]
1454	3522	18859597	NDUFC2	31.45	76.84	1	1	0.41	1.06	0.44	26080000	26830000	10770000	28040000	11660000	26460000	10770000	28040000	11660000	7.42259	7.03222	7.44778	7.0667	32	5	4	TMT6plex; Oxidation (M)	14164	NADH dehydrogenase [ubiquinone] 1 subunit C2 [Mus musculus]
3242	4032	153792001	RANBP1	24.37	62.48	1	1	0.42	1.09	0.4	1139000	1181000	483000	1264000	464400	1160000	483000	1264000	464400	6.06446	5.68395	6.10175	5.66689	13	4	3	TMT6plex	23596	ran-specific GTPase-activating protein [Mus musculus]
527	565	22164798	SELENBP1	47.27	156.58	1	1	0.43	0.79	1.09	3442000	3589000	1514000	2789000	3815000	3515000	1514000	2789000	3815000	6.54593	6.18013	6.44545	6.58149	7	20	3	TMT6plex	52514	selenium-binding protein 1 [Mus musculus]
2333	3320	767806534	PTER	21.48	76.48	1	1	0.43	0.94	0.79	828800	824900	353100	777600	652700	826900	353100	777600	652700	5.91745	5.5479	5.89076	5.81471	16	6	5	TMT6plex; Oxidation (M)	40478	phosphotriesterase-related protein isoform 1 [Mus musculus]
2876	5618	21312546	FAM162A	13.07	46.24	1	1	0.43	1.23	0.41	1678000	1641000	720000	2033000	688500	1659000	720000	2033000	688500	6.21985	5.85733	6.30814	5.8379	19	2	2	TMT6plex; Oxidation (M)	17725	protein FAM162A [Mus musculus]
549	2043	6678371	TNNC2	37.17	114.53	1	1	0.44	0.84	0.37	9743000	9488000	4200000	8124000	3528000	9616000	4200000	8124000	3528000	6.98299	6.62325	6.90977	6.54753	54	10	8	Carbamidomethylation; TMT6plex; Oxidation (M); Deamidation (NQ)	18110	troponin C skeletal muscle [Mus musculus]
848	1688	6754084	GSTM1	24.75	106.18	1	1	0.44	1.1	0.56	8050000	8094000	3515000	8879000	4522000	8072000	3515000	8879000	4522000	6.90698	6.54593	6.94836	6.65533	35	13	9	Carbamidomethylation; TMT6plex; Oxidation (M)	25970	glutathione S-transferase Mu 1 [Mus musculus]
2532	3188	21313458	NOL3	76.48	98.7	1	1	0.44	0.82	0.24	2862000	2821000	1242000	2325000	696000	2841000	1242000	2325000	696000	6.45347	6.09412	6.36642	5.84261	26	6	6	Carbamidomethylation; TMT6plex	24568	nucleolar protein 3 [Mus musculus]
3674	3457	6678481	UBE2L3	41.3	84.77	1	1	0.45	0.78	0.39	3395000	3264000	1505000	2588000	1293000	3330000	1505000	2588000	1293000	6.52244	6.17754	6.41296	6.1116	28	5	4	TMT6plex	17862	ubiquitin-conjugating enzyme E2 L3 [Mus musculus]
718	1061	9789997	LETM1	28.3	134.01	1	1	0.46	0.79	0.53	6603000	6593000	3028000	5201000	3523000	6598000	3028000	5201000	3523000	6.81941	6.48116	6.71609	6.54691	23	19	15	Carbamidomethylation; TMT6plex; Oxidation (M); Deamidation (NQ)	82989	LETM1 and EF-hand domain-containing protein 1 mitochondrial precursor [Mus musculus]
1964	2925	27734154	RAB8B	8.85	93.01	1	1	0.46	0.64	0.62	28840	69850	22890	31340	30630	49340	22890	31340	30630	4.6932	4.35965	4.4961	4.48615	11	7	2	TMT6plex	23603	ras-related protein Rab-8B [Mus musculus]
1240	3045	117553604	Ces1d	18.34	85.47	1	1	0.46	1.04	0.75	2145000	2213000	999800	2261000	1645000	2179000	999800	2261000	1645000	6.33826	5.99991	6.3543	6.21617	10	8	5	TMT6plex; Deamidation (NQ)	61788	carboxylesterase 1D precursor [Mus musculus]
6446	5711	568948522	DHDH	9.42	54.29	1	1	0.46	0.98	0.88	254700	239100	113800	241100	216600	246900	113800	241100	216600	5.39252	5.05614	5.3822	5.33566	8	2	2	TMT6plex	41110	PREDICTED: trans-1 2-dihydrobenzene-1 2-diol dehydrogenase isoform X1 [Mus musculus]
1243	3885	29789148	NDUFB9	30.29	96.99	1	1	0.47	0.87	0.47	4016000	4091000	1916000	3520000	1925000	4053000	1916000	3520000	1925000	6.60778	6.2824	6.54654	6.28443	36	7	7	TMT6plex; Oxidation (M)	21984	NADH dehydrogenase [ubiquinone] 1 beta subcomplex subunit 9 [Mus musculus]
524	877	29788764	ADSL	29.55	134.32	1	1	0.48	0.97	0.59	11380000	11470000	5428000	11070000	6760000	11420000	5428000	11070000	6760000	7.05767	6.73464	7.04415	6.82995	26	18	13	TMT6plex; Oxidation (M); Deamidation (NQ); Methyl ester	54866	adenylosuccinate lyase [Mus musculus]
6082	6830	86439977	RBBP9	12.02	27.79	1	1	0.48	2.01	0.66	546200	552100	261500	1104000	361900	549100	261500	1104000	361900	5.73965	5.41747	6.04297	5.55859	11	2	2	TMT6plex	20912	putative hydrolase RBBP9 [Mus musculus]
648	1121	160333372	LUM	44.7	125.04	1	1	0.49	0.79	0.38	28690000	28130000	13960000	22490000	10810000	28410000	13960000	22490000	10810000	7.45347	7.14489	7.35199	7.03383	45	16	14	Carbamidomethylation; TMT6plex; Oxidation (M); Deamidation (NQ)	38265	lumican precursor [Mus musculus]
4027	3848	21312012	NDUFA8	19.64	76.65	1	1	0.5	0.95	0.51	4490000	4466000	2235000	4255000	2292000	4478000	2235000	4255000	2292000	6.65108	6.34928	6.6289	6.36021	31	6	6	Carbamidomethylation; TMT6plex	19992	NADH dehydrogenase [ubiquinone] 1 alpha subcomplex subunit 8 [Mus musculus]
4248	3781	21644577	ABHD11	15.55	70.38	1	1	0.51	1.01	0.81	2418000	2307000	1204000	2384000	1904000	2363000	1204000	2384000	1904000	6.37346	6.08063	6.37731	6.27967	16	5	4	TMT6plex	33561	protein ABHD11 isoform 1 [Mus musculus]
2189	5477	6753504	Cox7a1	26.35	58.35	1	1	0.51	1.09	0.46	8389000	8424000	4295000	9199000	3864000	8407000	4295000	9199000	3864000	6.92464	6.63296	6.96374	6.58704	29	2	2	TMT6plex; Oxidation (M); Deamidation (NQ)	8986	cytochrome c oxidase subunit 7A1 mitochondrial precursor [Mus musculus]
4281	5459	568930481	ALPL	10.02	62.25	1	1	0.52	0.65	1.03	238900	238800	125000	154600	246300	238900	125000	154600	246300	5.37822	5.09691	5.18921	5.39146	4	2	2	TMT6plex	57514	PREDICTED: alkaline phosphatase tissue-nonspecific isozyme isoform X1 [Mus musculus]
2525	2479	71067102	AKR1B10	14.47	88.05	1	1	0.53	0.93	0.75	1906000	1858000	990700	1754000	1402000	1882000	990700	1754000	1402000	6.27462	5.99594	6.24403	6.14675	22	9	5	Carbamidomethylation; TMT6plex	35848	aldo-keto reductase family 1 member B10 [Mus musculus]
869	1856	6678682	LGALS1	18.66	106.36	1	1	0.54	0.83	0.7	26430000	25810000	14160000	21670000	18280000	26120000	14160000	21670000	18280000	7.41697	7.15106	7.33586	7.26198	57	9	8	Carbamidomethylation; TMT6plex; Oxidation (M); Deamidation (NQ)	14866	galectin-1 [Mus musculus]
521	3122	927442713	CALM1	20.55	82.65	1	1	0.54	0.95	0.5	3477000	3589000	1918000	3356000	1759000	3533000	1918000	3356000	1759000	6.54814	6.28285	6.52582	6.24527	17	6	2	TMT6plex; Oxidation (M); Deamidation (NQ)	21560	calmodulin isoform 1 [Mus musculus]
4499	4796	37202121	ABAT	8.76	52.76	1	1	0.54	0.9	1.06	149600	151300	81100	135600	160100	150500	81100	135600	160100	5.17754	4.90902	5.13226	5.20439	4	5	2	TMT6plex	56452	4-aminobutyrate aminotransferase mitochondrial isoform 1 precursor [Mus musculus]
2021	2234	568981929	Serpinb1a	15.09	99.96	1	1	0.55	0.73	0.68	3758000	3820000	2083000	2780000	2574000	3789000	2083000	2780000	2574000	6.57852	6.31869	6.44404	6.41061	19	10	6	TMT6plex; Oxidation (M)	42575	PREDICTED: leukocyte elastase inhibitor A isoform X1 [Mus musculus]
52	65	568994404	SRL	12.78	213.52	1	1	0.56	0.59	0.78	87080	133400	62180	64810	86240	110300	62180	64810	86240	5.04258	4.79365	4.81164	4.93571	2	76	2	TMT6plex; Deamidation (NQ); Hexose (NSY)	104214	PREDICTED: sarcalumenin isoform X2 [Mus musculus]
1372	1952	6996913	ANXA2	14.75	103.42	1	1	0.56	1.11	0.6	9943000	9795000	5527000	10910000	5923000	9869000	5527000	10910000	5923000	6.99427	6.74249	7.03782	6.77254	29	13	12	TMT6plex	38676	annexin A2 [Mus musculus]
2328	3055	160333789	SPR	20.48	95.78	1	1	0.56	1.09	0.9	4035000	3936000	2214000	4349000	3588000	3985000	2214000	4349000	3588000	6.60043	6.34518	6.63839	6.55485	17	5	4	TMT6plex; Deamidation (NQ)	27928	sepiapterin reductase [Mus musculus]
1971	3380	19526912	ST13	29	76.65	1	1	0.56	0.84	0.42	3124000	3084000	1724000	2602000	1301000	3104000	1724000	2602000	1301000	6.49192	6.23654	6.41531	6.11428	16	5	5	TMT6plex; Oxidation (M)	41656	hsc70-interacting protein [Mus musculus]
1212	2026	6753060	ANXA5	16.9	93.4	1	1	0.57	1.03	0.53	11870000	12000000	6811000	12240000	6331000	11930000	6811000	12240000	6331000	7.07664	6.83321	7.08778	6.80147	32	15	10	TMT6plex	35752	annexin A5 [Mus musculus]
2851	3523	33563266	NDUFA4	17.45	81.97	1	1	0.57	1.15	0.57	10500000	10620000	5967000	12100000	6032000	10560000	5967000	12100000	6032000	7.02366	6.77576	7.08279	6.78046	46	4	4	TMT6plex	9327	cytochrome c oxidase subunit NDUFA4 [Mus musculus]
3102	4415	31980922	EEF1B2	10.54	68.81	1	1	0.57	0.87	0.49	1073000	1101000	614800	948300	529400	1087000	614800	948300	529400	6.03623	5.78873	5.97695	5.72378	11	6	2	TMT6plex	24694	elongation factor 1-beta [Mus musculus]
326	2570	12963633	NDUFA13	13.19	102.74	1	1	0.58	1.01	0.57	8808000	8653000	5043000	8859000	4975000	8731000	5043000	8859000	4975000	6.94106	6.70269	6.94738	6.69679	19	9	3	TMT6plex; Oxidation (M)	16860	NADH dehydrogenase [ubiquinone] 1 alpha subcomplex subunit 13 [Mus musculus]
2182	4198	21539599	Uqcrh	17.28	92.95	1	1	0.58	1.23	0.63	2473000	2540000	1464000	3083000	1576000	2506000	1464000	3083000	1576000	6.39898	6.16554	6.48897	6.19756	49	4	4	Carbamidomethylation; TMT6plex	10435	cytochrome b-c1 complex subunit 6 mitochondrial [Mus musculus]
5038	4341	124248560	TCAP	10.91	60.98	1	1	0.58	1.02	0.65	1251000	1214000	717900	1252000	798400	1232000	717900	1252000	798400	6.09061	5.85606	6.0976	5.90222	16	4	3	TMT6plex	19078	telethonin [Mus musculus]
2860	4300	58037109	NDUFB10	9.61	63.99	1	1	0.59	1	0.66	915700	915100	539400	916200	605300	915400	539400	916200	605300	5.96161	5.73191	5.96199	5.78197	23	5	3	TMT6plex; Oxidation (M)	21024	NADH dehydrogenase [ubiquinone] 1 beta subcomplex subunit 10 [Mus musculus]
2251	3570	356995868	DDX39B	7.51	75.05	1	1	0.6	1.12	0.53	319900	315200	189000	354200	168100	317600	189000	354200	168100	5.50188	5.27646	5.54925	5.22557	5	8	2	TMT6plex; Oxidation (M)	49035	spliceosome RNA helicase Ddx39b [Mus musculus]
4025	3648	6754086	GSTM5	10.29	72.57	1	1	0.6	1.02	0.79	1390000	1343000	813900	1397000	1086000	1367000	813900	1397000	1086000	6.13577	5.91057	6.1452	6.03583	12	4	3	Carbamidomethylation; TMT6plex	26635	glutathione S-transferase Mu 5 [Mus musculus]
5035	3770	31980844	DHRS1	10.08	70.07	1	1	0.6	0.74	0.9	1442000	1462000	878400	1074000	1304000	1452000	878400	1074000	1304000	6.16197	5.94369	6.031	6.11528	13	4	4	Carbamidomethylation; TMT6plex	34005	dehydrogenase/reductase SDR family member 1 [Mus musculus]
776	1145	9910130	ANKRD2	13.82	134.73	1	1	0.61	1.11	0.67	5470000	5608000	3355000	6148000	3725000	5539000	3355000	6148000	3725000	6.74343	6.52569	6.78873	6.57113	52	16	15	Carbamidomethylation; TMT6plex; Oxidation (M)	36707	ankyrin repeat domain-containing protein 2 [Mus musculus]
3385	3304	29366814	FAHD2A	12.2	82.66	1	1	0.61	1.12	1.03	2660000	2585000	1590000	2940000	2689000	2623000	1590000	2940000	2689000	6.4188	6.2014	6.46835	6.42959	20	6	6	Carbamidomethylation; TMT6plex	34676	fumarylacetoacetate hydrolase domain-containing protein 2A [Mus musculus]
4036	4464	31981830	COX7A2	14.33	58.14	1	1	0.61	1.11	0.55	1850000	1870000	1144000	2069000	1014000	1860000	1144000	2069000	1014000	6.26951	6.05843	6.31576	6.00604	28	3	2	TMT6plex; Oxidation (M); Deamidation (NQ)	9291	cytochrome c oxidase subunit 7A2 mitochondrial precursor [Mus musculus]
1055	1589	31543976	YWHAG	11.42	110.33	1	1	0.62	1.32	0.66	4857000	4722000	2983000	6340000	3145000	4790000	2983000	6340000	3145000	6.68034	6.47465	6.80209	6.49762	28	12	6	TMT6plex; Deamidation (NQ)	28303	14-3-3 protein gamma [Mus musculus]
1100	2380	215983062	EHD3	8.13	105.59	1	1	0.63	0.83	0.59	295800	313700	190600	252200	181100	304700	190600	252200	181100	5.48387	5.28012	5.40175	5.25792	6	16	3	TMT6plex; Oxidation (M)	60821	EH domain-containing protein 3 [Mus musculus]
2096	2938	119392105	AS3MT	10.55	93.49	1	1	0.63	0.87	0.99	1511000	1541000	954400	1324000	1512000	1526000	954400	1324000	1512000	6.18355	5.97973	6.12189	6.17955	19	7	7	Carbamidomethylation; TMT6plex	41794	arsenite methyltransferase [Mus musculus]
1053	946	163644275	MYLK2	18.89	123.85	1	1	0.64	1.09	1.17	5084000	5071000	3252000	5518000	5920000	5078000	3252000	5518000	5920000	6.70569	6.51215	6.74178	6.77232	28	17	13	Carbamidomethylation; TMT6plex; Oxidation (M); Deamidation (NQ)	65990	myosin light chain kinase 2 skeletal/cardiac muscle [Mus musculus]
2528	2877	8393988	PMM2	10.17	89.93	1	1	0.64	0.91	0.72	2687000	2728000	1727000	2457000	1956000	2707000	1727000	2457000	1956000	6.43249	6.23729	6.39041	6.29137	28	6	6	TMT6plex; Oxidation (M); Deamidation (NQ)	27657	phosphomannomutase 2 [Mus musculus]
4754	4257	6754476	SSPN	8.26	60.94	1	1	0.64	0.93	0.96	987400	1035000	643700	944700	973300	1011000	643700	944700	973300	6.00475	5.80868	5.97529	5.98825	14	4	3	TMT6plex; Oxidation (M)	23885	sarcospan isoform 1 [Mus musculus]
465	754	70778882	COQ8A	14.97	151.21	1	1	0.65	1	0.61	23320000	23650000	15330000	23570000	14390000	23490000	15330000	23570000	14390000	7.37088	7.18554	7.37236	7.15806	36	27	25	Carbamidomethylation; TMT6plex; Oxidation (M); Deamidation (NQ)	71743	atypical kinase ADCK3 mitochondrial [Mus musculus]
1959	2345	56699438	EEF1D	14.31	108.21	1	1	0.65	0.81	0.62	2186000	2220000	1429000	1792000	1374000	2203000	1429000	1792000	1374000	6.34301	6.15503	6.25334	6.13799	13	11	6	TMT6plex; Oxidation (M)	72930	elongation factor 1-delta isoform a [Mus musculus]
2530	2974	164698413	PLIN1	9.39	84.29	1	1	0.65	1.56	0.69	1731000	1843000	1157000	2796000	1232000	1787000	1157000	2796000	1232000	6.25212	6.06333	6.44654	6.09061	13	6	6	TMT6plex; Oxidation (M)	55596	perilipin-1 [Mus musculus]
4051	5141	11230780	TSG101	6.82	53.7	1	1	0.65	0.84	0.69	151700	161100	101400	131100	107400	156400	101400	131100	107400	5.19424	5.00604	5.1176	5.031	11	4	3	TMT6plex; Oxidation (M)	44124	tumor susceptibility gene 101 protein [Mus musculus]
3105	4436	568911670	SMYD2	10.47	52.19	1	1	0.65	1.17	1.13	841900	811000	541000	965500	933300	826500	541000	965500	933300	5.91724	5.7332	5.98475	5.97002	7	4	3	TMT6plex	45305	PREDICTED: N-lysine methyltransferase SMYD2 isoform X1 [Mus musculus]
3862	5519	165932333	GLO1	4.88	46.91	1	1	0.65	0.98	0.74	5654000	5927000	3790000	5653000	4302000	5790000	3790000	5653000	4302000	6.76268	6.57864	6.75228	6.63367	9	2	2	TMT6plex	20810	lactoylglutathione lyase [Mus musculus]
347	849	255759941	Serpinb6a	11.13	134.94	1	1	0.66	0.87	0.82	26260000	26450000	17330000	22930000	21580000	26350000	17330000	22930000	21580000	7.42078	7.2388	7.3604	7.33405	34	18	13	Carbamidomethylation; TMT6plex; Oxidation (M); Deamidation (NQ)	44774	serpin B6 isoform a [Mus musculus]
1001	1247	256220113	CLYBL	8.62	113.2	1	1	0.66	0.86	0.87	4089000	4018000	2693000	3494000	3523000	4053000	2693000	3494000	3523000	6.60778	6.43024	6.54332	6.54691	35	14	12	Carbamidomethylation; TMT6plex; Oxidation (M)	37549	citrate lyase subunit beta-like protein mitochondrial precursor [Mus musculus]
1087	3027	27229219	ACYP2	11.33	102.57	1	1	0.66	0.71	0.85	10350000	10480000	6846000	7397000	8858000	10410000	6846000	7397000	8858000	7.01745	6.83544	6.86906	6.94734	43	9	6	Carbamidomethylation; TMT6plex	11878	acylphosphatase-2 [Mus musculus]
5346	5161	21312406	ADPGK	8.53	74.7	1	1	0.66	1.07	0.92	2390000	2386000	1570000	2550000	2196000	2388000	1570000	2550000	2196000	6.37803	6.1959	6.40654	6.34163	9	4	4	Carbamidomethylation; TMT6plex	53917	ADP-dependent glucokinase precursor [Mus musculus]
775	1120	157951713	CAPN3	10.26	124.05	1	1	0.67	0.83	1.01	1630000	1625000	1084000	1350000	1639000	1627000	1084000	1350000	1639000	6.21139	6.03503	6.13033	6.21458	6	14	4	Carbamidomethylation; TMT6plex	94242	calpain-3 isoform a [Mus musculus]
803	1122	6680690	PRDX3	10.37	113.37	1	1	0.67	1.14	0.76	21770000	21670000	14470000	24780000	16530000	21720000	14470000	24780000	16530000	7.33686	7.16047	7.3941	7.21827	44	11	9	Carbamidomethylation; TMT6plex; Oxidation (M); Deamidation (NQ)	28127	thioredoxin-dependent peroxide reductase mitochondrial precursor [Mus musculus]
1400	1210	21313162	RAB1B	8.35	111.47	1	1	0.67	1.31	0.78	2066000	1963000	1343000	2636000	1567000	2015000	1343000	2636000	1567000	6.30428	6.12808	6.42095	6.19507	26	9	3	TMT6plex; Oxidation (M)	22187	ras-related protein Rab-1B [Mus musculus]
2260	5035	568979757	PPP2R5C	5	50.24	1	1	0.68	1.2	0.61	525900	474500	342600	600600	307200	500200	342600	600600	307200	5.69914	5.53479	5.77859	5.48742	3	7	2	TMT6plex	63099	PREDICTED: serine/threonine-protein phosphatase 2A 56 kDa regulatory subunit gamma isoform isoform X7 [Mus musculus]
683	495	568908031	PRELP	15.36	135.77	1	1	0.69	1.27	0.59	16630000	16220000	11410000	20890000	9751000	16430000	11410000	20890000	9751000	7.21564	7.05729	7.31994	6.98905	44	21	17	Carbamidomethylation; TMT6plex; Oxidation (M); Deamidation (NQ)	45512	PREDICTED: prolargin isoform X1 [Mus musculus]
1121	1255	228008337	PSMC3	11.73	118.71	1	1	0.69	1.03	0.64	4065000	4043000	2783000	4174000	2591000	4054000	2783000	4174000	2591000	6.60788	6.44451	6.62055	6.41347	26	10	8	TMT6plex; Oxidation (M)	49549	26S protease regulatory subunit 6A [Mus musculus]
1019	2152	110625954	NDUFV2	15.88	101.33	1	1	0.69	0.81	0.59	13960000	14450000	9820000	11470000	8424000	14200000	9820000	11470000	8424000	7.15229	6.99211	7.05956	6.92552	42	9	8	Carbamidomethylation; TMT6plex; Oxidation (M)	27285	NADH dehydrogenase [ubiquinone] flavoprotein 2 mitochondrial isoform 1 precursor [Mus musculus]
4258	4174	755526522	RAD23A	6.98	59.9	1	1	0.69	0.46	0.62	24370	21800	15880	10710	14240	23090	15880	10710	14240	4.36342	4.20085	4.02979	4.15351	10	4	2	TMT6plex; Oxidation (M)	40215	PREDICTED: UV excision repair protein RAD23 homolog A isoform X1 [Mus musculus]
191	859	568958767	CRYAB	15.35	133.19	1	1	0.7	1.04	0.66	131800000	132500000	91930000	137100000	86700000	132100000	91930000	137100000	86700000	8.1209	7.96346	8.13704	7.93802	79	19	19	TMT6plex; Oxidation (M); Deamidation (NQ); Carbamidomethylation (DHKE X@N-term)	20069	PREDICTED: alpha-crystallin B chain isoform X1 [Mus musculus]
2253	3679	6679166	OGN	11.63	74.63	1	1	0.7	0.91	0.62	4439000	4572000	3142000	4083000	2799000	4506000	3142000	4083000	2799000	6.65379	6.49721	6.61098	6.447	18	6	6	TMT6plex; Oxidation (M)	34012	mimecan precursor [Mus musculus]
3248	4255	27754118	ASPN	8.61	60.73	1	1	0.7	1.13	0.63	1110000	1089000	772900	1246000	694800	1100000	772900	1246000	694800	6.04139	5.88812	6.09552	5.84186	13	6	4	Carbamidomethylation; TMT6plex	42573	asporin preproprotein [Mus musculus]
6842	4197	28372479	RPS25	8.13	55.97	1	1	0.7	1.21	0.65	1706000	1779000	1228000	2106000	1126000	1742000	1228000	2106000	1126000	6.24105	6.0892	6.32346	6.05154	22	3	3	TMT6plex	13742	40S ribosomal protein S25 [Mus musculus]
5	36	6806903	ATP2A2	8.15	235.97	1	1	0.71	0.59	0.85	2037000	2227000	1519000	1262000	1812000	2132000	1519000	1262000	1812000	6.32879	6.18156	6.10106	6.25816	1	130	2	TMT6plex; Methyl ester; Replacement of proton with ammonium ion	109753	sarcoplasmic/endoplasmic reticulum calcium ATPase 2 isoform a [Mus musculus]
815	934	6671549	PRDX6	15.77	121.07	1	1	0.71	0.98	0.58	7510000	7281000	5231000	7239000	4309000	7395000	5231000	7239000	4309000	6.86894	6.71858	6.85968	6.63438	57	13	9	TMT6plex; Oxidation (M); Deamidation (NQ)	24827	peroxiredoxin-6 isoform 1 [Mus musculus]
480	1608	13385006	Cyc1	13.56	111.24	1	1	0.72	0.99	0.63	24940000	24200000	17800000	24330000	15390000	24570000	17800000	24330000	15390000	7.39041	7.25042	7.38614	7.18724	43	16	16	Carbamidomethylation; TMT6plex; Oxidation (M); Deamidation (NQ)	35328	cytochrome c1 heme protein mitochondrial [Mus musculus]
4751	4144	1039754272	slc9a3r2	9.99	67.83	1	1	0.72	0.75	0.62	633500	729100	489400	513200	421800	681300	489400	513200	421800	5.83334	5.68966	5.71029	5.62511	11	3	3	TMT6plex	39642	PREDICTED: Na(+)/H(+) exchange regulatory cofactor NHE-RF2 isoform X1 [Mus musculus]
1032	1864	568942582	CHCHD3	12.75	121.97	1	1	0.73	0.92	0.66	13920000	13830000	10070000	12770000	9117000	13880000	10070000	12770000	9117000	7.14239	7.00303	7.10619	6.95985	37	14	13	Carbamidomethylation; TMT6plex	26935	PREDICTED: MICOS complex subunit Mic19 isoform X1 [Mus musculus]
325	2418	568991776	PVALB	19.99	120.62	1	1	0.73	2.05	1	63770000	65430000	47410000	132400000	64610000	64600000	47410000	132400000	64610000	7.81023	7.67587	8.12189	7.8103	64	8	8	TMT6plex; Oxidation (M); Hydroxylation	11931	PREDICTED: parvalbumin alpha isoform X1 [Mus musculus]
2033	3365	755538688	MAP2K6	9.62	88.15	1	1	0.73	1	0.66	2802000	2687000	2005000	2731000	1820000	2745000	2005000	2731000	1820000	6.43854	6.30211	6.43632	6.26007	13	5	4	TMT6plex	41638	PREDICTED: dual specificity mitogen-activated protein kinase kinase 6 isoform X1 [Mus musculus]
3236	3429	6680722	ARF5	7.25	73.47	1	1	0.73	1.48	0.61	402700	426300	304400	613900	251400	414500	304400	613900	251400	5.61752	5.48344	5.7881	5.40037	14	4	2	TMT6plex; Oxidation (M)	20530	ADP-ribosylation factor 5 [Mus musculus]
603	1307	33859690	COQ9	27.99	130.31	1	1	0.74	1.11	0.57	18910000	18770000	13890000	20900000	10830000	18840000	13890000	20900000	10830000	7.27508	7.1427	7.32015	7.03463	40	10	10	TMT6plex; Oxidation (M); Deamidation (NQ)	35083	ubiquinone biosynthesis protein COQ9 mitochondrial precursor [Mus musculus]
1682	2040	551895128	COPS2	9.04	98.85	1	1	0.74	0.95	0.66	3156000	3136000	2328000	2978000	2092000	3146000	2328000	2978000	2092000	6.49776	6.36698	6.47392	6.32056	26	12	10	TMT6plex; Oxidation (M)	52405	COP9 signalosome complex subunit 2 isoform a [Mus musculus]
2634	1985	33563282	PSMA1	15.17	109.35	1	1	0.75	1.04	0.62	3178000	3206000	2397000	3331000	1966000	3192000	2397000	3331000	1966000	6.50406	6.37967	6.52257	6.29358	31	9	8	TMT6plex; Oxidation (M)	29547	proteasome subunit alpha type-1 [Mus musculus]
1038	2338	160707925	ANXA3	9.59	105.86	1	1	0.75	1.11	0.65	2387000	2314000	1770000	2613000	1534000	2350000	1770000	2613000	1534000	6.37107	6.24797	6.41714	6.18583	31	13	8	TMT6plex	36384	annexin A3 [Mus musculus]
1195	3492	594140550	COL12A1	13.33	105.52	1	1	0.76	0.44	0.93	4141000	4019000	3097000	1792000	3805000	4080000	3097000	1792000	3805000	6.61066	6.49094	6.25334	6.58035	4	15	10	TMT6plex; Oxidation (M)	333672	collagen alpha-1(XII) chain precursor [Mus musculus]
3261	5348	568939230	PDS5B	3.85	46.25	1	1	0.76	0.61	0.69	53440	58690	42760	34220	38530	56060	42760	34220	38530	4.74865	4.63104	4.53428	4.5858	2	3	2	TMT6plex	164761	PREDICTED: sister chromatid cohesion protein PDS5 homolog B isoform X1 [Mus musculus]
1614	3183	568967045	SAR1A	6.35	92.37	1	1	0.78	1.92	0.84	463600	445700	352700	871500	382100	454600	352700	871500	382100	5.65763	5.54741	5.94027	5.58218	9	8	2	TMT6plex	22399	PREDICTED: GTP-binding protein SAR1a isoform X1 [Mus musculus]
2250	3437	568958761	CDC37	13.01	84.88	1	1	0.78	0.94	0.59	1497000	1585000	1205000	1454000	908500	1541000	1205000	1454000	908500	6.1878	6.08099	6.16256	5.95832	14	6	5	TMT6plex; Oxidation (M)	49966	PREDICTED: hsp90 co-chaperone Cdc37 isoform X1 [Mus musculus]
2337	4066	29244296	SMTNL2	8.79	67.21	1	1	0.78	1.85	1.25	441000	479500	356900	853400	576300	460300	356900	853400	576300	5.66304	5.55255	5.93115	5.76065	5	5	3	TMT6plex; Oxidation (M)	49524	smoothelin-like protein 2 [Mus musculus]
6436	5018	756141038	COQ7	6.2	55.13	1	1	0.78	1.81	0.9	389300	374600	299200	692800	343200	382000	299200	692800	343200	5.58206	5.47596	5.84061	5.53555	6	4	2	TMT6plex; Oxidation (M)	37680	5-demethoxyubiquinone hydroxylase mitochondrial isoform 2 [Mus musculus]
17	132	67189167	MYH4	24.99	253.83	1	1	0.79	2.45	1.73	4469000	4628000	3608000	11150000	7863000	4549000	3608000	11150000	7863000	6.65792	6.55727	7.04727	6.89559	10	144	18	Carbamidomethylation; TMT6plex; Oxidation (M); Deamidation (NQ); Carbamylation; 4 more	222857	myosin-4 [Mus musculus]
997	774	6679078	NME2	14.57	137.1	1	1	0.8	1.22	0.61	14990000	14390000	11730000	17910000	8942000	14690000	11730000	17910000	8942000	7.16702	7.0693	7.2531	6.95143	50	15	8	Carbamidomethylation; TMT6plex; Oxidation (M)	17363	nucleoside diphosphate kinase B [Mus musculus]
1724	3181	124244040	Eif3j1	11.59	82.97	1	1	0.81	0.78	0.63	4803000	4610000	3835000	3664000	2956000	4706000	3835000	3664000	2956000	6.67265	6.58377	6.56396	6.4707	34	8	8	TMT6plex; Oxidation (M)	29344	eukaryotic translation initiation factor 3 subunit J [Mus musculus]
4482	3915	31981515	RPL7	9.49	75.49	1	1	0.81	1.95	0.83	411200	422900	337500	812400	347400	417000	337500	812400	347400	5.62014	5.52827	5.90977	5.54083	22	8	6	TMT6plex	31420	60S ribosomal protein L7 [Mus musculus]
391	517	34328286	SDHB	14.83	139.75	1	1	0.82	0.8	0.63	44040000	44580000	36220000	35590000	28120000	44310000	36220000	35590000	28120000	7.6465	7.55895	7.55133	7.44902	59	25	23	Carbamidomethylation; TMT6plex; Oxidation (M); Deamidation (NQ); Hydroxylation	31814	succinate dehydrogenase [ubiquinone] iron-sulfur subunit mitochondrial precursor [Mus musculus]
3091	3531	568935978	SEPT11	5.26	78.07	1	1	0.82	0.9	0.64	740400	736200	605400	667600	472200	738300	605400	667600	472200	5.86823	5.78204	5.82452	5.67413	7	5	2	TMT6plex	49836	PREDICTED: septin-11 isoform X7 [Mus musculus]
157	584	7949078	MYLPF	16.19	136.64	1	1	0.83	0.5	0.89	59850000	59850000	49960000	29870000	52990000	59850000	49960000	29870000	52990000	7.77706	7.69862	7.47524	7.72419	82	19	17	Carbamidomethylation; TMT6plex; Oxidation (M)	18955	myosin regulatory light chain 2 skeletal muscle isoform [Mus musculus]
5046	4693	13195604	rps23	6.24	56.52	1	1	0.83	1.72	0.78	524200	459100	410300	846200	382500	491700	410300	846200	382500	5.6917	5.6131	5.92747	5.58263	13	4	2	TMT6plex	15808	40S ribosomal protein S23 [Mus musculus]
886	4595	19526481	SPTA1	6.34	81.3	1	1	0.84	0.4	0.58	24080	36800	25640	12180	17610	30440	25640	12180	17610	4.48344	4.40892	4.08565	4.24576	1	11	2	TMT6plex	279863	spectrin alpha chain erythrocytic 1 [Mus musculus]
4752	4194	6754564	PHYH	3.44	68.23	1	1	0.84	0.66	0.82	514400	544900	444300	352100	434300	529700	444300	352100	434300	5.72403	5.64768	5.54667	5.63779	7	2	2	TMT6plex	38607	phytanoyl-CoA dioxygenase peroxisomal precursor [Mus musculus]
28	60	31982861	Car3	11.81	204.45	1	1	0.85	1.52	0.84	1033000000	1024000000	871800000	1569000000	861300000	1029000000	871800000	1569000000	861300000	9.01242	8.94042	9.19562	8.93515	85	70	67	Carbamidomethylation; TMT6plex; Oxidation (M); Deamidation (NQ); Carbamylation; 11 more	29366	carbonic anhydrase 3 [Mus musculus]
3124	5859	225703035	ITGA11	3.44	51.48	1	1	0.87	1.58	1.04	65210	66060	57230	103700	68420	65640	57230	103700	68420	4.81717	4.75762	5.01578	4.83518	1	5	2	TMT6plex; Oxidation (M)	133040	integrin alpha-11 precursor [Mus musculus]
6075	6702	6755368	RPS18	5.89	46.24	1	1	0.87	1.57	0.71	432400	456100	386700	698900	317000	444300	386700	698900	317000	5.64768	5.58737	5.84442	5.50106	8	2	2	TMT6plex	17719	40S ribosomal protein S18 [Mus musculus]
1679	1211	160298213	GSR	13.91	122.61	1	1	0.89	1.94	1.19	9381000	8993000	8208000	17820000	10960000	9187000	8208000	17820000	10960000	6.96317	6.91424	7.25091	7.03981	32	11	11	Carbamidomethylation; TMT6plex; Oxidation (M); Deamidation (NQ)	53663	glutathione reductase mitochondrial precursor [Mus musculus]
9	50	205830428	MYH2	13.4	263.59	1	1	0.9	0.56	0.97	78380000	77930000	70700000	43480000	75490000	78150000	70700000	43480000	75490000	7.89293	7.84942	7.63829	7.87789	14	175	34	TMT6plex; Oxidation (M); Deamidation (NQ); Acetylation (K); Carbamylation; 6 more	223217	myosin-2 [Mus musculus]
1608	2603	568979301	COQ6	6.82	94.4	1	1	0.9	1.55	1.01	5357000	5383000	4830000	8334000	5427000	5370000	4830000	8334000	5427000	6.72997	6.68395	6.92085	6.73456	22	12	10	TMT6plex; Oxidation (M)	51393	PREDICTED: ubiquinone biosynthesis monooxygenase COQ6 mitochondrial isoform X1 [Mus musculus]
2960	2921	568967017	RAB5B	5.59	82.43	1	1	0.91	1.55	1.01	483000	519600	458000	774900	508100	501300	458000	774900	508100	5.7001	5.66087	5.88925	5.70595	17	7	3	TMT6plex; Oxidation (M)	23707	PREDICTED: ras-related protein Rab-5B isoform X1 [Mus musculus]
2636	2238	165932379	SERBP1	6.7	102.42	1	1	0.92	1.53	0.8	1758000	1870000	1671000	2770000	1443000	1814000	1671000	2770000	1443000	6.25864	6.22298	6.44248	6.15927	32	10	9	TMT6plex; Oxidation (M)	42944	plasminogen activator inhibitor 1 RNA-binding protein isoform 3 [Mus musculus]
219	478	6678085	Serpina1d	7.54	161.58	1	1	0.93	0.61	0.99	2271000	2396000	2179000	1420000	2321000	2334000	2179000	1420000	2321000	6.3681	6.33826	6.15229	6.36568	12	32	5	TMT6plex; Carboxyl modification with ethanolamine; Mutation	45998	alpha-1-antitrypsin 1-4 precursor [Mus musculus]
613	1988	755537500	KRT10	107.25	116.85	1	1	0.95	1.33	4.82	2502000	2467000	2350000	3308000	11970000	2484000	2350000	3308000	11970000	6.39515	6.37107	6.51957	7.07809	11	13	5	TMT6plex; Oxidation (M)	61602	PREDICTED: keratin type I cytoskeletal 10 isoform X1 [Mus musculus]
3683	4427	124487419	KRT2	36.45	64.19	1	1	0.95	1.56	2.54	514600	513700	488300	802500	1305000	514100	488300	802500	1305000	5.71105	5.68869	5.90445	6.11561	5	3	3	TMT6plex; Oxidation (M)	70923	keratin type II cytoskeletal 2 epidermal [Mus musculus]
2029	3425	113195684	KRT6A	105.18	86.09	1	1	0.96	1.6	9.57	595900	554800	553500	918300	5506000	575300	553500	918300	5506000	5.75989	5.74312	5.96298	6.74084	3	8	2	TMT6plex; Methyl ester; Mutation	59526	keratin type II cytoskeletal 6B [Mus musculus]
1413	4242	50363232	NES	29.98	70.18	1	1	0.96	1.73	3.41	1209000	1232000	1170000	2108000	4156000	1221000	1170000	2108000	4156000	6.08672	6.06819	6.32387	6.61868	5	10	7	TMT6plex; Oxidation (M); Deamidation (NQ)	207122	nestin [Mus musculus]
293	930	6678087	Serpina1e	11.42	150.52	1	1	0.97	0.54	0.96	4838000	4864000	4691000	2613000	4667000	4851000	4691000	2613000	4667000	6.68583	6.67127	6.41714	6.66904	16	27	5	TMT6plex; Deamidation (NQ)	45891	alpha-1-antitrypsin 1-5 precursor [Mus musculus]
1956	1923	19527048	HNRNPF	6.26	111.51	1	1	0.97	1.51	1.08	731500	735700	715000	1104000	794100	733600	715000	1104000	794100	5.86546	5.85431	6.04297	5.89988	15	10	4	TMT6plex; Oxidation (M)	45730	heterogeneous nuclear ribonucleoprotein F [Mus musculus]
314	499	31982755	VIM	14.74	159.38	1	1	0.98	1.19	0.64	14100000	14300000	13930000	16920000	9056000	14200000	13930000	16920000	9056000	7.15229	7.14395	7.2284	6.95694	46	31	26	TMT6plex; Oxidation (M); Deamidation (NQ); Methyl ester	53688	vimentin [Mus musculus]
511	2284	237820660	UBR4	8.01	117.96	1	1	1	1.55	1.47	13970000	14310000	14120000	21890000	20750000	14140000	14120000	21890000	20750000	7.15045	7.14983	7.34025	7.31702	5	30	18	Carbamidomethylation; TMT6plex; Oxidation (M)	572298	E3 ubiquitin-protein ligase UBR4 [Mus musculus]
979	1775	568947734	MYBPC2	9.91	108.91	1	1	1.01	1.84	1.57	1289000	1226000	1276000	2318000	1977000	1258000	1276000	2318000	1977000	6.09968	6.10585	6.36511	6.29601	10	13	8	Carbamidomethylation; TMT6plex	127864	PREDICTED: myosin-binding protein C fast-type isoform X1 [Mus musculus]
3252	4402	20911031	KRT5	11.31	61.91	1	1	1.01	1.01	2.32	251100	302600	280700	280300	643300	276800	280700	280300	643300	5.44217	5.44824	5.44762	5.80841	4	5	2	TMT6plex; Oxidation (M)	61767	keratin type II cytoskeletal 5 [Mus musculus]
988	3551	154090941	KRT42	112.6	73.52	1	1	1.03	1.21	7.67	319300	344700	343100	400900	2547000	332000	343100	400900	2547000	5.52114	5.53542	5.60304	6.40603	7	6	3	TMT6plex	50133	keratin type I cytoskeletal 42 [Mus musculus]
3258	5094	126723102	EFR3B	3.28	46.68	1	1	1.03	0.65	1.03	18250	18620	18910	11890	18910	18430	18910	11890	18910	4.26553	4.27669	4.07518	4.27669	3	3	2	TMT6plex	92406	protein EFR3 homolog B [Mus musculus]
1961	2754	6677805	RPS4X	5.77	87.6	1	1	1.04	1.52	0.95	7701000	7497000	7867000	11530000	7224000	7599000	7867000	11530000	7224000	6.88076	6.89581	7.06183	6.85878	24	12	9	TMT6plex; Oxidation (M)	29598	40S ribosomal protein S4 X isoform [Mus musculus]
5338	4570	6677779	RPL28	7.36	49.52	1	1	1.04	2.11	1.09	556300	585000	594100	1204000	620400	570600	594100	1204000	620400	5.75633	5.77386	6.08063	5.79267	13	3	2	TMT6plex	15733	60S ribosomal protein L28 [Mus musculus]
2449	4484	147907212	ASAP2	18.74	58.74	1	1	1.05	1.53	2.5	1173000	1195000	1239000	1812000	2954000	1184000	1239000	1812000	2954000	6.07335	6.09307	6.25816	6.47041	4	3	3	TMT6plex	106405	arf-GAP with SH3 domain ANK repeat and PH domain-containing protein 2 isoform b [Mus musculus]
10	79	82524274	MYH1	24.41	260.74	1	1	1.06	0.68	1.83	30820000	30470000	32420000	20970000	56210000	30650000	32420000	20970000	56210000	7.48643	7.51081	7.3216	7.74981	9	166	18	TMT6plex; Oxidation (M); Deamidation (NQ); Amidation; Carbamylation; 3 more	223340	myosin-1 [Mus musculus]
948	4280	260166719	CKAP5	6.01	75.59	1	1	1.08	1.62	1.09	258100	256600	279200	415900	281000	257400	279200	415900	281000	5.41061	5.44592	5.61899	5.44871	3	10	5	Carbamidomethylation; TMT6plex	223517	cytoskeleton-associated protein 5 isoform 2 [Mus musculus]
1898	4797	126116585	KRT1	18.53	72.14	1	1	1.08	1.58	2.88	1602000	1622000	1744000	2546000	4636000	1612000	1744000	2546000	4636000	6.20737	6.24155	6.40586	6.66614	2	4	2	TMT6plex	65606	keratin type II cytoskeletal 1 [Mus musculus]
6871	6713	7949027	DNAJC5	5.29	46.61	1	1	1.08	0.54	0.93	61330	75830	74130	37280	63440	68580	74130	37280	63440	4.8362	4.86999	4.57148	4.80236	8	2	2	TMT6plex	22101	dnaJ homolog subfamily C member 5 [Mus musculus]
2165	2694	84662736	RPL6	19.42	94.57	1	1	1.09	2.55	1.16	3340000	3219000	3567000	8366000	3821000	3280000	3567000	8366000	3821000	6.51587	6.5523	6.92252	6.58218	18	10	8	TMT6plex	33510	60S ribosomal protein L6 [Mus musculus]
5347	5166	159110817	ABHD12	3.58	35.31	1	1	1.1	0.66	0.75	51270	76330	70460	42260	47950	63800	70460	42260	47950	4.80482	4.84794	4.62593	4.68079	7	3	2	TMT6plex	45270	monoacylglycerol lipase ABHD12 [Mus musculus]
2169	3035	116063531	CAR1	10.62	83.74	1	1	1.11	1.88	0.94	1713000	1654000	1862000	3158000	1585000	1683000	1862000	3158000	1585000	6.22608	6.26998	6.49941	6.20003	21	5	5	TMT6plex	28331	carbonic anhydrase 1 [Mus musculus]
2107	4501	157951698	c4b	8.43	72.09	1	1	1.11	1.72	0.88	333700	338300	374000	577500	296000	336000	374000	577500	296000	5.52634	5.57287	5.76155	5.47129	3	7	4	TMT6plex; Oxidation (M)	192914	complement C4-B precursor [Mus musculus]
5052	5028	110625811	PRRC1	5.54	45.59	1	1	1.12	0.53	0.95	180900	198500	213000	100200	180400	189700	213000	100200	180400	5.27807	5.32838	5.00087	5.25624	7	3	2	TMT6plex	46298	protein PRRC1 [Mus musculus]
1060	4465	6680604	KRT16	28.86	63.82	1	1	1.14	1.11	5.42	60900	74450	77180	75440	367000	67680	77180	75440	367000	4.83046	4.8875	4.8776	5.56467	5	7	2	TMT6plex; Oxidation (M)	51606	keratin type I cytoskeletal 16 isoform 2 [Mus musculus]
1698	5449	568946263	FXYD1	5.97	64.68	1	1	1.15	1.5	1.3	3521000	3526000	4053000	5302000	4568000	3524000	4053000	5302000	4568000	6.54704	6.60778	6.72444	6.65973	16	4	4	TMT6plex	22717	PREDICTED: phospholemman isoform X2 [Mus musculus]
1732	4658	227908782	EFL1	5.52	52.96	1	1	1.16	1.63	1.21	1605000	1609000	1872000	2617000	1940000	1607000	1872000	2617000	1940000	6.20602	6.27231	6.4178	6.2878	5	6	4	TMT6plex	125777	elongation factor-like GTPase 1 [Mus musculus]
3547	4443	13385518	ARL8B	5.52	52.34	1	1	1.16	1.53	0.87	3761000	3611000	4286000	5657000	3204000	3686000	4286000	5657000	3204000	6.56656	6.63205	6.75259	6.50569	8	3	2	TMT6plex; Deamidation (NQ)	21539	ADP-ribosylation factor-like protein 8B [Mus musculus]
2985	5376	31559918	NRD1	6.12	63.79	1	1	1.17	0.61	1.04	201100	206100	237400	124500	212500	203600	237400	124500	212500	5.30878	5.37548	5.09517	5.32736	3	8	3	Carbamidomethylation; TMT6plex; 2-amino-3-oxo-butanoic_acid	132891	nardilysin precursor [Mus musculus]
3100	4184	30794450	RPL4	9.41	73.99	1	1	1.18	1.79	1.11	1722000	1807000	2090000	3165000	1950000	1764000	2090000	3165000	1950000	6.2465	6.32015	6.50037	6.29003	10	6	4	Carbamidomethylation; TMT6plex; Oxidation (M)	47154	60S ribosomal protein L4 [Mus musculus]
5351	5404	21450187	CECR5	8.15	50.86	1	1	1.18	0.66	0.64	675200	638000	771800	434400	421200	656600	771800	434400	421200	5.8173	5.8875	5.63789	5.62449	5	2	2	TMT6plex	46306	cat eye syndrome critical region protein 5 homolog precursor [Mus musculus]
5333	4014	6755358	RPL8	22.38	68.86	1	1	1.2	2.88	1.21	1591000	1538000	1871000	4507000	1898000	1564000	1871000	4507000	1898000	6.19424	6.27207	6.65389	6.2783	19	5	5	TMT6plex	28025	60S ribosomal protein L8 [Mus musculus]
2254	3681	31542421	CRKL	6.64	78.4	1	1	1.22	0.64	1.01	1483000	1522000	1840000	963600	1511000	1503000	1840000	963600	1511000	6.17696	6.26482	5.9839	6.17926	26	6	5	Carbamidomethylation; TMT6plex	33830	crk-like protein isoform 1 [Mus musculus]
3848	4390	568981505	SSR1	5.93	65.3	1	1	1.25	0.66	1	493900	506000	627200	329500	501100	500000	627200	329500	501100	5.69897	5.79741	5.51786	5.69992	15	4	4	TMT6plex; Deamidation (NQ)	32725	PREDICTED: translocon-associated protein subunit alpha isoform X1 [Mus musculus]
5684	5605	15042947	RPL35A	7.75	47.99	1	1	1.25	2.14	1.04	996600	972400	1228000	2105000	1024000	984500	1228000	2105000	1024000	5.99322	6.0892	6.32325	6.0103	15	2	2	TMT6plex	12554	60S ribosomal protein L35a [Mus musculus]
5697	6144	13385036	RPL15	12.06	33.14	1	1	1.25	2.87	1.21	761300	765900	951400	2191000	925200	763600	951400	2191000	925200	5.88287	5.97836	6.34064	5.96624	10	2	2	TMT6plex	24146	60S ribosomal protein L15 [Mus musculus]
1689	3005	7110693	PRKACA	4.39	85.43	1	1	1.29	0.67	0.92	2211000	2234000	2875000	1478000	2043000	2222000	2875000	1478000	2043000	6.34674	6.45864	6.16967	6.31027	5	9	2	TMT6plex; Oxidation (M)	40571	cAMP-dependent protein kinase catalytic subunit alpha isoform 1 [Mus musculus]
1101	2633	34328485	ALAD	21.47	101.16	1	1	1.39	1.52	0.74	2487000	2546000	3505000	3837000	1864000	2517000	3505000	3837000	1864000	6.40088	6.54469	6.58399	6.27045	26	7	7	Carbamidomethylation; TMT6plex; Oxidation (M)	36024	delta-aminolevulinic acid dehydratase [Mus musculus]
1040	2893	114326446	MYH9	5.63	92.98	1	1	1.39	1.02	1.68	66710	56040	85460	62870	103200	61380	85460	62870	103200	4.78803	4.93176	4.79844	5.01368	1	11	2	TMT6plex	226370	myosin-9 [Mus musculus]
577	991	9789985	IVD	15.65	130.46	1	1	1.45	1.05	1.64	14020000	14340000	20520000	14920000	23320000	14180000	20520000	14920000	23320000	7.15168	7.31218	7.17377	7.36773	46	17	16	Carbamidomethylation; TMT6plex; Oxidation (M); Deamidation (NQ); Deamidation followed by a methylation	46325	isovaleryl-CoA dehydrogenase mitochondrial precursor [Mus musculus]
466	801	22122651	PBXIP1	11.92	154.71	1	1	1.52	1.16	1.04	9881000	9995000	15100000	11530000	10300000	9938000	15100000	11530000	10300000	6.9973	7.17898	7.06183	7.01284	33	25	21	Carbamidomethylation; TMT6plex	81165	pre-B-cell leukemia transcription factor-interacting protein 1 [Mus musculus]
6440	5320	21313210	TMX2	6.35	41.41	1	1	1.54	1.02	1.26	204700	202400	314300	208500	256500	203500	314300	208500	256500	5.30856	5.49734	5.31911	5.40909	15	3	3	TMT6plex; Oxidation (M)	33943	thioredoxin-related transmembrane protein 2 isoform a precursor [Mus musculus]
1054	1000	13569841	TXNRD1	11.85	129.73	1	1	1.55	1.15	1	5642000	5676000	8768000	6534000	5652000	5659000	8768000	6534000	5652000	6.75274	6.9429	6.81518	6.7522	34	17	16	Carbamidomethylation; TMT6plex; Oxidation (M); Deamidation (NQ)	54544	thioredoxin reductase 1 cytoplasmic isoform 2 [Mus musculus]
3879	6443	28316760	Hist1h2be	4.85	32.58	1	1	1.55	1.76	1.08	1009000	986900	1549000	1756000	1073000	997800	1549000	1756000	1073000	5.99904	6.19005	6.24452	6.0306	13	2	2	TMT6plex	13952	histone H2B type 1-B [Mus musculus]
1124	2507	13385968	TPPP3	10.34	92.32	1	1	1.57	1.65	1.06	15130000	14980000	23600000	24810000	15890000	15060000	23600000	24810000	15890000	7.17782	7.37291	7.39463	7.20112	35	8	7	TMT6plex	18965	tubulin polymerization-promoting protein family member 3 [Mus musculus]
261	425	157951700	CASQ2	14.86	147.6	1	1	1.59	1.17	1.09	95600000	97280000	153700000	112400000	105200000	96440000	153700000	112400000	105200000	7.98426	8.18667	8.05077	8.02202	46	28	25	Carbamidomethylation; TMT6plex; Oxidation (M); Deamidation (NQ); Dehydration; Pyro-glu from E	48176	calsequestrin-2 precursor [Mus musculus]
546	496	31982393	EPHX2	13.27	140.01	1	1	1.61	1.11	1.06	13960000	14160000	22670000	15570000	14870000	14060000	22670000	15570000	14870000	7.14799	7.35545	7.19229	7.17231	44	24	22	Carbamidomethylation; TMT6plex; Oxidation (M)	62515	bifunctional epoxide hydrolase 2 isoform a [Mus musculus]
634	2223	6754090	GSTO1	21.4	110.92	1	1	1.61	0.73	0.88	7294000	7150000	11620000	5250000	6384000	7222000	11620000	5250000	6384000	6.85866	7.06521	6.72016	6.80509	21	9	6	TMT6plex	27498	glutathione S-transferase omega-1 [Mus musculus]
770	1172	239052674	MVP	20.31	134.01	1	1	1.67	1.28	0.9	7601000	7650000	12750000	9727000	6850000	7626000	12750000	9727000	6850000	6.8823	7.10551	6.98798	6.83569	31	23	21	TMT6plex; Oxidation (M); Deamidation (NQ)	96857	major vault protein [Mus musculus]
4273	5235	7106429	SYNGR2	4.4	39.14	1	1	1.67	1.16	1.16	92800	90850	153400	106400	106500	91830	153400	106400	106500	4.96298	5.18583	5.02694	5.02735	20	2	2	TMT6plex	24778	synaptogyrin-2 [Mus musculus]
486	546	158937312	HSPB1	18.31	144.88	1	1	1.7	1.17	1.1	46290000	47600000	79760000	54840000	51620000	46950000	79760000	54840000	51620000	7.67164	7.90179	7.7391	7.71282	78	22	22	TMT6plex; Deamidation (NQ); Oxidation (HW)	23014	heat shock protein beta-1 [Mus musculus]
2740	2663	45476581	SCP2	13.68	87.53	1	1	1.71	1.16	0.98	2887000	2955000	4988000	3387000	2873000	2921000	4988000	3387000	2873000	6.46553	6.69793	6.52982	6.45834	15	8	8	TMT6plex	59126	non-specific lipid-transfer protein [Mus musculus]
2236	1719	66793429	ACOX1	16.51	103.47	1	1	1.73	0.99	0.94	1737000	1743000	3011000	1716000	1630000	1740000	3011000	1716000	1630000	6.24055	6.47871	6.23452	6.21219	16	10	8	TMT6plex; Oxidation (M)	74718	peroxisomal acyl-coenzyme A oxidase 1 isoform 1 [Mus musculus]
1230	392	18700004	Acaa1a	18.5	139.53	1	1	1.77	1	0.98	2654000	2710000	4750000	2669000	2631000	2682000	4750000	2669000	2631000	6.42846	6.67669	6.42635	6.42012	25	15	7	Carbamidomethylation; TMT6plex; Oxidation (M)	43953	3-ketoacyl-CoA thiolase A peroxisomal precursor [Mus musculus]
520	1433	241982718	MYH11	33.94	143.07	1	1	1.78	1.17	2.33	901600	989900	1679000	1102000	2204000	945700	1679000	1102000	2204000	5.97575	6.22505	6.04218	6.34321	11	26	15	TMT6plex; Oxidation (M); Deamidation (NQ)	227117	myosin-11 isoform 2 [Mus musculus]
2438	3791	46559434	TCEAL5	28.19	79.21	1	1	1.8	1.3	0.78	933400	1011000	1747000	1265000	760700	972000	1747000	1265000	760700	5.98767	6.24229	6.10209	5.88121	20	4	4	TMT6plex	22038	transcription elongation factor A protein-like 5 [Mus musculus]
5043	4585	165972344	NUDT7	18.72	58.85	1	1	1.86	1.09	0.9	637800	655800	1203000	706100	585200	646800	1203000	706100	585200	5.81077	6.08027	5.84887	5.7673	13	3	3	Carbamidomethylation; TMT6plex	24603	peroxisomal coenzyme A diphosphatase NUDT7 isoform 2 [Mus musculus]
860	1306	31982273	HSD17B4	16.27	132.73	1	1	1.88	1.17	1.06	5823000	5556000	10680000	6665000	6022000	5690000	10680000	6665000	6022000	6.75511	7.02857	6.8238	6.77974	27	23	21	Carbamidomethylation; TMT6plex; Oxidation (M)	79482	peroxisomal multifunctional enzyme type 2 [Mus musculus]
1265	839	140972309	NDUFV3	24.62	130.47	1	1	1.91	0.97	1.02	3791000	3728000	7162000	3657000	3851000	3759000	7162000	3657000	3851000	6.57507	6.85503	6.56312	6.58557	42	11	10	TMT6plex; Oxidation (M)	50499	NADH dehydrogenase [ubiquinone] flavoprotein 3 mitochondrial isoform 1 [Mus musculus]
158	150	569004270	MYOT	8.58	183.27	1	1	1.92	1.83	2.1	10210	10150	19510	18630	21430	10180	19510	18630	21430	4.00775	4.29026	4.27021	4.33102	4	55	2	TMT6plex; Deamidation (NQ)	55444	PREDICTED: myotilin isoform X1 [Mus musculus]
335	690	17975508	GBE1	26.46	159.33	1	1	1.92	0.99	1.07	29110000	29410000	56280000	29070000	31310000	29260000	56280000	29070000	31310000	7.46627	7.75035	7.46345	7.49568	38	31	27	Carbamidomethylation; TMT6plex; Oxidation (M); Deamidation (NQ)	80364	1 4-alpha-glucan-branching enzyme [Mus musculus]
446	352	157951741	CAT	47.06	171.63	1	1	1.98	1.22	0.87	18660000	19320000	37560000	23160000	16570000	18990000	37560000	23160000	16570000	7.27852	7.57473	7.36474	7.21932	54	29	27	Carbamidomethylation; TMT6plex; Oxidation (M); Deamidation (NQ); Mutation	59795	catalase [Mus musculus]
7736	5575	119226247	SRSF5	12.55	48.27	1	1	2	2.31	2.41	262000	267700	530100	612800	638400	264900	530100	612800	638400	5.42308	5.72436	5.78732	5.80509	10	2	2	TMT6plex	30891	serine/arginine-rich splicing factor 5 [Mus musculus]
2990	5620	358437972	KCNMA1	15.46	55.91	1	1	2.95	1.44	1.26	694800	682400	2033000	990300	871100	688600	2033000	990300	871100	5.83797	6.30814	5.99577	5.94007	2	6	2	TMT6plex; Oxidation (M)	138488	calcium-activated potassium channel subunit alpha-1 isoform 4 [Mus musculus]
1056	2148	94400773	NQO1	47.51	108.54	1	1	3	1.52	1.4	6988000	7015000	20970000	10670000	9810000	7002000	20970000	10670000	9810000	6.84522	7.3216	7.02816	6.99167	37	15	13	TMT6plex; Oxidation (M); Deamidation (NQ)	30960	NAD(P)H dehydrogenase [quinone] 1 [Mus musculus]
3246	4101	30424697	STBD1	40.65	74.41	1	1	3.03	0.92	1.29	422300	482400	1373000	415300	581900	452400	1373000	415300	581900	5.65552	6.13767	5.61836	5.76485	17	3	3	TMT6plex	36127	starch-binding domain-containing protein 1 [Mus musculus]
1145	2005	117956377	YBX2	67.44	106.13	1	1	5.2	1.88	1.24	82840	430600	155600	102700	4.91824	5.63407	5.19201	5.01157	26	8	5	TMT6plex	38080	Y-box-binding protein 2 [Mus musculus]

## Sheet: Comparison TASol
	TA		Sol			exclusively up in TA	exclusively down in TA	exclusively up in Sol	exclusively down in Sol	downregulated in Sol & TA	upregulated in Sol & TA	upregulated in TA and downregulated in Sol
	Proteins	dKO:WT	Proteins	dKO:WT		Proteins	Proteins	Proteins	Proteins	Proteins	Proteins	Proteins
count :	260			181		106	99	45	81	33	15	7
	OBSCN	0.27	TPM4	0.27		ACAA1A	ABCB8	ABHD12	ABAT	ABHD11	CASQ2	ANKRD2
	Cox7a1	0.32	NDUFB11	0.35		ADK	ACAD9	Acaa1a	ACYP2	ADSL	CAT	CRYAB
	Uqcr10	0.33	TPM2	0.36		ADRM1	ACO2	ACOX1	ADPGK	AKR1B10	GBE1	NES
	NDUFS8	0.37	TNNT1	0.38		AHNAK	ACTN2	ALAD	ALPL	CALM1	HSD17B4	NME2
	NDUFC2	0.38	OBSCN	0.39		AHNAK2	ACTN3	ARL8B	ANXA2	CHCHD3	HSPB1	PVALB
	LETM1	0.39	TNNC1	0.39		AKT2	ALDH1A1	ASAP2	ANXA3	CLYBL	IVD	SERBP1
	NDUFB11	0.39	NDUFC2	0.41		ANXA4	ALDH5A1	c4b	ANXA5	EEF1B2	MYH11	VIM
	NDUFB9	0.39	RANBP1	0.42		ANXA6	APOBEC2	CAR1	ARF5	FAHD2A	MYOT
	NDUFV2	0.4	SELENBP1	0.43		ARCN1	APOO	CECR5	AS3MT	GSTM1	PBXIP1
	ALDH5A1	0.4	PTER	0.43		ARL1	ASPA	CKAP5	ASPN	GSTM5	RPL35A
	COX7C	0.4	FAM162A	0.43		ARPC1A	ATP1A1	CRKL	ATP2A2	LETM1	RPL4
	NDUFA13	0.41	TNNC2	0.44		ARPC1B	ATP1B1	DNAJC5	CAPN3	LGALS1	RPL6
	SELENBP1	0.43	GSTM1	0.44		ART1	ATP5A1	EFL1	Car3	MAP2K6	RPL8
	NT5C1A	0.43	NOL3	0.44		ASPH	ATP5C1	EFR3B	CDC37	MYH2	STBD1
	MYH2	0.44	UBE2L3	0.45		CAMK2D	ATP5H	EPHX2	Ces1d	NDUFA13	YBX2
	MAOB	0.44	LETM1	0.46		CAPG	ATP5J	FXYD1	COL12A1	NDUFA4
	NDUFA5	0.44	RAB8B	0.46		CAR3	ATP5J2	GSTO1	COPS2	NDUFA8
	FAHD2A	0.45	Ces1d	0.46		CARNS1	ATP5K	Hist1h2be	COQ6	NDUFB10
	DHRS4	0.45	DHDH	0.46		CAST	ATP5L	KCNMA1	COQ7	NDUFB11
	NDUFA8	0.45	NDUFB9	0.47		CAV3	BDH1	KRT1	COQ8A	NDUFB9
	NDUFS3	0.46	ADSL	0.48		CDH13	CES1D	KRT16	COQ9	NDUFC2
	PRDX3	0.46	RBBP9	0.48		CFL2	CORO6	KRT42	Cox7a1	NDUFV2
	ACTN3	0.47	LUM	0.49		CLTC	COX2	KRT5	COX7A2	NOL3
	Cyc1	0.47	NDUFA8	0.5		CMBL	COX5A	MVP	Cyc1	OBSCN
	Uqcrb	0.47	ABHD11	0.51		COBL	COX5B	MYBPC2	DDX39B	PRDX3
	NDUFA10	0.49	Cox7a1	0.51		COPA	COX6B1	MYH1	DHDH	PRDX6
	GBAS	0.49	ALPL	0.52		CSRP3	COX7A1	MYH9	DHRS1	PTER
	Uqcrq	0.49	AKR1B10	0.53		DDT	COX7C	NDUFV3	EEF1D	SELENBP1
	CLYBL	0.5	LGALS1	0.54		DDX3Y	CYC1	NQO1	EHD3	SMYD2
	Cox5b	0.5	CALM1	0.54		DIAPH1	DHRS4	NRD1	Eif3j1	SPR
	NDUFA4	0.5	ABAT	0.54		DRG2	DLST	NUDT7	FAM162A	TNNC2
	NDUFS6	0.5	Serpinb1a	0.55		DUPD1	ECI1	PRKACA	GLO1	UBE2L3
	NDUFB8	0.51	SRL	0.56		DYSF	FAM213A	PRRC1	GSR	YWHAG
	NDUFS4	0.51	ANXA2	0.56		EEF1A1	FTH1	RPL15	HNRNPF
	NDUFB10	0.51	SPR	0.56		EIF5B	FUNDC2	RPL28	ITGA11
	SUCLG2	0.52	ST13	0.56		ERGIC1	GAPDH	RPS4X	KRT10
	FTH1	0.52	ANXA5	0.57		ESYT2	GBAS	SCP2	KRT2
	ABCB8	0.53	NDUFA4	0.57		FABP3	H2-D1	SRSF5	KRT6A
	tmem65	0.53	EEF1B2	0.57		FARSA	HBB-BS	SSR1	LUM
	MRPS36	0.53	NDUFA13	0.58		FLNC	HIBCH	SYNGR2	MYH4
	OBSL1	0.53	Uqcrh	0.58		FMOD	HINT1	TCEAL5	MYLK2
	Cox5a	0.54	TCAP	0.58		FSD2	LRPAP1	TMX2	MYLPF
	Hbb-bs	0.55	NDUFB10	0.59		H1F0	MACROD1	TPPP3	OGN
	MAOA	0.55	DDX39B	0.6		HIST1H1E	MAOA	TXNRD1	PDS5B
	ND1	0.55	GSTM5	0.6		HSPB3	MAOB	UBR4	PHYH
	APOO	0.55	DHRS1	0.6		HSPB7	MB		PLIN1
	GSTM5	0.55	ANKRD2	0.61		ITGB4	MPC2		PMM2
	NDUFS1	0.56	FAHD2A	0.61		ITSN1	MPZ		PPP2R5C
	ACTN2	0.56	COX7A2	0.61		JSRP1	MRPS36		PRELP
	TNNC2	0.56	YWHAG	0.62		KCTD12	MYL1		PSMA1
	LGALS1	0.56	EHD3	0.63		KLHL40	MYOC		PSMC3
	BDH1	0.56	AS3MT	0.63		LDHD	ND1		RAB1B
	SMYD2	0.56	MYLK2	0.64		LMNA	ND4		RAB5B
	ATP5J	0.56	PMM2	0.64		MAP4	ND5		RAB8B
	NDUFV1	0.57	SSPN	0.64		MAPRE3	NDUFA10		RAD23A
	CHCHD3	0.57	COQ8A	0.65		MGEA5	NDUFA2		RANBP1
	CALM1	0.57	EEF1D	0.65		MTDH	NDUFA5		RBBP9
	MAP2K6	0.57	PLIN1	0.65		MURC	NDUFA6		RPL7
	ECI1	0.58	TSG101	0.65		MYBPH	NDUFA9		RPS18
	GSTM1	0.58	SMYD2	0.65		NCL	NDUFAB1		rps23
	ATP5J2	0.58	GLO1	0.65		NPM1	NDUFB3		RPS25
	NLRX1	0.58	Serpinb6a	0.66		NQO2	NDUFB8		SAR1A
	PRDX6	0.59	CLYBL	0.66		OGFOD1	NDUFS1		SDHB
	ABHD11	0.59	ACYP2	0.66		OXSR1	NDUFS2		SEPT11
	MPZ	0.59	ADPGK	0.66		PA2G4	NDUFS3		Serpina1d
	Atp5k	0.59	CAPN3	0.67		PACSIN3	NDUFS4		Serpina1e
	SPR	0.6	PRDX3	0.67		PADI2	NDUFS6		Serpinb1a
	NDUFA2	0.6	RAB1B	0.67		PARP3	NDUFS8		Serpinb6a
	PTPN3	0.6	PPP2R5C	0.68		PDAP1	NDUFV1		slc9a3r2
	ACO2	0.61	PRELP	0.69		PDLIM3	NLRX1		SMTNL2
	NDUFA9	0.61	PSMC3	0.69		PLIN3	NME1		SPTA1
	ATP5H	0.61	NDUFV2	0.69		PPM1B	NT5C1A		SRL
	MPC2	0.61	RAD23A	0.69		PPP5C	OBSL1		SSPN
	APOBEC2	0.61	CRYAB	0.7		PRKAA1	OGDH		ST13
	TMEM109	0.61	OGN	0.7		PURA	PDHB		TCAP
	NDUFAB1	0.61	ASPN	0.7		PZP	PGAM2		TNNC1
	UQCRC1	0.62	RPS25	0.7		RAB3GAP2	PPIA		TNNT1
	ADSL	0.62	ATP2A2	0.71		RPL13	PPP1R7		TPM2
	HIBCH	0.62	PRDX6	0.71		RPL14	PPP3CB		TPM4
	ATP5C1	0.62	Cyc1	0.72		RPL18	PRDX5		TSG101
	ATP1B1	0.62	slc9a3r2	0.72		RPL22	PTPN3		Uqcrh
	MACROD1	0.62	CHCHD3	0.73		RPL27A	PYGM
	HINT1	0.62	PVALB	0.73		RPL31	SAR1B
	ATP1A1	0.63	MAP2K6	0.73		RPL3L	SLC25A11
	SLC25A11	0.63	ARF5	0.73		RPLP0	SLC27A1
	NDUFS2	0.63	COQ9	0.74		RPLP2	SLC37A4
	PGAM2	0.63	COPS2	0.74		RPS6	SMOX
	COX2	0.63	PSMA1	0.75		SEC31A	SOD2
	SLC27A1	0.63	ANXA3	0.75		SERPINA1D	SUCLG2
	SAR1B	0.63	COL12A1	0.76		SERPINA1E	TBRG4
	LRPAP1	0.63	PDS5B	0.76		SERPINB1A	TMEM109
	ND4	0.63	SAR1A	0.78		SERPINB6A	TMEM65
	FUNDC2	0.63	CDC37	0.78		SERPINH1	TNNI2
	Cox6b1	0.63	SMTNL2	0.78		SQSTM1	UBAC1
	CORO6	0.63	COQ7	0.78		TBCB	UQCR10
	PPIA	0.64	MYH4	0.79		TFRC	UQCRB
	TNNI2	0.64	NME2	0.8		THBS4	UQCRC1
	TBRG4	0.64	Eif3j1	0.81		TMEM43	UQCRC2
	NDUFB3	0.64	RPL7	0.81		TPP2	UQCRQ
	NDUFA6	0.64	SDHB	0.82		TRDN
	GAPDH	0.65	SEPT11	0.82		TRIM72
	Uqcrc2	0.65	MYLPF	0.83		TUBA4A
	DLST	0.65	rps23	0.83		TUBA8
	ATP5L	0.65	SPTA1	0.84		TUBB6
	PYGM	0.66	PHYH	0.84		WIPI1
	ATP5A1	0.66	Car3	0.85		XIRP1
	OGDH	0.66	ITGA11	0.87
	PDHB	0.66	RPS18	0.87
	ACAD9	0.66	GSR	0.89
	SOD2	0.66	MYH2	0.9
	PTER	0.66	COQ6	0.9
	UBAC1	0.66	RAB5B	0.91
	FAM213A	0.66	SERBP1	0.92
	ND5	0.67	Serpina1d	0.93
	SMOX	0.67	KRT10	0.95
	SLC37A4	0.67	KRT2	0.95
	AKR1B10	0.68	KRT6A	0.96
	PRDX5	0.72	NES	0.96
	UBE2L3	0.72	Serpina1e	0.97
	YWHAG	0.74	HNRNPF	0.97
	PPP3CB	0.76	VIM	0.98
	PPP1R7	0.76	UBR4	1
	Ces1d	0.78	MYBPC2	1.01
	H2-D1	0.84	KRT5	1.01
	MYOC	0.85	KRT42	1.03
	MYL1	0.86	EFR3B	1.03
	MB	0.88	RPS4X	1.04
	NME1	0.9	RPL28	1.04
	NOL3	0.9	ASAP2	1.05
	EEF1B2	0.92	MYH1	1.06
	ALDH1A1	0.93	CKAP5	1.08
	ASPA	0.94	KRT1	1.08
	PDAP1	1	DNAJC5	1.08
	Serpina1d	1.05	RPL6	1.09
	MAPRE3	1.1	ABHD12	1.1
	CSRP3	1.13	CAR1	1.11
	CMBL	1.14	c4b	1.11
	DRG2	1.14	PRRC1	1.12
	ANKRD2	1.16	KRT16	1.14
	Serpina1e	1.17	FXYD1	1.15
	PZP	1.24	EFL1	1.16
	NME2	1.29	ARL8B	1.16
	NES	1.37	NRD1	1.17
	RPLP2	1.39	RPL4	1.18
	EIF5B	1.41	CECR5	1.18
	MYOT	1.43	RPL8	1.2
	RPL13	1.48	CRKL	1.22
	KCTD12	1.5	SSR1	1.25
	tuba4a	1.51	RPL35A	1.25
	PVALB	1.51	RPL15	1.25
	CLTC	1.51	PRKACA	1.29
	IVD	1.51	ALAD	1.39
	JSRP1	1.52	MYH9	1.39
	CFL2	1.52	IVD	1.45
	TRIM72	1.53	PBXIP1	1.52
	PPP5C	1.53	TMX2	1.54
	ASPH	1.53	TXNRD1	1.55
	PARP3	1.53	Hist1h2be	1.55
	PA2G4	1.54	TPPP3	1.57
	RPLP0	1.54	CASQ2	1.59
	WIPI1	1.54	EPHX2	1.61
	ADRM1	1.55	GSTO1	1.61
	ANXA6	1.56	MVP	1.67
	CDH13	1.56	SYNGR2	1.67
	FMOD	1.56	HSPB1	1.7
	DUPD1	1.56	SCP2	1.71
	RPL22	1.56	ACOX1	1.73
	ARL1	1.56	Acaa1a	1.77
	LMNA	1.57	MYH11	1.78
	ARPC1B	1.57	TCEAL5	1.8
	CAV3	1.57	NUDT7	1.86
	FARSA	1.57	HSD17B4	1.88
	ITSN1	1.59	NDUFV3	1.91
	ARPC1A	1.59	MYOT	1.92
	NCL	1.6	GBE1	1.92
	DDT	1.6	CAT	1.98
	TMEM43	1.61	SRSF5	2
	AKT2	1.61	KCNMA1	2.95
	RPS6	1.61	NQO1	3
	ERGIC1	1.61	STBD1	3.03
	OXSR1	1.62	YBX2	5.2
	RPL3L	1.62
	FLNC	1.63
	ADK	1.63
	RAB3GAP2	1.63
	Serpinb6a	1.64
	ANXA4	1.64
	SERBP1	1.64
	HSPB3	1.64
	COPA	1.64
	SEC31A	1.64
	PLIN3	1.64
	CAT	1.65
	PBXIP1	1.66
	TBCB	1.66
	Car3	1.67
	DDX3Y	1.68
	CAPG	1.68
	FSD2	1.7
	TUBB6	1.71
	SERPINH1	1.72
	EEF1A1	1.74
	STBD1	1.75
	PURA	1.76
	TUBA8	1.77
	ARCN1	1.77
	H1F0	1.78
	ESYT2	1.79
	MGEA5	1.79
	CAST	1.81
	KLHL40	1.81
	RPL31	1.81
	DIAPH1	1.82
	ART1	1.83
	MTDH	1.85
	MAP4	1.88
	ITGB4	1.9
	AHNAK	1.92
	HIST1H1E	1.93
	CASQ2	1.94
	VIM	1.96
	PDLIM3	1.98
	TFRC	1.98
	CARNS1	1.99
	PPM1B	2.03
	PACSIN3	2.05
	prkaa1	2.07
	CRYAB	2.08
	HSD17B4	2.08
	CAMK2D	2.09
	HSPB7	2.09
	PADI2	2.13
	RPL4	2.13
	MYBPH	2.14
	THBS4	2.21
	TPP2	2.22
	RPL14	2.25
	NPM1	2.32
	GBE1	2.34
	FABP3	2.36
	RPL27	2.36
	COBL	2.37
	SQSTM1	2.39
	TRDN	2.44
	RPL18	2.5
	MYH11	2.52
	NQO2	2.66
	OGFOD1	2.66
	RPL35A	2.76
	Acaa1a	2.84
	RPL8	2.88
	LDHD	2.9
	MURC	2.96
	DYSF	3.09
	YBX2	3.14
	RPL6	3.15
	AHNAK2	3.41
	XIRP1	3.68
	Serpinb1a	4.34
	HSPB1	4.93

## Sheet: volcano plot TA WT-dKO
all proteins					significantly changed proteins					TA upregulated					TA downregulated
Tibialis anterior
count					count					count					count
1503					260					128					132
gene symbol	fold change	log2 fold change	Significance		Gene Symbol	fold change	log2 fold change	Significance		Gene Symbol	fold change	log2 fold change	Significance		Gene Symbol	fold change	log2 fold change	Significance
Hspb1	4.93	2.30159	131.85		HSPB1	4.91	2.29572	131.85		HSPB1	4.91	2.29572	131.85		ASPA	0.98	-0.0291463	5.62
Fabp3	2.36	1.23879	83.46		XIRP1	3.73	1.89918	69.34		Serpinb1a	4.33	2.11437	69.83		NME1	0.92	-0.120294	11.82
Thbs4	2.21	1.14405	79.13		DYSF	3.12	1.64155	68.99		XIRP1	3.73	1.89918	69.34		ALDH1A1	0.92	-0.120294	17.66
Obscn	0.27	-1.88897	72.83		Serpinb1a	4.33	2.11437	69.83		AHNAK2	3.36	1.74846	37.56		NOL3	0.91	-0.136062	24.01
Serpina1e	1.17	0.226509	70.89		FABP3	2.36	1.23879	83.46		RPL6	3.15	1.65535	58.66		H2-D1	0.91	-0.136062	8.53
Serpinb1a	4.34	2.1177	69.83		YBX2	3.07	1.61824	55.37		DYSF	3.12	1.64155	68.99		EEF1B2	0.9	-0.152003	15.54
Xirp1	3.68	1.87971	69.34		Cox7a1	0.32	-1.64386	52.04		LDHD	3.1	1.63227	32.99		MB	0.88	-0.184425	41.72
Dysf	3.09	1.62761	68.99		MURC	2.89	1.53107	50.85		YBX2	3.07	1.61824	55.37		MYL1	0.88	-0.184425	10.98
Maob	0.44	-1.18442	64.45		RPL6	3.15	1.65535	58.66		RPL8	2.94	1.55582	30.82		MYOC	0.84	-0.251539	40.87
Myh11	2.52	1.33342	63.42		OBSCN	0.27	-1.88897	72.83		MURC	2.89	1.53107	50.85		YWHAG	0.8	-0.321928	19.37
Rpl14	2.25	1.16993	63.17		NDUFC2	0.37	-1.4344	41.72		Acaa1a	2.76	1.46467	32.21		PPP3CB	0.77	-0.37707	14.41
Rpl6	3.15	1.65535	58.66		NQO2	2.62	1.38957	44.53		RPL35A	2.69	1.42761	19.62		PPP1R7	0.76	-0.395929	18.09
Ybx2	3.14	1.65076	55.37		NDUFV2	0.4	-1.32193	40.93		NQO2	2.62	1.38957	44.53		Ces1d	0.76	-0.395929	16.19
Cox7a1	0.32	-1.64386	52.04		Uqcr10	0.33	-1.59946	38.69		MYH11	2.62	1.38957	63.42		UBE2L3	0.73	-0.454032	13.54
Actn3	0.47	-1.08927	51.69		NDUFS8	0.34	-1.55639	38.22		OGFOD1	2.62	1.38957	8.04		PRDX5	0.72	-0.473931	12.94
Murc	2.96	1.5656	50.85		AHNAK2	3.36	1.74846	37.56		RPL18	2.55	1.3505	46.56		UBAC1	0.68	-0.556393	7.98
Cryab	2.08	1.05658	47.9		ACTN3	0.47	-1.08927	51.69		SQSTM1	2.49	1.31615	19.02		AKR1B10	0.67	-0.577767	7.47
Rpl18	2.5	1.32193	46.56		GBE1	2.35	1.23266	43.15		COBL	2.44	1.28688	21.12		PYGM	0.66	-0.599462	21.43
Nqo2	2.66	1.41143	44.53		NDUFS3	0.46	-1.12029	35.38		TRDN	2.39	1.25701	31.83		ATP5A1	0.66	-0.599462	15.86
Fmod	1.56	0.641546	44.29		DHRS4	0.45	-1.152	35.5		FABP3	2.36	1.23879	83.46		ND5	0.66	-0.599462	10.42
Gbe1	2.34	1.22651	43.15		LETM1	0.38	-1.39593	34		GBE1	2.35	1.23266	43.15		ACAD9	0.66	-0.599462	9.95
Aldh5a1	0.4	-1.32193	41.88		LDHD	3.1	1.63227	32.99		NPM1	2.35	1.23266	20.63		FAM213A	0.66	-0.599462	6.72
Mb	0.88	-0.184425	41.72		Acaa1a	2.76	1.46467	32.21		RPL27A	2.35	1.23266	7.15		GAPDH	0.65	-0.621488	17.14
Ndufc2	0.38	-1.39593	41.72		TRDN	2.39	1.25701	31.83		RPL4	2.27	1.18269	34.99		Uqcrc2	0.65	-0.621488	16.95
Ndufv2	0.4	-1.32193	40.93		NDUFB9	0.39	-1.35845	31.53		RPL14	2.25	1.16993	63.17		PDHB	0.65	-0.621488	13.09
Myoc	0.85	-0.234465	40.87		PDLIM3	1.97	0.978196	31.12		TPP2	2.25	1.16993	35.26		DLST	0.65	-0.621488	12.69
Uqcr10	0.33	-1.59946	38.69		ALDH5A1	0.41	-1.2863	41.88		MYBPH	2.24	1.1635	21.25		OGDH	0.65	-0.621488	11.26
Ndufs8	0.37	-1.4344	38.22		NDUFA10	0.49	-1.02915	30.28		THBS4	2.21	1.14405	79.13		SOD2	0.65	-0.621488	10.74
Ahnak2	3.41	1.76977	37.56		RPL14	2.25	1.16993	63.17		PADI2	2.14	1.09761	18.32		TBRG4	0.65	-0.621488	9.55
LOC108167922	2.36	1.23879	37.08		Cyc1	0.45	-1.152	28.8		HSPB7	2.11	1.07724	30.79		PTER	0.65	-0.621488	8.79
Ndufb11	0.39	-1.35845	36.74		TPP2	2.25	1.16993	35.26		PACSIN3	2.09	1.0635	24.07		NDUFA6	0.65	-0.621488	6.64
H1f0	1.78	0.831877	35.86		NDUFA8	0.43	-1.21759	29		CAMK2D	2.09	1.0635	26.14		SMOX	0.65	-0.621488	11.75
Nme2	1.29	0.367371	35.65		Cox5b	0.5	-1	28.27		HSD17B4	2.08	1.05658	28.34		SLC37A4	0.65	-0.621488	7.71
Dhrs4	0.45	-1.152	35.5		NDUFB11	0.39	-1.35845	36.74		CRYAB	2.05	1.03562	47.9		PPIA	0.64	-0.643856	14.74
Ndufs3	0.46	-1.12029	35.38		FAHD2A	0.45	-1.152	28.14		PPM1B	2.03	1.02148	22.89		TNNI2	0.64	-0.643856	21.57
Tpp2	2.22	1.15056	35.26		PRDX3	0.46	-1.12029	27.69		TFRC	2.03	1.02148	15.47		TMEM109	0.64	-0.643856	4.42
Rpl4	2.13	1.09085	34.99		Car3	1.67	0.739848	27.6		CARNS1	2.03	1.02148	17.22		SLC25A11	0.63	-0.666576	21.52
Lgals1	0.56	-0.836501	34.57		RPL18	2.55	1.3505	46.56		PDLIM3	1.97	0.978196	31.12		NDUFS2	0.63	-0.666576	13.59
Tnnc2	0.56	-0.836501	34.07		AHNAK	1.93	0.948601	25.21		prkaa1	1.96	0.970854	8.09		ATP1B1	0.63	-0.666576	13.5
Letm1	0.39	-1.35845	34		Hbb-bs	0.54	-0.888969	27.2		AHNAK	1.93	0.948601	25.21		SLC27A1	0.63	-0.666576	13.17
Myh4	0.68	-0.556393	33.93		RPL8	2.94	1.55582	30.82		CASQ2	1.92	0.941106	22.99		MACROD1	0.63	-0.666576	12.13
Ldhd	2.9	1.53605	32.99		MYH11	2.62	1.38957	63.42		ITGB4	1.92	0.941106	7.96		FUNDC2	0.63	-0.666576	12.28
Acaa1a	2.84	1.50589	32.21		NDUFA4	0.5	-1	26.9		HIST1H1E	1.91	0.933573	16.12		HINT1	0.63	-0.666576	10.86
Trdn	2.44	1.28688	31.83		MYH2	0.44	-1.18442	28.34		ART1	1.9	0.925999	15.33		SAR1B	0.63	-0.666576	10.85
Ndufb9	0.39	-1.35845	31.53		THBS4	2.21	1.14405	79.13		MAP4	1.88	0.910733	27.25		LRPAP1	0.63	-0.666576	13.66
Serpinb6a	1.64	0.713696	31.17		NDUFS1	0.57	-0.810966	25.73		VIM	1.87	0.903038	17.72		ND4	0.63	-0.666576	12.19
Pdlim3	1.98	0.9855	31.12		NDUFA13	0.43	-1.21759	25.76		ESYT2	1.87	0.903038	11.63		ATP5L	0.63	-0.666576	8.89
Rpl8	2.88	1.52607	30.82		CRYAB	2.05	1.03562	47.9		MTDH	1.86	0.895303	18.42		NDUFB3	0.63	-0.666576	4.19
Hspb7	2.09	1.0635	30.79		HSD17B4	2.08	1.05658	28.34		RPL31	1.85	0.887525	19.67		CORO6	0.63	-0.666576	5.44
Flnc	1.63	0.704872	30.29		PACSIN3	2.09	1.0635	24.07		PLIN3	1.85	0.887525	12.13		UQCRC1	0.62	-0.68966	21.88
Ndufa10	0.49	-1.02915	30.28		CLYBL	0.5	-1	24.05		DIAPH1	1.83	0.871844	25.81		PGAM2	0.62	-0.68966	25.79
Ndufa8	0.45	-1.152	29		CALM1	0.57	-0.810966	26.21		TUBA8	1.82	0.863938	21.84		COX2	0.62	-0.68966	14.21
Cyc1	0.47	-1.08927	28.8		NDUFS4	0.51	-0.971431	23.74		CAST	1.82	0.863938	20.85		ADSL	0.62	-0.68966	13.94
Myh2	0.44	-1.18442	28.34		MAOB	0.44	-1.18442	64.45		ARCN1	1.82	0.863938	13.71		HIBCH	0.62	-0.68966	13.09
Hsd17b4	2.08	1.05658	28.34		CASQ2	1.92	0.941106	22.99		KLHL40	1.81	0.85599	17.51		ATP1A1	0.62	-0.68966	12.89
Cox5b	0.5	-1	28.27		Uqcrb	0.48	-1.05889	22.7		MGEA5	1.8	0.847997	6.48		ACO2	0.61	-0.713119	26.04
Fahd2a	0.45	-1.152	28.14		ACO2	0.61	-0.713119	26.04		DDX3Y	1.78	0.831877	4.21		ATP5C1	0.61	-0.713119	16.65
Prdx3	0.46	-1.12029	27.69		GBAS	0.49	-1.02915	22.52		TUBB6	1.77	0.823749	9.83		NDUFA9	0.61	-0.713119	13.65
Car3	1.67	0.739848	27.6		FLNC	1.63	0.704872	30.29		EEF1A1	1.76	0.815575	14.2		APOBEC2	0.61	-0.713119	10.91
Actn2	0.56	-0.836501	27.6		UQCRC1	0.62	-0.68966	21.88		H1F0	1.76	0.815575	35.86		Cox6b1	0.61	-0.713119	8.71
Pvalb	1.51	0.594549	27.27		MAP4	1.88	0.910733	27.25		STBD1	1.72	0.782409	19.23		NDUFAB1	0.61	-0.713119	4.14
Map4	1.88	0.910733	27.25		RPL4	2.27	1.18269	34.99		PURA	1.71	0.773996	15.13		NDUFA2	0.6	-0.736966	13.41
Hbb-bs	0.55	-0.862496	27.2		MYBPH	2.24	1.1635	21.25		SERPINH1	1.71	0.773996	16.64		MPC2	0.6	-0.736966	12.02
Ndufa4	0.5	-1	26.9		NPM1	2.35	1.23266	20.63		RPS6	1.7	0.765535	12.98		ABHD11	0.6	-0.736966	11.06
Pbxip1	1.66	0.731183	26.86		COBL	2.44	1.28688	21.12		TBCB	1.69	0.757023	9.7		PTPN3	0.6	-0.736966	8.51
Calm1	0.57	-0.810966	26.21		CAMK2D	2.09	1.0635	26.14		FSD2	1.68	0.748461	8.27		ND1	0.59	-0.761213	13.72
Camk2d	2.09	1.0635	26.14		PBXIP1	1.67	0.739848	26.86		Car3	1.67	0.739848	27.6		MPZ	0.59	-0.761213	24.59
Mdh2	0.71	-0.494109	26.08		ATP5J2	0.58	-0.785875	19.68		PBXIP1	1.67	0.739848	26.86		SPR	0.59	-0.761213	12.61
Aco2	0.61	-0.713119	26.04		ACTN2	0.55	-0.862496	27.6		ERGIC1	1.67	0.739848	3.99		ATP5J2	0.58	-0.785875	19.68
Hba-a2	0.69	-0.535332	25.89		PVALB	1.52	0.604071	27.27		ADK	1.66	0.731183	11.91		LGALS1	0.58	-0.785875	34.57
Diaph1	1.82	0.863938	25.81		PPM1B	2.03	1.02148	22.89		CAPG	1.66	0.731183	13.71		BDH1	0.58	-0.785875	17.82
Pgam2	0.63	-0.666576	25.79		NDUFS6	0.5	-1	19.23		CAT	1.65	0.722466	15.23		PRDX6	0.58	-0.785875	13.19
Ndufa13	0.41	-1.2863	25.76		LGALS1	0.58	-0.785875	34.57		Serpinb6a	1.64	0.713696	31.17		NLRX1	0.58	-0.785875	11.65
Ndufs1	0.56	-0.836501	25.73		SQSTM1	2.49	1.31615	19.02		HSPB3	1.64	0.713696	13.97		NDUFS1	0.57	-0.810966	25.73
Ahnak	1.92	0.941106	25.21		Cox5a	0.54	-0.888969	18.63		SEC31A	1.64	0.713696	10.24		CALM1	0.57	-0.810966	26.21
Anxa6	1.56	0.641546	24.95		SUCLG2	0.52	-0.943416	18.56		FLNC	1.63	0.704872	30.29		ECI1	0.57	-0.810966	17.71
Jsrp1	1.52	0.604071	24.65		NT5C1A	0.41	-1.2863	18.55		OXSR1	1.63	0.704872	13.75		CHCHD3	0.57	-0.810966	17.39
Anxa4	1.64	0.713696	24.6		MTDH	1.86	0.895303	18.42		WIPI1	1.63	0.704872	5.89		MAP2K6	0.57	-0.810966	14.19
Mpz	0.59	-0.761213	24.59		TNNC2	0.55	-0.862496	34.07		ANXA4	1.62	0.695994	24.6		GSTM1	0.57	-0.810966	11.52
Pacsin3	2.05	1.03562	24.07		PADI2	2.14	1.09761	18.32		COPA	1.62	0.695994	9.98		Atp5k	0.57	-0.810966	5.89
Clybl	0.5	-1	24.05		HSPB7	2.11	1.07724	30.79		RPL3L	1.62	0.695994	13.2		NDUFV1	0.56	-0.836501	17.93
Nol3	0.9	-0.152003	24.01		SLC25A11	0.63	-0.666576	21.52		ARPC1A	1.62	0.695994	8.98		SMYD2	0.56	-0.836501	16.35
Ndufs4	0.51	-0.971431	23.74		NDUFV1	0.56	-0.836501	17.93		TMEM43	1.61	0.687061	15.18		ATP5H	0.56	-0.836501	12.65
Casq2	1.94	0.956057	22.99		DIAPH1	1.83	0.871844	25.81		AKT2	1.61	0.687061	15.77		ATP5J	0.56	-0.836501	10.64
Ppm1b	2.03	1.02148	22.89		ECI1	0.57	-0.810966	17.71		RAB3GAP2	1.61	0.687061	4.44		GSTM5	0.56	-0.836501	10.26
Uqcrb	0.47	-1.08927	22.7		BDH1	0.58	-0.785875	17.82		DDT	1.61	0.687061	7.09		ACTN2	0.55	-0.862496	27.6
Gbas	0.49	-1.02915	22.52		NDUFB8	0.51	-0.971431	17.79		LMNA	1.6	0.678072	15.67		TNNC2	0.55	-0.862496	34.07
Rpl13	1.48	0.565597	21.9		tmem65	0.52	-0.943416	17.76		SERBP1	1.6	0.678072	19.48		MAOA	0.55	-0.862496	21.77
Uqcrc1	0.62	-0.68966	21.88		VIM	1.87	0.903038	17.72		FARSA	1.6	0.678072	7.2		Hbb-bs	0.54	-0.888969	27.2
Tuba8	1.77	0.823749	21.84		PYGM	0.66	-0.599462	21.43		PARP3	1.6	0.678072	15.37		Cox5a	0.54	-0.888969	18.63
Maoa	0.55	-0.862496	21.77		TUBA8	1.82	0.863938	21.84		ARL1	1.6	0.678072	3.72		APOO	0.54	-0.888969	14.17
Atp5b	0.68	-0.556393	21.63		CHCHD3	0.57	-0.810966	17.39		FMOD	1.59	0.669027	44.29		OBSL1	0.53	-0.915936	17.26
Tnni2	0.64	-0.643856	21.57		GAPDH	0.65	-0.621488	17.14		ARPC1B	1.59	0.669027	4.29		SUCLG2	0.52	-0.943416	18.56
Slc25a11	0.63	-0.666576	21.52		Uqcrc2	0.65	-0.621488	16.95		NCL	1.58	0.659925	15.81		tmem65	0.52	-0.943416	17.76
Pygm	0.66	-0.599462	21.43		STBD1	1.72	0.782409	19.23		DUPD1	1.57	0.650765	14.72		NDUFB10	0.52	-0.943416	16.85
Myot	1.43	0.516015	21.39		KLHL40	1.81	0.85599	17.51		ANXA6	1.56	0.641546	24.95		ABCB8	0.52	-0.943416	18.47
Mybph	2.14	1.09761	21.25		CAST	1.82	0.863938	20.85		TRIM72	1.56	0.641546	12.53		MRPS36	0.52	-0.943416	14.48
Cobl	2.37	1.24489	21.12		NDUFB10	0.52	-0.943416	16.85		ADRM1	1.56	0.641546	10.3		FTH1	0.52	-0.943416	14
Vapa	1.48	0.565597	21		ABCB8	0.52	-0.943416	18.47		tuba4a	1.55	0.632268	14.01		NDUFS4	0.51	-0.971431	23.74
Mccc1	0.67	-0.577767	20.88		ATP5C1	0.61	-0.713119	16.65		JSRP1	1.55	0.632268	24.65		NDUFB8	0.51	-0.971431	17.79
Cast	1.81	0.85599	20.85		ATP5A1	0.66	-0.599462	15.86		CFL2	1.55	0.632268	15.87		Cox5b	0.5	-1	28.27
Npm1	2.32	1.21412	20.63		LMNA	1.6	0.678072	15.67		RPL22	1.55	0.632268	4.61		NDUFA4	0.5	-1	26.9
Hbb-b1	0.97	-0.0439433	20.49		PGAM2	0.62	-0.68966	25.79		KCTD12	1.55	0.632268	4.86		CLYBL	0.5	-1	24.05
Atp5j2	0.58	-0.785875	19.68		TFRC	2.03	1.02148	15.47		CDH13	1.54	0.62293	16.81		NDUFS6	0.5	-1	19.23
Rpl31	1.81	0.85599	19.67		ANXA6	1.56	0.641546	24.95		PA2G4	1.54	0.62293	9.29		NDUFA10	0.49	-1.02915	30.28
Rpl35a	2.76	1.46467	19.62		SMYD2	0.56	-0.836501	16.35		CAV3	1.54	0.62293	4.81		GBAS	0.49	-1.02915	22.52
Serbp1	1.64	0.713696	19.48		MAOA	0.55	-0.862496	21.77		CLTC	1.53	0.613532	11.24		Uqcrq	0.49	-1.02915	13.96
Ywhag	0.74	-0.434403	19.37		MRPS36	0.52	-0.943416	14.48		IVD	1.53	0.613532	13.78		Uqcrb	0.48	-1.05889	22.7
Stbd1	1.75	0.807355	19.23		Serpinb6a	1.64	0.713696	31.17		PVALB	1.52	0.604071	27.27		ACTN3	0.47	-1.08927	51.69
Ndufs6	0.5	-1	19.23		COX2	0.62	-0.68966	14.21		ASPH	1.52	0.604071	15.6		NDUFS3	0.46	-1.12029	35.38
Csrp3	1.13	0.176323	19.22		MAP2K6	0.57	-0.810966	14.19		RPLP0	1.52	0.604071	13.76		PRDX3	0.46	-1.12029	27.69
Sqstm1	2.39	1.25701	19.02		APOO	0.54	-0.888969	14.17		PPP5C	1.5	0.584963	8.12		DHRS4	0.45	-1.152	35.5
Eif5b	1.41	0.495695	18.68		CARNS1	2.03	1.02148	17.22		ITSN1	1.49	0.575312	8.29		Cyc1	0.45	-1.152	28.8
Cox5a	0.54	-0.888969	18.63		FTH1	0.52	-0.943416	14		MYOT	1.48	0.565597	21.39		FAHD2A	0.45	-1.152	28.14
Suclg2	0.52	-0.943416	18.56		Uqcrq	0.49	-1.02915	13.96		RPL13	1.45	0.536053	21.9		SELENBP1	0.45	-1.152	13.67
Nt5c1a	0.43	-1.21759	18.55		ADSL	0.62	-0.68966	13.94		RPLP2	1.41	0.495695	10.07		MYH2	0.44	-1.18442	28.34
Got2	0.81	-0.304006	18.51		OXSR1	1.63	0.704872	13.75		NES	1.37	0.454176	13.77		MAOB	0.44	-1.18442	64.45
Abcb8	0.53	-0.915936	18.47		ND1	0.59	-0.761213	13.72		EIF5B	1.37	0.454176	18.68		NDUFA5	0.44	-1.18442	8.72
Mtdh	1.85	0.887525	18.42		NDUFA9	0.61	-0.713119	13.65		NME2	1.27	0.344828	35.65		NDUFA8	0.43	-1.21759	29
Padi2	2.13	1.09085	18.32		NDUFS2	0.63	-0.666576	13.59		PZP	1.24	0.31034	13.85		NDUFA13	0.43	-1.21759	25.76
Ppp1r7	0.76	-0.395929	18.09		ATP1B1	0.63	-0.666576	13.5		Serpina1e	1.19	0.250962	70.89		ALDH5A1	0.41	-1.2863	41.88
Ndufv1	0.57	-0.810966	17.93		NDUFA2	0.6	-0.736966	13.41		ANKRD2	1.17	0.226509	15.44		NT5C1A	0.41	-1.2863	18.55
Bdh1	0.56	-0.836501	17.82		ARCN1	1.82	0.863938	13.71		CSRP3	1.14	0.189034	19.22		COX7C	0.41	-1.2863	11.28
Ndufb8	0.51	-0.971431	17.79		HSPB3	1.64	0.713696	13.97		DRG2	1.14	0.189034	9.94		NDUFV2	0.4	-1.32193	40.93
Tmem65	0.53	-0.915936	17.76		PURA	1.71	0.773996	15.13		CMBL	1.12	0.163499	14.21		NDUFB9	0.39	-1.35845	31.53
Vim	1.96	0.970854	17.72		ART1	1.9	0.925999	15.33		MAPRE3	1.09	0.124328	9.31		NDUFB11	0.39	-1.35845	36.74
Eci1	0.58	-0.785875	17.71		SLC27A1	0.63	-0.666576	13.17		Serpina1d	1.04	0.0565835	8.9		LETM1	0.38	-1.39593	34
Aldh1a1	0.93	-0.104697	17.66		PDHB	0.65	-0.621488	13.09		PDAP1	1.02	0.0285692	13.78		NDUFC2	0.37	-1.4344	41.72
Klhl40	1.81	0.85599	17.51		HIBCH	0.62	-0.68966	13.09							NDUFS8	0.34	-1.55639	38.22
Rpl7	1.48	0.565597	17.45		MPZ	0.59	-0.761213	24.59							Uqcr10	0.33	-1.59946	38.69
Chchd3	0.57	-0.810966	17.39		RPS6	1.7	0.765535	12.98							Cox7a1	0.32	-1.64386	52.04
Nt5c3	1.3	0.378512	17.26		EEF1A1	1.76	0.815575	14.2							OBSCN	0.27	-1.88897	72.83
Obsl1	0.53	-0.915936	17.26		DLST	0.65	-0.621488	12.69
Carns1	1.99	0.992768	17.22		ATP5H	0.56	-0.836501	12.65
Gapdh	0.65	-0.621488	17.14		SPR	0.59	-0.761213	12.61
Uqcrc2	0.65	-0.621488	16.95		TRIM72	1.56	0.641546	12.53
Ndufb10	0.51	-0.971431	16.85		MACROD1	0.63	-0.666576	12.13
Cdh13	1.56	0.641546	16.81		MPC2	0.6	-0.736966	12.02
Capn1	1.42	0.505891	16.71		SERBP1	1.6	0.678072	19.48
Atp5c1	0.62	-0.68966	16.65		RPL35A	2.69	1.42761	19.62
Serpinh1	1.72	0.782409	16.64		tuba4a	1.55	0.632268	14.01
Smyd2	0.56	-0.836501	16.35		ADK	1.66	0.731183	11.91
Fhl1	1.39	0.475085	16.26		PRDX6	0.58	-0.785875	13.19
Ces1d	0.78	-0.358454	16.19		FMOD	1.59	0.669027	44.29
Hist1h1e	1.93	0.948601	16.12		CDH13	1.54	0.62293	16.81
Got1	1.3	0.378512	16.06		PPIA	0.64	-0.643856	14.74
Cfl2	1.52	0.604071	15.87		NLRX1	0.58	-0.785875	11.65
Atp5a1	0.66	-0.599462	15.86		ESYT2	1.87	0.903038	11.63
Ncl	1.6	0.678072	15.81		CAPG	1.66	0.731183	13.71
Akt2	1.61	0.687061	15.77		ATP1A1	0.62	-0.68966	12.89
Lmna	1.57	0.650765	15.67		GSTM1	0.57	-0.810966	11.52
Vdac1	0.71	-0.494109	15.62		OGDH	0.65	-0.621488	11.26
Asph	1.53	0.613532	15.6		SELENBP1	0.45	-1.152	13.67
Rnls	0.55	-0.862496	15.58		CLTC	1.53	0.613532	11.24
Eef1b2	0.92	-0.120294	15.54		COX7C	0.41	-1.2863	11.28
Tfrc	1.98	0.9855	15.47		JSRP1	1.55	0.632268	24.65
Ankrd2	1.16	0.214125	15.44		RPL31	1.85	0.887525	19.67
Parp3	1.53	0.613532	15.37		FUNDC2	0.63	-0.666576	12.28
Art1	1.83	0.871844	15.33		TMEM43	1.61	0.687061	15.18
Vdac2	0.68	-0.556393	15.3		CAT	1.65	0.722466	15.23
Cat	1.65	0.722466	15.23		ABHD11	0.6	-0.736966	11.06
Tmem43	1.61	0.687061	15.18		ANXA4	1.62	0.695994	24.6
Pura	1.76	0.815575	15.13		ASPH	1.52	0.604071	15.6
Nnt	0.74	-0.434403	15.08		SERPINH1	1.71	0.773996	16.64
Gpt	1.45	0.536053	15.04		APOBEC2	0.61	-0.713119	10.91
Idh3g	0.7	-0.514573	14.92		HINT1	0.63	-0.666576	10.86
Lancl1	1.24	0.31034	14.77		SAR1B	0.63	-0.666576	10.85
P4hb	1.45	0.536053	14.75		IVD	1.53	0.613532	13.78
Ppia	0.64	-0.643856	14.74		ATP5J	0.56	-0.836501	10.64
Dupd1	1.56	0.641546	14.72		LRPAP1	0.63	-0.666576	13.66
Idh3a	0.7	-0.514573	14.7		TNNI2	0.64	-0.643856	21.57
Ckmt2	0.73	-0.454032	14.48		ND5	0.66	-0.599462	10.42
Mrps36	0.53	-0.915936	14.48		GSTM5	0.56	-0.836501	10.26
Ppp3cb	0.76	-0.395929	14.41		H1F0	1.76	0.815575	35.86
COX2	0.63	-0.666576	14.21		SOD2	0.65	-0.621488	10.74
Cmbl	1.14	0.189034	14.21		COPA	1.62	0.695994	9.98
Eef1a1	1.74	0.799087	14.2		ACAD9	0.66	-0.599462	9.95
Map2k6	0.57	-0.810966	14.19		PLIN3	1.85	0.887525	12.13
Apoo	0.55	-0.862496	14.17		SEC31A	1.64	0.713696	10.24
Tuba4a	1.51	0.594549	14.01		ND4	0.63	-0.666576	12.19
Fth1	0.52	-0.943416	14		TUBB6	1.77	0.823749	9.83
Hspb3	1.64	0.713696	13.97		TBCB	1.69	0.757023	9.7
Uqcrq	0.49	-1.02915	13.96		PA2G4	1.54	0.62293	9.29
Adsl	0.62	-0.68966	13.94		DUPD1	1.57	0.650765	14.72
Pzp	1.24	0.31034	13.85		AKT2	1.61	0.687061	15.77
Ivd	1.51	0.594549	13.78		ATP5L	0.63	-0.666576	8.89
Pdap1	1	0	13.78		RPL3L	1.62	0.695994	13.2
Naca	1.37	0.454176	13.77		Cox6b1	0.61	-0.713119	8.71
Nes	1.37	0.454176	13.77		NDUFA5	0.44	-1.18442	8.72
Rplp0	1.54	0.62293	13.76		PTPN3	0.6	-0.736966	8.51
Oxsr1	1.62	0.695994	13.75		TBRG4	0.65	-0.621488	9.55
ND1	0.55	-0.862496	13.72		PTER	0.65	-0.621488	8.79
Arcn1	1.77	0.823749	13.71		CFL2	1.55	0.632268	15.87
Capg	1.68	0.748461	13.71		NCL	1.58	0.659925	15.81
Selenbp1	0.43	-1.21759	13.67		FSD2	1.68	0.748461	8.27
Lrpap1	0.63	-0.666576	13.66		PPP5C	1.5	0.584963	8.12
Ndufa9	0.61	-0.713119	13.65		OGFOD1	2.62	1.38957	8.04
Lmcd1	1.27	0.344828	13.64		ADRM1	1.56	0.641546	10.3
Ndufs2	0.63	-0.666576	13.59		UBAC1	0.68	-0.556393	7.98
Ube2l3	0.72	-0.473931	13.54		RPLP0	1.52	0.604071	13.76
Atp1b1	0.62	-0.68966	13.5		PRDX5	0.72	-0.473931	12.94
Ndufa2	0.6	-0.736966	13.41		HIST1H1E	1.91	0.933573	16.12
Acadm	1.22	0.286881	13.39		YWHAG	0.8	-0.321928	19.37
Rpl3l	1.62	0.695994	13.2		ITSN1	1.49	0.575312	8.29
Prdx6	0.59	-0.761213	13.19		FARSA	1.6	0.678072	7.2
Slc27a1	0.63	-0.666576	13.17		PARP3	1.6	0.678072	15.37
Pdhb	0.66	-0.599462	13.09		MYOT	1.48	0.565597	21.39
Hibch	0.62	-0.68966	13.09		prkaa1	1.96	0.970854	8.09
Vcl	1.22	0.286881	13.06		FAM213A	0.66	-0.599462	6.72
Rps6	1.61	0.687061	12.98		RPL27A	2.35	1.23266	7.15
Prdx5	0.72	-0.473931	12.94		NDUFA6	0.65	-0.621488	6.64
Atp1a1	0.63	-0.666576	12.89		RPL13	1.45	0.536053	21.9
Cox4i1	0.72	-0.473931	12.84		SMOX	0.65	-0.621488	11.75
Dlst	0.65	-0.621488	12.69		ITGB4	1.92	0.941106	7.96
Atp5h	0.61	-0.713119	12.65		OBSL1	0.53	-0.915936	17.26
Spr	0.6	-0.736966	12.61		ARPC1A	1.62	0.695994	8.98
Pdha1	0.68	-0.556393	12.59		AKR1B10	0.67	-0.577767	7.47
D10Jhu81e	0.72	-0.473931	12.57		Atp5k	0.57	-0.810966	5.89
Trim72	1.53	0.613532	12.53		NES	1.37	0.454176	13.77
Fundc2	0.63	-0.666576	12.28		MGEA5	1.8	0.847997	6.48
Sec22b	1.45	0.536053	12.21		EIF5B	1.37	0.454176	18.68
ND4	0.63	-0.666576	12.19		UBE2L3	0.73	-0.454032	13.54
Decr1	0.79	-0.340075	12.17		SLC37A4	0.65	-0.621488	7.71
Macrod1	0.62	-0.68966	12.13		NME2	1.27	0.344828	35.65
Plin3	1.64	0.713696	12.13		RPL22	1.55	0.632268	4.61
Mpc2	0.61	-0.713119	12.02		TMEM109	0.64	-0.643856	4.42
Adk	1.63	0.704872	11.91		ARPC1B	1.59	0.669027	4.29
Eif3c	1.32	0.400538	11.89		RAB3GAP2	1.61	0.687061	4.44
Nme1	0.9	-0.152003	11.82		DDT	1.61	0.687061	7.09
Eprs	1.35	0.432959	11.79		DDX3Y	1.78	0.831877	4.21
Smox	0.67	-0.577767	11.75		NDUFB3	0.63	-0.666576	4.19
Mpst	1.05	0.0703893	11.72		PPP3CB	0.77	-0.37707	14.41
Nlrx1	0.58	-0.785875	11.65		NDUFAB1	0.61	-0.713119	4.14
Esyt2	1.79	0.83996	11.63		PPP1R7	0.76	-0.395929	18.09
Gstm1	0.58	-0.785875	11.52		WIPI1	1.63	0.704872	5.89
Actg1	1.28	0.356144	11.46		CORO6	0.63	-0.666576	5.44
Asrgl1	1.41	0.495695	11.41		ERGIC1	1.67	0.739848	3.99
Uqcrfs1	0.69	-0.535332	11.36		PZP	1.24	0.31034	13.85
H2-Ke6	1.19	0.250962	11.32		CAV3	1.54	0.62293	4.81
Atp5f1	0.7	-0.514573	11.32		ARL1	1.6	0.678072	3.72
Cox7c	0.4	-1.32193	11.28		KCTD12	1.55	0.632268	4.86
Ogdh	0.66	-0.599462	11.26		Ces1d	0.76	-0.395929	16.19
Cltc	1.51	0.594549	11.24		RPLP2	1.41	0.495695	10.07
Bgn	1.39	0.475085	11.19		Serpina1e	1.19	0.250962	70.89
Abhd11	0.59	-0.761213	11.06		MB	0.88	-0.184425	41.72
Myl1	0.86	-0.217591	10.98		MYOC	0.84	-0.251539	40.87
Apobec2	0.61	-0.713119	10.91		MYL1	0.88	-0.184425	10.98
Hspa5	1.42	0.505891	10.86		CSRP3	1.14	0.189034	19.22
Hint1	0.62	-0.68966	10.86		CMBL	1.12	0.163499	14.21
Sar1b	0.63	-0.666576	10.85		NOL3	0.91	-0.136062	24.01
Nans	1.46	0.545968	10.81		ANKRD2	1.17	0.226509	15.44
Sod2	0.66	-0.599462	10.74		DRG2	1.14	0.189034	9.94
Ube2n	1.29	0.367371	10.69		NME1	0.92	-0.120294	11.82
Sdhb	0.68	-0.556393	10.68		ALDH1A1	0.92	-0.120294	17.66
Dars	0.85	-0.234465	10.67		EEF1B2	0.9	-0.152003	15.54
Aldh4a1	0.7	-0.514573	10.67		H2-D1	0.91	-0.136062	8.53
Atp5j	0.56	-0.836501	10.64		MAPRE3	1.09	0.124328	9.31
Idh2	0.93	-0.104697	10.59		Serpina1d	1.04	0.0565835	8.9
Wdr1	1.47	0.555816	10.46		ASPA	0.98	-0.0291463	5.62
ND5	0.67	-0.577767	10.42		PDAP1	1.02	0.0285692	13.78
Bag3	1.4	0.485427	10.34
Dhdh	0.69	-0.535332	10.31
Adrm1	1.55	0.632268	10.3
Hibadh	1.16	0.214125	10.26
Hnrnpa3	1.36	0.443607	10.26
Gstm5	0.55	-0.862496	10.26
Gpd1	1.04	0.0565835	10.24
Sec31a	1.64	0.713696	10.24
Prkaca	1.37	0.454176	10.22
Rad23a	0.76	-0.395929	10.15
Anxa1	1.39	0.475085	10.07
Rplp2	1.39	0.475085	10.07
Fbp2	1.06	0.0840643	10.06
As3mt	0.7	-0.514573	10.06
Sqrdl	0.71	-0.494109	10.05
Slc25a12	0.72	-0.473931	10.01
Copa	1.64	0.713696	9.98
Cfl1	1.27	0.344828	9.97
Acad9	0.66	-0.599462	9.95
Drg2	1.14	0.189034	9.94
Ndufa12	0.69	-0.535332	9.93
Arhgdia	1.32	0.400538	9.85
Tubb6	1.71	0.773996	9.83
Vdac3	0.72	-0.473931	9.8
Mtap	0.7	-0.514573	9.77
Dnajb4	1.23	0.298658	9.75
Fh1	0.76	-0.395929	9.71
Tbcb	1.66	0.731183	9.7
Atp5o	0.7	-0.514573	9.69
Eif3j1	1.2	0.263034	9.62
Fkbp3	1.45	0.536053	9.58
Hspa4	1.41	0.495695	9.57
Tbrg4	0.64	-0.643856	9.55
Lrpprc	0.69	-0.535332	9.53
Atp5d	0.73	-0.454032	9.53
Eif2s2	1.41	0.495695	9.53
Map3k5	1.68	0.748461	9.52
Esyt1	1.43	0.516015	9.45
Ldhb	0.9	-0.152003	9.41
Gdi2	1.36	0.443607	9.31
Mapre3	1.1	0.137504	9.31
Pccb	0.68	-0.556393	9.3
Pa2g4	1.54	0.62293	9.29
Ptgr2	1.42	0.505891	9.26
Psmd6	1.42	0.505891	9.26
Txnrd1	1.36	0.443607	9.25
Rtn4	1.44	0.526069	9.19
Ybx1	1.44	0.526069	9.19
Pcca	0.69	-0.535332	9.14
Acadl	0.91	-0.136062	9.11
Gpd1l	0.93	-0.104697	9.06
Rpl30	4.24	2.08406	8.99
Arpc1a	1.59	0.669027	8.98
Ndufa11	0.84	-0.251539	8.91
Serpina1d	1.05	0.0703893	8.9
Tgm2	0.97	-0.0439433	8.89
Atp5l	0.65	-0.621488	8.89
Mob1a	1.15	0.201634	8.87
Trf	1.23	0.298658	8.85
Mybpc2	1.07	0.0976108	8.83
Dlat	0.76	-0.395929	8.82
Adssl1	1.35	0.432959	8.79
Pter	0.66	-0.599462	8.79
Ttr	1.13	0.176323	8.78
Anxa11	0.76	-0.395929	8.72
Ndufa5	0.44	-1.18442	8.72
Cox6b1	0.63	-0.666576	8.71
Itpa	1.23	0.298658	8.68
Kars	1.36	0.443607	8.67
Ppp1r14c	0.31	-1.68966	8.64
Acads	0.78	-0.358454	8.62
Pdlim5	1.38	0.464668	8.62
Aifm1	0.79	-0.340075	8.61
Mmab	0.69	-0.535332	8.61
G3bp1	1.47	0.555816	8.56
Etfb	0.94	-0.0892673	8.55
H2-D1	0.84	-0.251539	8.53
Rps19	1.22	0.286881	8.53
Psma5	1.22	0.286881	8.52
Mpi	0.94	-0.0892673	8.51
Ptpn3	0.6	-0.736966	8.51
Ampd1	4.26	2.09085	8.5
C3	1.49	0.575312	8.5
Rps4x	1.46	0.545968	8.4
Slc16a3	0.71	-0.494109	8.4
Cpt1b	0.76	-0.395929	8.39
Srprb	0.74	-0.434403	8.39
Pdlim1	1.11	0.15056	8.38
Glrx3	0.81	-0.304006	8.37
Psmc2	0.98	-0.0291463	8.31
Itsn1	1.59	0.669027	8.29
Dld	0.84	-0.251539	8.28
Fsd2	1.7	0.765535	8.27
Myo1c	1.31	0.389567	8.25
Des	1.3	0.378512	8.23
St13	0.86	-0.217591	8.22
Scrn3	1.37	0.454176	8.2
Bzw2	0.86	-0.217591	8.17
Tcp1	1.18	0.238787	8.13
Rab2a	1.36	0.443607	8.13
Ppp5c	1.53	0.613532	8.12
Opa1	0.87	-0.200913	8.11
Atp2a1	2.48	1.31034	8.1
Inppl1	1.36	0.443607	8.1
Prkaa1	2.07	1.04963	8.09
Txnl1	1.26	0.333424	8.05
Ogfod1	2.66	1.41143	8.04
Myh8	0.72	-0.473931	8.01
Ubac1	0.66	-0.599462	7.98
Col1a1	1.39	0.475085	7.97
Itgb4	1.9	0.925999	7.96
Pdk1	0.84	-0.251539	7.95
Hnrnpa2b1	1.42	0.505891	7.94
Trip10	1.23	0.298658	7.94
Stt3b	0.73	-0.454032	7.94
Msn	1.38	0.464668	7.92
Ethe1	0.69	-0.535332	7.91
Fhod1	1.34	0.422233	7.86
Dbnl	1.49	0.575312	7.86
Sms	1.23	0.298658	7.84
Rps25	0.76	-0.395929	7.82
Hsp90ab1	1.31	0.389567	7.81
Rtcb	1.23	0.298658	7.81
Fxr2	1.7	0.765535	7.76
Pgam1	0.68	-0.556393	7.75
Anxa5	0.9	-0.152003	7.75
Ptrf	1.2	0.263034	7.73
Abcb7	0.67	-0.577767	7.73
Ndufb5	0.72	-0.473931	7.71
Slc37a4	0.67	-0.577767	7.71
Homer1	1.4	0.485427	7.7
Hsph1	1.42	0.505891	7.7
Kpnb1	1.47	0.555816	7.69
Tmem11	0.73	-0.454032	7.67
Set	1.41	0.495695	7.65
Pdcd6ip	0.87	-0.200913	7.64
Cyb5r1	0.69	-0.535332	7.63
Nek9	1.34	0.422233	7.62
Pon2	0.68	-0.556393	7.62
Ywhaz	0.93	-0.104697	7.61
Psma1	1.04	0.0565835	7.61
Atp1a2	0.75	-0.415037	7.57
Ktn1	1.31	0.389567	7.57
Eno3	0.78	-0.358454	7.56
Rars	1.38	0.464668	7.56
Fhl3	0.86	-0.217591	7.55
Pabpc4	1.25	0.321928	7.52
Akr1b10	0.68	-0.556393	7.47
Lum	0.88	-0.184425	7.44
Blmh	0.69	-0.535332	7.4
Psmd3	1.31	0.389567	7.39
Dpp3	1.3	0.378512	7.38
Park7	1.08	0.111031	7.33
Dctn2	0.91	-0.136062	7.32
Acyp2	0.77	-0.37707	7.24
Cryz	0.69	-0.535332	7.22
Farsa	1.57	0.650765	7.2
Blvra	0.72	-0.473931	7.18
Psma6	1.36	0.443607	7.16
Rpl27a	1.47	0.555816	7.15
Pdia6	1.4	0.485427	7.14
Cct6a	1.16	0.214125	7.14
Cycs	0.78	-0.358454	7.12
Ddt	1.6	0.678072	7.09
Palm	1.26	0.333424	7.06
Pcbp1	1.43	0.516015	7.04
Pdpr	0.77	-0.37707	7.03
Iars	1.13	0.176323	7.01
Eif4g1	1.05	0.0703893	6.99
Rps14	1.36	0.443607	6.99
Mdga1	1.44	0.526069	6.99
Mvp	1.39	0.475085	6.98
Rps7	1.06	0.0840643	6.93
Hk2	0.75	-0.415037	6.91
Pdia3	1.33	0.411426	6.89
Ehd4	1.28	0.356144	6.88
Psma2	1.29	0.367371	6.86
Psap	0.86	-0.217591	6.86
Rnh1	1.05	0.0703893	6.83
Rpl7a	1.25	0.321928	6.83
Mdh1	1.02	0.0285692	6.81
Hspb2	1.24	0.31034	6.81
Ehd2	0.86	-0.217591	6.75
Nfs1	0.78	-0.358454	6.73
Kpna3	1.17	0.226509	6.72
Fam213a	0.66	-0.599462	6.72
Mylpf	0.77	-0.37707	6.7
Jph1	1.31	0.389567	6.7
Reep1	0.73	-0.454032	6.7
Uso1	1.41	0.495695	6.69
Ctps	1.3	0.378512	6.68
Gars	1.32	0.400538	6.67
Acbd3	1.43	0.516015	6.66
Ndufa6	0.64	-0.643856	6.64
Tubb5	1.37	0.454176	6.62
Psmd2	1.3	0.378512	6.59
Prdx2	0.75	-0.415037	6.59
Psmb7	1.34	0.422233	6.59
Slc4a1	0.81	-0.304006	6.58
Eif3i	1.41	0.495695	6.56
Dnpep	1.29	0.367371	6.51
Oplah	0.74	-0.434403	6.5
Mgea5	1.79	0.83996	6.48
Fxr1	1.45	0.536053	6.46
Tigar	0.81	-0.304006	6.46
Paics	0.68	-0.556393	6.46
Rps2	1.42	0.505891	6.46
Crat	0.96	-0.0588937	6.45
Sacm1l	1.28	0.356144	6.45
Fgb	1.06	0.0840643	6.45
Ran	1.36	0.443607	6.45
Ppm1a	1.35	0.432959	6.44
Nucb1	0.72	-0.473931	6.44
Hadh	1.08	0.111031	6.42
Dcn	1.21	0.275007	6.41
Rpsa	1.28	0.356144	6.41
Car2	0.85	-0.234465	6.4
Hsd17b10	1.02	0.0285692	6.38
Rtn2	0.93	-0.104697	6.36
Psma4	1.34	0.422233	6.36
Pygb	0.74	-0.434403	6.35
Wfs1	1.37	0.454176	6.35
Farsb	1.48	0.565597	6.35
Bcat2	1.15	0.201634	6.35
Dnaja4	0.87	-0.200913	6.34
Eif3b	1.1	0.137504	6.31
COX1	0.76	-0.395929	6.31
Cct5	1.16	0.214125	6.31
Bsg	0.76	-0.395929	6.3
Kpna4	1.16	0.214125	6.3
Psmd11	1.09	0.124328	6.3
Acaa2	1.15	0.201634	6.28
Pcx	0.76	-0.395929	6.27
Ppp1r12b	0.93	-0.104697	6.27
Gps1	0.92	-0.120294	6.27
Cct8	1.32	0.400538	6.26
Aldh6a1	0.82	-0.286304	6.24
Hnrnpd	1.3	0.378512	6.22
Canx	1.28	0.356144	6.21
Slc25a4	0.81	-0.304006	6.2
Acadvl	0.84	-0.251539	6.18
Coasy	0.68	-0.556393	6.18
Ctsd	0.98	-0.0291463	6.15
Gpx4	1.1	0.137504	6.15
Akap2	0.78	-0.358454	6.14
Spag9	1.07	0.0976108	6.13
Apool	0.74	-0.434403	6.12
Psmc6	0.9	-0.152003	6.1
Nudt16	1.4	0.485427	6.09
Eef1g	1.23	0.298658	6.08
Art3	0.76	-0.395929	6.08
Hook3	0.76	-0.395929	6.08
Kcna7	0.69	-0.535332	6.07
Tars	1.36	0.443607	6.02
Cs	0.85	-0.234465	6.01
CYTB	0.76	-0.395929	5.99
Bsn	1.27	0.344828	5.99
Rps8	1.3	0.378512	5.98
Eif4a2	0.83	-0.268817	5.97
Pmm2	0.73	-0.454032	5.97
Psmb6	1.3	0.378512	5.96
Eif3l	1.24	0.31034	5.95
Echdc3	0.45	-1.152	5.95
Srl	0.89	-0.168123	5.9
Psmc1	1.29	0.367371	5.9
Tmpo	1.32	0.400538	5.9
Hhatl	1.16	0.214125	5.89
Atp5k	0.59	-0.761213	5.89
Wipi1	1.54	0.62293	5.89
Psmb5	1.28	0.356144	5.86
Pdk4	0.83	-0.268817	5.85
Cap2	1.3	0.378512	5.83
Blvrb	1.03	0.0426443	5.82
Tpi1	0.82	-0.286304	5.8
Rab10	1.27	0.344828	5.79
Dnajc7	0.81	-0.304006	5.78
Eif5a	1.24	0.31034	5.77
Ehbp1l1	1.29	0.367371	5.76
Eif3h	1.25	0.321928	5.74
Aldh7a1	0.87	-0.200913	5.73
Coq5	0.75	-0.415037	5.69
Ckm	1.13	0.176323	5.68
Ndufa7	0.69	-0.535332	5.68
Usp35	0.57	-0.810966	5.68
Acad8	0.84	-0.251539	5.66
Snd1	0.77	-0.37707	5.65
Taldo1	1.19	0.250962	5.63
Anxa3	1.05	0.0703893	5.62
Aspa	0.94	-0.0892673	5.62
Ndrg1	1.24	0.31034	5.62
Psmb1	1.24	0.31034	5.6
Sptb	1.23	0.298658	5.59
Aldh2	0.87	-0.200913	5.58
Apoa1	0.84	-0.251539	5.57
Acox3	1.27	0.344828	5.56
Alb	1.2	0.263034	5.55
Prelp	1.03	0.0426443	5.54
Cyb5r3	1.28	0.356144	5.54
Gda	1.02	0.0285692	5.53
Coq9	0.84	-0.251539	5.52
Rps3	1.27	0.344828	5.51
Ube2o	1.27	0.344828	5.51
Asna1	1.11	0.15056	5.51
Pdk2	0.76	-0.395929	5.49
Eef2	1.25	0.321928	5.47
Pacsin2	1.3	0.378512	5.47
Pdlim7	0.75	-0.415037	5.47
Anxa2	1.04	0.0565835	5.46
Otub1	0.89	-0.168123	5.45
Rabggtb	0.82	-0.286304	5.45
Stam2	0.79	-0.340075	5.45
Coro6	0.63	-0.666576	5.44
Gfm2	0.74	-0.434403	5.42
H6pd	0.89	-0.168123	5.42
Me3	0.85	-0.234465	5.4
Metap2	1.19	0.250962	5.4
Slc12a2	0.73	-0.454032	5.4
Mrps22	0.69	-0.535332	5.4
Perm1	0.8	-0.321928	5.37
Krt6a	0.79	-0.340075	5.37
Aldoa	1.36	0.443607	5.36
Rps18	1.13	0.176323	5.34
Sbk2	1.25	0.321928	5.33
Glo1	0.91	-0.136062	5.3
Smyd5	1.4	0.485427	5.3
Uggt1	1.05	0.0703893	5.29
Cct3	1.27	0.344828	5.26
Anxa7	0.74	-0.434403	5.26
Nup93	1.38	0.464668	5.26
Cct2	1.09	0.124328	5.25
Eif4b	1.3	0.378512	5.25
Psma7	1.18	0.238787	5.24
Fbxo40	1.3	0.378512	5.24
Cbr1	0.74	-0.434403	5.24
Tcap	0.5	-1	5.23
Mylk2	0.79	-0.340075	5.21
Ppm1f	0.75	-0.415037	5.2
Stac3	1.25	0.321928	5.17
Amd1	0.74	-0.434403	5.17
Serpinf1	1.17	0.226509	5.17
Camk2b	0.86	-0.217591	5.16
Phpt1	0.88	-0.184425	5.15
Slc25a3	0.93	-0.104697	5.13
Eef1a2	1.12	0.163499	5.12
Hsdl2	0.83	-0.268817	5.11
Atp6v1a	1.26	0.333424	5.11
Krt76	1.45	0.536053	5.11
Capzb	1.61	0.687061	5.1
Rab7	0.84	-0.251539	5.09
Sirt5	0.77	-0.37707	5.08
Rpl32	1.43	0.516015	5.08
Myl2	0.92	-0.120294	5.07
Ndufs7	1.22	0.286881	5.06
AI464131	0.74	-0.434403	5.06
Nid1	1.04	0.0565835	5.05
Mybpc1	1.06	0.0840643	5.04
Dnajc3	1.37	0.454176	5.04
Ptma	2.02	1.01436	5.04
Fam160a1	1.24	0.31034	5.02
Cops6	0.81	-0.304006	5.01
Fga	0.94	-0.0892673	5
Sdha	0.92	-0.120294	4.99
Glud1	1.1	0.137504	4.99
Tnnt3	0.53	-0.915936	4.99
Gpt2	0.87	-0.200913	4.99
Copb1	1.35	0.432959	4.98
Dap3	0.79	-0.340075	4.98
Psmd13	0.9	-0.152003	4.98
L2hgdh	0.88	-0.184425	4.97
Acot13	0.77	-0.37707	4.96
Igbp1	0.78	-0.358454	4.95
Ppib	1.34	0.422233	4.94
Denr	1.2	0.263034	4.93
Acsl1	0.81	-0.304006	4.91
Dync1li1	0.89	-0.168123	4.9
Bckdha	0.75	-0.415037	4.89
Pxn	1.3	0.378512	4.89
Cct7	1.24	0.31034	4.88
Psmc5	1.03	0.0426443	4.87
Sypl2	0.95	-0.0740006	4.87
Krt1	1.02	0.0285692	4.87
Me1	1.27	0.344828	4.86
Kctd12	1.5	0.584963	4.86
Trap1	0.8	-0.321928	4.82
Aspn	1.15	0.201634	4.82
Pkd1	0.64	-0.643856	4.82
Lnpk1	0.75	-0.415037	4.81
Cmpk1	1.02	0.0285692	4.81
Cav3	1.57	0.650765	4.81
Comt	0.91	-0.136062	4.8
Acta1	0.8	-0.321928	4.78
Ppid	1.32	0.400538	4.78
Man2a2	1.29	0.367371	4.77
Sbf1	1.3	0.378512	4.77
Eif3a	1.26	0.333424	4.72
Ppp3ca	1.11	0.15056	4.68
Acat1	0.91	-0.136062	4.67
Rangap1	1.38	0.464668	4.66
Sucla2	0.86	-0.217591	4.65
ND2	0.86	-0.217591	4.65
Dync1i2	1.19	0.250962	4.64
Speg	1.16	0.214125	4.63
Pebp1	0.98	-0.0291463	4.63
Vps35	1.28	0.356144	4.63
Hspb6	1.15	0.201634	4.63
Khsrp	1.29	0.367371	4.62
Dnajb5	0.79	-0.340075	4.62
Rpl22	1.56	0.641546	4.61
Hadha	0.97	-0.0439433	4.6
Psmc4	1.1	0.137504	4.6
Mfn1	0.84	-0.251539	4.59
Adh5	1.23	0.298658	4.58
Adprhl1	0.85	-0.234465	4.56
Camk2g	1.15	0.201634	4.52
Psma3	1.22	0.286881	4.52
Pgam5	1.34	0.422233	4.52
Aamdc	1.21	0.275007	4.5
Ddx1	1.3	0.378512	4.49
Grhpr	0.8	-0.321928	4.48
Lman1	1.24	0.31034	4.48
Crip2	1.32	0.400538	4.48
Fkbp1a	0.96	-0.0588937	4.45
Rab3gap2	1.63	0.704872	4.44
Epm2a	0.77	-0.37707	4.44
Tmem109	0.61	-0.713119	4.42
Nsfl1c	1.22	0.286881	4.41
Krt2	1.01	0.0143553	4.41
Yars	1.24	0.31034	4.38
Capn2	1.28	0.356144	4.38
Cygb	1.36	0.443607	4.37
Rab8b	1.15	0.201634	4.35
Agpat9	1.33	0.411426	4.33
Fermt2	1.17	0.226509	4.32
Suclg1	0.91	-0.136062	4.3
Arpc1b	1.57	0.650765	4.29
Aqp1	0.84	-0.251539	4.28
Ndufaf1	0.76	-0.395929	4.28
Ubr4	1	0	4.27
Itgb1	1.18	0.238787	4.27
Cd36	1.16	0.214125	4.27
Echs1	0.87	-0.200913	4.26
Plaa	1.21	0.275007	4.26
Strn3	1.23	0.298658	4.26
Noc2l	0.75	-0.415037	4.26
Sfxn3	1.12	0.163499	4.25
Slc41a3	1.3	0.378512	4.24
Psmd8	1.15	0.201634	4.24
Pgm1	1.3	0.378512	4.24
Ddah1	1.23	0.298658	4.22
Ddx3y	1.68	0.748461	4.21
Amacr	1.09	0.124328	4.21
Agpat3	1	0	4.21
Ppp2r1a	0.94	-0.0892673	4.2
Preb	1.2	0.263034	4.2
Nmt1	1.22	0.286881	4.2
Upf1	1.32	0.400538	4.2
Ndufb3	0.64	-0.643856	4.19
Vapb	1.02	0.0285692	4.17
Psmc3	0.83	-0.268817	4.16
Pcbp2	1.23	0.298658	4.16
Rps3a1	1.04	0.0565835	4.16
Hspe1	0.92	-0.120294	4.15
Tmem143	0.82	-0.286304	4.15
Vps26a	1.28	0.356144	4.14
Ndufab1	0.61	-0.713119	4.14
Psmd1	1.21	0.275007	4.13
Ppp1cb	0.9	-0.152003	4.12
Eps15l1	1.21	0.275007	4.12
Scn4a	0.79	-0.340075	4.11
Armt1	1.2	0.263034	4.11
Pkm	0.88	-0.184425	4.1
Por	1.16	0.214125	4.1
Hspa8	1.21	0.275007	4.09
Klhl41	1.2	0.263034	4.09
Ncln	0.8	-0.321928	4.09
Ak6	0.87	-0.200913	4.09
Phb2	0.81	-0.304006	4.08
Gpcpd1	0.79	-0.340075	4.08
Phka1	0.93	-0.104697	4.07
Kng1	1.05	0.0703893	4.06
Podxl	1.04	0.0565835	4.05
Ephx2	0.86	-0.217591	4.04
Hnrnpc	1.77	0.823749	4.03
Calr	1.23	0.298658	4
Hspa1a	1.18	0.238787	3.99
Slc2a4	1.16	0.214125	3.99
Ergic1	1.61	0.687061	3.99
Actn1	0.9	-0.152003	3.98
Capza2	1.25	0.321928	3.97
Mut	0.81	-0.304006	3.96
Pgp	0.91	-0.136062	3.94
Larp1	1.24	0.31034	3.93
Smyd1	1.09	0.124328	3.92
Rps20	1.47	0.555816	3.92
Hdlbp	1.26	0.333424	3.9
Sec63	1.14	0.189034	3.9
Samm50	0.85	-0.234465	3.89
Cbr4	1.07	0.0976108	3.88
Rac3	1.09	0.124328	3.88
Mccc2	0.87	-0.200913	3.87
Gna13	0.98	-0.0291463	3.87
Mettl16	1.1	0.137504	3.87
Grsf1	1.06	0.0840643	3.86
Coq6	0.87	-0.200913	3.84
Fam49b	1.06	0.0840643	3.84
Ppp2r5a	0.86	-0.217591	3.84
Nrap	1.26	0.333424	3.83
Gstp1	1.04	0.0565835	3.81
Ndufaf3	0.73	-0.454032	3.81
Pfkm	0.95	-0.0740006	3.8
Atic	0.86	-0.217591	3.8
Hspa9	1.12	0.163499	3.79
Tpt1	1.03	0.0426443	3.79
Psmb4	1.15	0.201634	3.79
Sec23a	1.21	0.275007	3.78
Qars	1.26	0.333424	3.78
Actl6a	1.35	0.432959	3.77
Fabp4	0.89	-0.168123	3.76
Mypn	1.14	0.189034	3.76
Stxbp3	1.23	0.298658	3.76
Gm3244	0.46	-1.12029	3.76
Hist1h2ba	1.84	0.879706	3.76
Atp1b2	1.06	0.0840643	3.75
Pcmt1	0.89	-0.168123	3.74
Serpina3c	1	0	3.74
Arl1	1.56	0.641546	3.72
Bcl2l13	1.14	0.189034	3.71
Pls3	1.09	0.124328	3.71
Eif4a1	0.97	-0.0439433	3.71
Tpm4	0.93	-0.104697	3.7
Elavl1	1.27	0.344828	3.7
Stip1	1.09	0.124328	3.69
Osbp	1.24	0.31034	3.69
Mthfd1	1.19	0.250962	3.65
Ecsit	0.76	-0.395929	3.64
Rdx	1.05	0.0703893	3.63
Znfx1	0.75	-0.415037	3.62
Htra2	1	0	3.61
Acacb	0.87	-0.200913	3.6
Vwa5a	1.26	0.333424	3.6
Impa1	0.83	-0.268817	3.59
Pfn2	0.85	-0.234465	3.59
Gys1	0.85	-0.234465	3.58
Cacna1s	1.22	0.286881	3.58
Ube3a	1.23	0.298658	3.58
Pitrm1	1.05	0.0703893	3.58
Atad1	0.8	-0.321928	3.58
Krt42	0.59	-0.761213	3.58
Sspn	0.8	-0.321928	3.58
Fmo1	1	0	3.56
Wnk1	1.35	0.432959	3.56
Hspd1	0.85	-0.234465	3.55
Tubb4b	1.44	0.526069	3.55
Prmt3	1.42	0.505891	3.55
Hadhb	1.02	0.0285692	3.53
Map2k4	1.18	0.238787	3.53
Cand2	1.19	0.250962	3.51
Sept2	1.3	0.378512	3.51
Rhoc	1.18	0.238787	3.51
Adpgk	1.24	0.31034	3.51
Serhl	0.89	-0.168123	3.5
Gls	1.07	0.0976108	3.49
Rab21	1.18	0.238787	3.49
Palld	1.14	0.189034	3.48
Clasp1	1.31	0.389567	3.48
Unc45b	0.93	-0.104697	3.47
Fitm1	1.21	0.275007	3.47
Gna11	0.94	-0.0892673	3.46
Rps28	1.18	0.238787	3.46
Ckb	1.12	0.163499	3.45
Sptan1	1.19	0.250962	3.45
Pdhx	0.83	-0.268817	3.45
Apex1	1.24	0.31034	3.45
Ate1	1.49	0.575312	3.45
Tln1	1.16	0.214125	3.44
ND3	0.73	-0.454032	3.44
Ugp2	1.05	0.0703893	3.43
Psmd5	1.18	0.238787	3.43
Alpk3	1.12	0.163499	3.42
Eno2	0.68	-0.556393	3.41
Pgm5	0.96	-0.0588937	3.4
Gm4070	1.56	0.641546	3.4
Tmem245	1.29	0.367371	3.4
Ide	0.81	-0.304006	3.39
Prmt1	1.14	0.189034	3.39
Sord	0.5	-1	3.39
Adi1	0.5	-1	3.39
Phb	0.91	-0.136062	3.38
Emd	1.25	0.321928	3.38
Mrpl46	0.87	-0.200913	3.38
Pgm2	0.92	-0.120294	3.37
Mapk1	0.98	-0.0291463	3.37
Sec23ip	1.23	0.298658	3.37
Rps23	1.23	0.298658	3.37
Txlnb	1.08	0.111031	3.35
Dnaja2	1.13	0.176323	3.35
Ssr4	1.16	0.214125	3.33
Agl	0.93	-0.104697	3.32
Fscn1	1.16	0.214125	3.32
Atp2a2	0.9	-0.152003	3.31
Synpo	0.89	-0.168123	3.31
Dnaja3	0.78	-0.358454	3.31
Myof	1.42	0.505891	3.3
Zak	1.18	0.238787	3.28
Gmpr	1.03	0.0426443	3.28
Efl1	1.22	0.286881	3.28
Etfa	1.01	0.0143553	3.27
Mgst3	0.8	-0.321928	3.27
Golga3	1.23	0.298658	3.27
Aimp1	1.03	0.0426443	3.26
Pdp1	0.88	-0.184425	3.25
Tsfm	1.11	0.15056	3.25
Smtnl2	0.82	-0.286304	3.24
Cdv3	1.23	0.298658	3.24
Mia2	1	0	3.24
Eif3d	1.17	0.226509	3.24
Wars	1.13	0.176323	3.23
Tmed10	1.11	0.15056	3.23
Bola1	0.75	-0.415037	3.23
Casq1	1.09	0.124328	3.21
Oat	0.93	-0.104697	3.21
Sgcd	1.21	0.275007	3.21
Ociad1	0.94	-0.0892673	3.19
Ptcd3	0.84	-0.251539	3.18
Afg3l2	1.14	0.189034	3.18
Uqcc1	1.23	0.298658	3.18
Bpgm	0.88	-0.184425	3.18
Phkb	1.32	0.400538	3.17
Hyou1	1.12	0.163499	3.17
Hist1h1d	1.44	0.526069	3.17
Micu3	0.82	-0.286304	3.17
Serpina3k	1.05	0.0703893	3.16
Nedd4	1.21	0.275007	3.16
Hist1h1b	1.21	0.275007	3.16
Cmya5	1.15	0.201634	3.14
Ywhae	0.88	-0.184425	3.14
Npepl1	1.07	0.0976108	3.14
Ssr1	1.15	0.201634	3.14
Ak1	0.85	-0.234465	3.12
Golga4	1.09	0.124328	3.12
Fitm2	1.42	0.505891	3.12
Hspb8	1.74	0.799087	3.12
Gyg	1.03	0.0426443	3.11
M6pr	1.42	0.505891	3.11
Immt	0.95	-0.0740006	3.1
Tomm70a	0.95	-0.0740006	3.09
Utrn	1.15	0.201634	3.09
Ago2	1.12	0.163499	3.09
Dctn1	1.38	0.464668	3.08
Glul	0.78	-0.358454	3.07
Msi2	1.16	0.214125	3.07
Gpi1	1.1	0.137504	3.06
Hsp90aa1	1.14	0.189034	3.06
Pcyt1a	1.26	0.333424	3.06
Tha1	0.82	-0.286304	3.04
Rack1	1.2	0.263034	3.03
Prosc	0.92	-0.120294	3.03
Sod1	0.87	-0.200913	3.02
Gmppa	1.41	0.495695	3.02
Coa3	0.52	-0.943416	3.02
Vat1	1.13	0.176323	3.01
Rdh13	0.7	-0.514573	3.01
Phkg1	0.93	-0.104697	3
Kif5b	1	0	2.99
Tmem38a	0.93	-0.104697	2.99
Tpmt	1.09	0.124328	2.99
Actr1a	0.93	-0.104697	2.98
Ube2k	0.78	-0.358454	2.98
Xdh	0.9	-0.152003	2.97
Gstz1	0.91	-0.136062	2.97
Herc1	1.17	0.226509	2.97
Vps13a	0.92	-0.120294	2.96
Ahcy	0.92	-0.120294	2.95
Mrpl19	1.61	0.687061	2.95
Cacng6	1.4	0.485427	2.93
Flnb	1.22	0.286881	2.92
Myh14	0.85	-0.234465	2.91
Col4a3bp	1.01	0.0143553	2.91
Rap1gds1	0.95	-0.0740006	2.91
Acot2	1.12	0.163499	2.9
Usp15	1.14	0.189034	2.9
Prkcsh	1.02	0.0285692	2.9
Ndufs5	0.53	-0.915936	2.9
Strap	1.15	0.201634	2.89
Emc1	1.13	0.176323	2.89
Flna	1.16	0.214125	2.88
Xpo1	1.19	0.250962	2.88
Cgnl1	0.87	-0.200913	2.88
Nos1	0.85	-0.234465	2.87
Cars2	0.78	-0.358454	2.87
Atxn2l	1.28	0.356144	2.87
Lasp1	0.96	-0.0588937	2.86
Tmem201	0.83	-0.268817	2.86
Ptges3	1.2	0.263034	2.85
Sirt2	1.18	0.238787	2.84
Srp68	1.16	0.214125	2.84
Arr3	1.17	0.226509	2.84
Sdpr	0.92	-0.120294	2.83
Sod3	1.86	0.895303	2.82
Eef1d	0.69	-0.535332	2.81
Dync1h1	1.04	0.0565835	2.8
Reep5	0.94	-0.0892673	2.8
Slc25a5	0.84	-0.251539	2.79
Pitpna	1.19	0.250962	2.78
Atad3a	0.83	-0.268817	2.78
Arih1	1.22	0.286881	2.77
Cecr5	0.82	-0.286304	2.77
C1qbp	1.09	0.124328	2.76
Rpl19	1.16	0.214125	2.76
Prkar2a	1.18	0.238787	2.75
Ap2a2	1.25	0.321928	2.75
Usp47	1.14	0.189034	2.73
Eif4h	1.12	0.163499	2.72
Nceh1	0.85	-0.234465	2.72
Slmap	1.04	0.0565835	2.72
Akr1b3	1.03	0.0426443	2.7
Usp9x	1.12	0.163499	2.7
Ces1c	1.2	0.263034	2.7
Txnrd2	0.92	-0.120294	2.7
Mrpl1	1.09	0.124328	2.7
Mri1	1.07	0.0976108	2.69
C030006K11Rik	0.9	-0.152003	2.69
Rbbp7	1.39	0.475085	2.68
Stx4a	1.06	0.0840643	2.68
Mlec	1.14	0.189034	2.67
Ppp2ca	0.97	-0.0439433	2.67
Cox18	1.43	0.516015	2.67
Pepd	1.21	0.275007	2.66
Ppp6r2	0.86	-0.217591	2.66
Bnip3	1.02	0.0285692	2.65
Dad1	0.93	-0.104697	2.65
Taco1	0.91	-0.136062	2.64
Csde1	1.17	0.226509	2.63
Tsta3	0.78	-0.358454	2.63
Pmpca	1.11	0.15056	2.62
Ddx5	1.18	0.238787	2.62
Mrpl2	1.12	0.163499	2.62
Tor1aip1	0.95	-0.0740006	2.6
Gstm2	0.55	-0.862496	2.6
Clip1	1.33	0.411426	2.59
Coq10a	0.99	-0.0144996	2.59
Ddx19a	0.85	-0.234465	2.59
Gnai2	0.8	-0.321928	2.59
Vps29	1.36	0.443607	2.59
ATP6	0.91	-0.136062	2.58
Oxct1	1.03	0.0426443	2.57
G6pc3	1.25	0.321928	2.57
Col6a3	1.14	0.189034	2.56
Timm44	1.06	0.0840643	2.56
Rpn2	0.91	-0.136062	2.56
Tufm	0.97	-0.0439433	2.55
Gart	1.17	0.226509	2.55
Gsr	1.14	0.189034	2.55
LOC100862433	1.12	0.163499	2.55
Rpn1	1	0	2.54
Idh1	1.01	0.0143553	2.54
Acot9	0.84	-0.251539	2.54
Bag6	1.02	0.0285692	2.54
Carnmt1	1.77	0.823749	2.53
Myo1e	1.78	0.831877	2.53
Tor1aip2	1.03	0.0426443	2.52
Pgk1	0.92	-0.120294	2.51
Actn4	0.97	-0.0439433	2.51
Hdgf	1.18	0.238787	2.5
Aarsd1	1.33	0.411426	2.5
Erlin1	1.47	0.555816	2.49
Hpx	0.88	-0.184425	2.48
Thop1	1.07	0.0976108	2.48
Cdc42	1.34	0.422233	2.48
Snca	0.91	-0.136062	2.48
Kif9	1.02	0.0285692	2.48
Hsp90b1	1.17	0.226509	2.47
Fbn1	1.19	0.250962	2.47
Sccpdh	1.14	0.189034	2.47
Msra	1.01	0.0143553	2.47
Sept9	1.16	0.214125	2.47
Abcc9	1	0	2.47
Phykpl	1.08	0.111031	2.46
Dhodh	0.85	-0.234465	2.46
Nln	1.01	0.0143553	2.46
Hspa12b	0.92	-0.120294	2.45
Ppp1r12c	0.75	-0.415037	2.44
Abhd16a	0.81	-0.304006	2.43
Eml1	1.16	0.214125	2.42
Uba1	0.91	-0.136062	2.4
Cul2	0.87	-0.200913	2.4
Nampt	1.05	0.0703893	2.39
Pgk2	1.31	0.389567	2.38
Csrp1	1.1	0.137504	2.38
Eif4g2	1.18	0.238787	2.37
Msrb3	1.16	0.214125	2.37
Slc25a20	1.07	0.0976108	2.36
Hnrnpk	1.12	0.163499	2.36
Pgd	1.13	0.176323	2.35
Atl2	1.56	0.641546	2.35
Dbt	0.98	-0.0291463	2.35
Col15a1	1.15	0.201634	2.35
Gaa	0.76	-0.395929	2.35
Aars	1.07	0.0976108	2.34
Adck1	0.91	-0.136062	2.34
Atp6v0a1	1.07	0.0976108	2.34
Myh13	0.77	-0.37707	2.32
Dcaf6	1.15	0.201634	2.32
Apip	0.87	-0.200913	2.32
Grpel1	1.23	0.298658	2.32
Nploc4	1.12	0.163499	2.31
Etf1	1.12	0.163499	2.31
Mavs	0.85	-0.234465	2.3
Myh9	1.22	0.286881	2.3
Ube4a	1.2	0.263034	2.3
Nfib	1.7	0.765535	2.3
Etfdh	0.97	-0.0439433	2.29
Lactb	1.1	0.137504	2.29
Hagh	1.1	0.137504	2.29
Eno1	1.68	0.748461	2.28
Rab5a	1.06	0.0840643	2.28
Hspg2	1.07	0.0976108	2.26
Kalrn	1.69	0.757023	2.26
Calu	1.14	0.189034	2.25
Huwe1	1.15	0.201634	2.25
Aco1	0.9	-0.152003	2.25
Phyh	0.86	-0.217591	2.25
Dnm1l	0.6	-0.736966	2.24
F2	1.28	0.356144	2.24
Rnf123	0.85	-0.234465	2.23
Pcyt2	1.03	0.0426443	2.22
Abcf2	1.16	0.214125	2.21
Tom1l2	1	0	2.21
Prkca	0.93	-0.104697	2.21
Ppp1r3a	1.02	0.0285692	2.2
Gcn1l1	1.05	0.0703893	2.2
Rab11a	1.04	0.0565835	2.2
Cpt2	0.92	-0.120294	2.19
Abcd1	1.4	0.485427	2.19
Rbbp4	1.35	0.432959	2.18
Ddx6	0.99	-0.0144996	2.16
Tmed9	0.88	-0.184425	2.13
Gstm4	0.62	-0.68966	2.12
Jph2	1.13	0.176323	2.11
Gnb2	1.36	0.443607	2.11
Serpina1b	1.04	0.0565835	2.1
Tmx2	1.22	0.286881	2.1
Dhx9	1.63	0.704872	2.1
Gapdhs	0.63	-0.666576	2.09
Pecam1	1.03	0.0426443	2.09
Pnpla7	0.8	-0.321928	2.09
Ctsb	0.98	-0.0291463	2.08
Capn3	0.93	-0.104697	2.08
Srp72	1.16	0.214125	2.07
Hnrnpu	1.09	0.124328	2.07
Ap2b1	1.16	0.214125	2.06
Nefm	1.03	0.0426443	2.06
Mrpl39	0.76	-0.395929	2.05
3425401B19Rik	0.82	-0.286304	2.05
Map2k2	1.03	0.0426443	2.04
Fau	0.79	-0.340075	2.04
Cars	1.07	0.0976108	2.03
Prob1	1.17	0.226509	2.03
Lsm8	1.29	0.367371	2.03
E230025N22Rik	0.86	-0.217591	2.03
Dnm2	1.01	0.0143553	2.02
Gnb1	1.32	0.400538	2.02
Rhot2	0.89	-0.168123	2.01
Prx	0.7	-0.514573	2.01
Ddb1	1.08	0.111031	2
Ufc1	0.68	-0.556393	1.99
Dhrs7	1.29	0.367371	1.98
Numa1	1	0	1.98
Anp32a	1.13	0.176323	1.98
Hk1	1.21	0.275007	1.96
Usp24	1.11	0.15056	1.96
Gpd2	0.99	-0.0144996	1.95
Eif2s1	1.14	0.189034	1.95
Atp2b4	0.63	-0.666576	1.95
Vps45	1.31	0.389567	1.95
Zbtb8os	1.38	0.464668	1.95
Ppp1ca	1	0	1.94
Rnf14	1.17	0.226509	1.94
Uba5	1.58	0.659925	1.94
Snta1	1.11	0.15056	1.93
Rab18	1.08	0.111031	1.93
Rps9	1	0	1.93
Ttc38	0.9	-0.152003	1.93
Rps5	1.17	0.226509	1.93
Scrn2	0.89	-0.168123	1.92
Rab8a	0.64	-0.643856	1.91
Napg	0.96	-0.0588937	1.91
Ola1	0.91	-0.136062	1.9
Enpp4	0.99	-0.0144996	1.9
Myo9b	0.63	-0.666576	1.9
Ahsa1	1.12	0.163499	1.89
Lama5	1.09	0.124328	1.89
Iba57	1.06	0.0840643	1.88
Gpaa1	0.97	-0.0439433	1.88
Qdpr	0.93	-0.104697	1.87
Helz2	0.64	-0.643856	1.87
Nap1l4	1.1	0.137504	1.85
Emc3	0.84	-0.251539	1.85
Plin4	1.01	0.0143553	1.84
Ppp2r2a	1.18	0.238787	1.84
Zadh2	1.1	0.137504	1.84
Clpp	0.76	-0.395929	1.84
Neb	1.4	0.485427	1.83
Hars	0.96	-0.0588937	1.83
Fam213b	0.92	-0.120294	1.83
Setd7	1.16	0.214125	1.82
Prep	1.02	0.0285692	1.81
Cul5	0.96	-0.0588937	1.8
Spg7	1.04	0.0565835	1.8
Dnah5	0.65	-0.621488	1.8
Mrpl23	1.17	0.226509	1.8
Mmaa	0.66	-0.599462	1.8
Glod4	0.98	-0.0291463	1.79
Adcy9	1.15	0.201634	1.79
Cndp2	0.91	-0.136062	1.78
Ppp1cc	0.71	-0.494109	1.78
Adh1	0.88	-0.184425	1.78
Try5	1.15	0.201634	1.78
Mtfr1l	0.8	-0.321928	1.78
Npepps	1.04	0.0565835	1.77
Gfm1	0.89	-0.168123	1.77
Nt5dc3	0.96	-0.0588937	1.77
Lamb1	1.04	0.0565835	1.76
Clic1	1.5	0.584963	1.76
Ldha	1.08	0.111031	1.75
Stim1	0.98	-0.0291463	1.75
Ddx39b	0.9	-0.152003	1.75
Gsto1	0.88	-0.184425	1.75
Prkar1a	0.93	-0.104697	1.74
Cyp4f14	0.75	-0.415037	1.74
Itga7	0.96	-0.0588937	1.73
Rad23b	0.94	-0.0892673	1.73
Tpd52l2	1.14	0.189034	1.72
Ptprm	1.07	0.0976108	1.72
Abhd12	1.01	0.0143553	1.72
Mpp6	0.92	-0.120294	1.71
Gsk3a	1.08	0.111031	1.71
Pi4ka	1.07	0.0976108	1.71
Eea1	1.08	0.111031	1.7
Ube2v1	1.03	0.0426443	1.7
Tmem38b	1.13	0.176323	1.7
Iscu	0.88	-0.184425	1.7
Vps13c	1.05	0.0703893	1.69
Ehd3	0.8	-0.321928	1.69
Mdp1	0.81	-0.304006	1.69
Mrpl16	0.97	-0.0439433	1.69
Pfkfb1	0.9	-0.152003	1.68
Hmgb2	1.49	0.575312	1.68
Mrps11	0.7	-0.514573	1.68
Rnf20	1.34	0.422233	1.68
Csl	0.67	-0.577767	1.67
Carm1	1.13	0.176323	1.67
Mief2	0.67	-0.577767	1.67
Atp2b1	1.1	0.137504	1.66
Rab5b	0.94	-0.0892673	1.66
Arl8b	1	0	1.66
Pspc1	1.46	0.545968	1.66
Derl1	1.25	0.321928	1.65
Nit2	0.93	-0.104697	1.64
Ank1	0.84	-0.251539	1.64
Akt1	1.28	0.356144	1.64
Ubap2	1.48	0.565597	1.64
Rps27a	0.84	-0.251539	1.63
Sephs1	0.8	-0.321928	1.63
Psmd4	1.1	0.137504	1.62
Rab5c	1.13	0.176323	1.62
Mapk12	0.91	-0.136062	1.61
Fyco1	0.99	-0.0144996	1.61
Hspa1l	1.18	0.238787	1.59
Nomo1	0.96	-0.0588937	1.59
Mug1	0.95	-0.0740006	1.59
Tecr	1.04	0.0565835	1.59
Abcc1	1.16	0.214125	1.59
4931406C07Rik	0.81	-0.304006	1.59
Aamp	1.31	0.389567	1.59
Armc1	0.74	-0.434403	1.59
Prdx1	1.02	0.0285692	1.58
Nap1l1	0.79	-0.340075	1.58
Cacnb1	1.25	0.321928	1.57
Lap3	1.05	0.0703893	1.57
Tubb2b	1.42	0.505891	1.56
Emc8	1.02	0.0285692	1.56
Prkag1	0.93	-0.104697	1.55
Acyp1	1.17	0.226509	1.55
Vwa8	1.01	0.0143553	1.54
Myoz3	1.06	0.0840643	1.54
Myh15	1.08	0.111031	1.54
Slc25a35	0.82	-0.286304	1.54
Fxyd1	0.74	-0.434403	1.54
Rhag	0.85	-0.234465	1.54
Plg	1.19	0.250962	1.53
Fech	1.06	0.0840643	1.52
Irgm1	1.1	0.137504	1.52
Ptpn11	1.1	0.137504	1.51
Ogt	1.1	0.137504	1.51
Mcu	0.96	-0.0588937	1.51
Pds5b	1.24	0.31034	1.51
Acsl6	0.9	-0.152003	1.5
Hmgb1	1.07	0.0976108	1.5
Ap1g1	1.22	0.286881	1.5
Rragd	1.19	0.250962	1.49
Cops3	1.06	0.0840643	1.48
Dag1	1.06	0.0840643	1.48
Aldh1l1	1.06	0.0840643	1.48
Kif1a	1.11	0.15056	1.47
Adipoq	1.05	0.0703893	1.46
Sec16a	1.35	0.432959	1.46
Lta4h	1.13	0.176323	1.45
Coq3	0.98	-0.0291463	1.45
Hnrnpf	1.43	0.516015	1.45
Svil	1.07	0.0976108	1.45
Lcmt1	1.43	0.516015	1.45
Tbc1d1	0.93	-0.104697	1.44
Col6a1	1.1	0.137504	1.44
Ptms	1.25	0.321928	1.44
Fam114a2	0.82	-0.286304	1.44
Ssbp1	0.9	-0.152003	1.43
Ephx1	0.93	-0.104697	1.43
Gm10334	1.25	0.321928	1.42
Ppp6c	0.92	-0.120294	1.42
Vars	1.1	0.137504	1.41
Endog	0.91	-0.136062	1.41
Adprh	0.96	-0.0588937	1.41
Rdh14	0.93	-0.104697	1.41
Serpina1c	0.83	-0.268817	1.4
Apmap	1.01	0.0143553	1.4
Ywhah	0.71	-0.494109	1.4
Aox1	0.75	-0.415037	1.4
Tsg101	0.82	-0.286304	1.39
Hrc	0.93	-0.104697	1.38
Sptbn1	1.17	0.226509	1.37
Cluh	1.4	0.485427	1.37
Mia3	1.09	0.124328	1.37
Tpp1	1.03	0.0426443	1.37
Vcp	1.04	0.0565835	1.36
Rps6ka3	0.97	-0.0439433	1.36
Lama2	1.09	0.124328	1.36
Dhrs11	0.98	-0.0291463	1.34
Larp4b	1.37	0.454176	1.34
Tapt1	1.34	0.422233	1.32
Tomm22	0.78	-0.358454	1.32
Cav1	1.02	0.0285692	1.31
Synpo2	0.93	-0.104697	1.3
Pitpnb	1.02	0.0285692	1.3
Acsf3	0.89	-0.168123	1.3
Ero1l	0.84	-0.251539	1.3
Guf1	0.9	-0.152003	1.29
Map2k1	1.09	0.124328	1.28
Acadsb	0.99	-0.0144996	1.28
Mapk3	0.81	-0.304006	1.28
Rmnd1	0.83	-0.268817	1.28
Rnpep	1	0	1.27
Nudt9	1.06	0.0840643	1.27
Rab1b	1.2	0.263034	1.26
Sae1	1.16	0.214125	1.26
Taok3	1.24	0.31034	1.26
Ehd1	0.95	-0.0740006	1.25
Prkaa2	1.01	0.0143553	1.25
Ppif	1.04	0.0565835	1.25
Tmem33	1.18	0.238787	1.25
Tmed7	1.18	0.238787	1.25
Mapk9	1.13	0.176323	1.24
Ech1	0.92	-0.120294	1.23
Rab3gap1	0.96	-0.0588937	1.23
Ahcyl2	0.82	-0.286304	1.23
Cdc34	1.03	0.0426443	1.22
Hspa2	1.07	0.0976108	1.21
Pafah1b1	0.98	-0.0291463	1.21
Gimap4	1.03	0.0426443	1.21
Trim55	0.99	-0.0144996	1.21
Usp5	1.05	0.0703893	1.2
Ipo4	0.98	-0.0291463	1.2
Trappc8	1.13	0.176323	1.2
Krt10	1.03	0.0426443	1.19
Tarsl2	1.01	0.0143553	1.19
Eci2	0.97	-0.0439433	1.19
Sar1a	0.96	-0.0588937	1.19
Dstn	0.93	-0.104697	1.19
Mast4	1.02	0.0285692	1.19
Esd	1.01	0.0143553	1.18
Stat5b	0.91	-0.136062	1.18
Trak1	0.97	-0.0439433	1.18
Ykt6	1.05	0.0703893	1.17
Dnah12	1.03	0.0426443	1.17
Stk11	1.05	0.0703893	1.17
Erp44	0.94	-0.0892673	1.16
Dtna	1.06	0.0840643	1.16
Scamp1	1.14	0.189034	1.16
Lrp1	1	0	1.16
Braf	1.34	0.422233	1.16
Rida	0.82	-0.286304	1.14
Phospho1	1.17	0.226509	1.14
Txndc17	0.89	-0.168123	1.14
Tmed4	0.97	-0.0439433	1.14
Aldoc	0.95	-0.0740006	1.13
Ndrg2	0.99	-0.0144996	1.13
Gclm	0.93	-0.104697	1.13
Dnajc5	1.15	0.201634	1.13
Prps1	1	0	1.12
Cacna1d	0.95	-0.0740006	1.11
Cacna2d1	1.05	0.0703893	1.1
Idh3b	0.76	-0.395929	1.1
Sh3bgr	1.08	0.111031	1.1
Ddx17	1.32	0.400538	1.1
Pmpcb	1.03	0.0426443	1.09
Uba6	1.32	0.400538	1.09
Zfp207	1.32	0.400538	1.09
Nsf	0.92	-0.120294	1.08
Acaca	1.05	0.0703893	1.08
Cp	1.03	0.0426443	1.08
Ywhab	0.92	-0.120294	1.08
Fkbp4	0.91	-0.136062	1.08
Mcat	1.09	0.124328	1.08
Setd3	1.05	0.0703893	1.08
Pecr	1.31	0.389567	1.08
Cnp	0.98	-0.0291463	1.07
Atl3	1.18	0.238787	1.07
Lamb2	1.05	0.0703893	1.06
Tardbp	1.09	0.124328	1.06
BC003331	0.99	-0.0144996	1.06
Lmo7	0.82	-0.286304	1.06
C2cd2	1.04	0.0565835	1.05
Bckdhb	0.87	-0.200913	1.05
Gtf2i	1.12	0.163499	1.05
Dusp3	0.98	-0.0291463	1.04
AI314180	1.29	0.367371	1.03
Ywhaq	1.01	0.0143553	1.02
Synpo2l	1.01	0.0143553	1.02
Ubr3	1.02	0.0285692	1.01
Usp14	1.02	0.0285692	1
Ppp2r2d	0.95	-0.0740006	1
Naa15	0.99	-0.0144996	1
Tmem186	0.78	-0.358454	0.99
Tenm4	1.04	0.0565835	0.99
Katnal1	0.94	-0.0892673	0.99
Erlin2	1	0	0.98
Asap1	1.21	0.275007	0.98
Ipo9	1.22	0.286881	0.98
Clasp2	1.1	0.137504	0.97
Mms19	1.01	0.0143553	0.97
Dhx15	0.91	-0.136062	0.96
Nptn	1.1	0.137504	0.96
Ube2d3	1.02	0.0285692	0.94
Suox	1.07	0.0976108	0.93
Snx2	1.17	0.226509	0.93
Ccar1	1.25	0.321928	0.93
Pklr	1.18	0.238787	0.92
Ralb	0.85	-0.234465	0.92
Tpr	1.08	0.111031	0.91
Nudt13	1.2	0.263034	0.91
Eif2s3x	1.12	0.163499	0.9
Rab35	0.79	-0.340075	0.9
Ufl1	1.26	0.333424	0.9
Tnik	1.15	0.201634	0.9
Eif2b4	1.07	0.0976108	0.9
Slc25a31	0.8	-0.321928	0.89
Gmps	0.93	-0.104697	0.89
Clpb	0.79	-0.340075	0.89
Synj2bp	0.88	-0.184425	0.89
Scrn1	0.9	-0.152003	0.89
Myom1	1.01	0.0143553	0.88
Timm50	0.96	-0.0588937	0.87
Gpc1	0.98	-0.0291463	0.87
Rps27	1.11	0.15056	0.87
Mrpl41	0.96	-0.0588937	0.86
Ifi211	1.16	0.214125	0.86
Myo18a	1	0	0.85
Fermt3	1.22	0.286881	0.85
Ilf2	1.13	0.176323	0.85
Slc44a1	1.25	0.321928	0.85
Ube2r2	0.95	-0.0740006	0.84
Sgca	1.06	0.0840643	0.83
Cand1	1.07	0.0976108	0.82
Rab4a	0.95	-0.0740006	0.82
Ppie	1.05	0.0703893	0.82
Dnajc11	1.08	0.111031	0.82
D17Wsu92e	1.01	0.0143553	0.82
Myh7b	0.94	-0.0892673	0.81
Lonp1	0.97	-0.0439433	0.8
Iars2	1	0	0.78
Snrnp200	1.14	0.189034	0.78
Adprhl2	1.07	0.0976108	0.78
Sgcb	1.02	0.0285692	0.77
Mesdc2	0.96	-0.0588937	0.77
Pak2	0.95	-0.0740006	0.77
Tubb3	1.01	0.0143553	0.76
Rap1a	0.92	-0.120294	0.76
Vps25	0.82	-0.286304	0.76
Arf5	1	0	0.75
Rap2a	1.11	0.15056	0.74
Tmem160	0.91	-0.136062	0.74
Lamc1	1	0	0.73
Cdc123	1.06	0.0840643	0.72
Serpina3n	0.97	-0.0439433	0.71
Mtch2	1	0	0.69
Ctnnd1	1.08	0.111031	0.69
Rras2	0.85	-0.234465	0.68
Puf60	1.04	0.0565835	0.67
Ahsg	0.93	-0.104697	0.66
Agpat1	0.84	-0.251539	0.66
Epdr1	0.95	-0.0740006	0.65
Coa7	0.84	-0.251539	0.65
Abce1	0.98	-0.0291463	0.64
Ube2v2	0.9	-0.152003	0.64
Serac1	0.86	-0.217591	0.61
Rras	1.03	0.0426443	0.6
Rfk	0.98	-0.0291463	0.6
Hspa4l	0.99	-0.0144996	0.6
Ipo5	1.02	0.0285692	0.59
Ap1b1	0.86	-0.217591	0.59
Xrcc6	1	0	0.59
Ranbp3	1.17	0.226509	0.59
Cd151	0.91	-0.136062	0.58
Slc16a1	1	0	0.57
Lypla1	0.92	-0.120294	0.57
Abhd14b	1.04	0.0565835	0.54
Lman2	1	0	0.53
Slc35b1	1.15	0.201634	0.53
Vps51	0.94	-0.0892673	0.51
Gdi1	1	0	0.5
Gphn	1	0	0.49
Naa25	1.08	0.111031	0.46
Ipo7	1	0	0.43
Gba	1.07	0.0976108	0.43
Wdr7	0.95	-0.0740006	0.43
Tubg1	1.04	0.0565835	0.43
Eif2s3y	1.08	0.111031	0.41
Ocrl	1.06	0.0840643	0.41
Dock6	1.12	0.163499	0.41
Tmem161a	1.01	0.0143553	0.41
Surf4	0.94	-0.0892673	0.4
Cse1l	0.98	-0.0291463	0.39
Sgcg	1.04	0.0565835	0.39
Atp2a3	1.08	0.111031	0.33
Pacs2	0.97	-0.0439433	0.33
Macf1	1.01	0.0143553	0.3
Nras	1.02	0.0285692	0.29
Gsk3b	1.04	0.0565835	0.28
Mettl13	1.02	0.0285692	0.28
Mrps30	0.99	-0.0144996	0.25
Cyb5a	1	0	0.24
Naxd	0.99	-0.0144996	0.14
Strn	0.98	-0.0291463	0.14

## Sheet: volcano plot Sol WT-dKO
all proteins					significantly changed proteins					Sol upregulated					Sol downregulated
Soleus
count					count					count					count
1597					181					60					121
gene symbol	Ratio dKO(TMT6-128)	log2 ratio	Significance		Gene Symbol	fold change	log2 fold change	Significance		Gene Symbol	fold change	log2 fold change	Significance		Gene Symbol	fold change	log2 fold change	Significance
KRT42	1.03	0.0426443	112.6		YBX2	5.2	2.37851	67.44		YBX2	5.2	2.37851	67.44		VIM	0.98	-0.0291463	14.74
KRT10	0.95	-0.0740006	104.23		STBD1	3.03	1.59932	40.65		STBD1	3.03	1.59932	40.65		Serpina1e	0.97	-0.0439433	11.42
KRT6A	0.96	-0.0588937	102.83		NQO1	3	1.58496	47.51		NQO1	3	1.58496	47.51		HNRNPF	0.97	-0.0439433	6.26
TPM4	0.27	-1.88897	81.65		KCNMA1	2.95	1.56071	15.46		KCNMA1	2.95	1.56071	15.46		KRT6A	0.96	-0.0588937	102.83
NOL3	0.44	-1.18442	76.48		SRSF5	2	1	12.55		SRSF5	2	1	12.55		NES	0.96	-0.0588937	29.98
YBX2	5.2	2.37851	67.44		CAT	1.98	0.9855	45.03		CAT	1.98	0.9855	45.03		KRT10	0.95	-0.0740006	104.23
NQO1	3	1.58496	47.51		MYOT	1.92	0.941106	8.58		MYOT	1.92	0.941106	8.58		KRT2	0.95	-0.0740006	35.43
TNNT1	0.38	-1.39593	45.98		GBE1	1.92	0.941106	26.46		GBE1	1.92	0.941106	26.46		Serpina1d	0.93	-0.104697	7.54
SELENBP1	0.43	-1.21759	45.48		NDUFV3	1.91	0.933573	24.62		NDUFV3	1.91	0.933573	24.62		SERBP1	0.92	-0.120294	6.7
CAT	1.98	0.9855	45.03		HSD17B4	1.88	0.910733	16.27		HSD17B4	1.88	0.910733	16.27		RAB5B	0.91	-0.136062	5.59
LUM	0.49	-1.02915	44.7		NUDT7	1.86	0.895303	18.29		NUDT7	1.86	0.895303	18.29		MYH2	0.9	-0.152003	13.4
UBE2L3	0.45	-1.152	41.3		TCEAL5	1.8	0.847997	27.41		TCEAL5	1.8	0.847997	27.41		COQ6	0.9	-0.152003	6.82
STBD1	3.03	1.59932	40.65		MYH11	1.78	0.831877	33.94		MYH11	1.78	0.831877	33.94		GSR	0.89	-0.168123	13.91
NDUFB11	0.35	-1.51457	37.53		Acaa1a	1.77	0.823749	17.94		Acaa1a	1.77	0.823749	17.94		ITGA11	0.87	-0.200913	3.44
TNNC2	0.44	-1.18442	37.17		ACOX1	1.73	0.790772	16.09		ACOX1	1.73	0.790772	16.09		RPS18	0.87	-0.200913	5.89
KRT2	0.95	-0.0740006	35.43		SCP2	1.71	0.773996	13.35		SCP2	1.71	0.773996	13.35		Car3	0.85	-0.234465	11.81
MYH11	1.78	0.831877	33.94		HSPB1	1.7	0.765535	18.31		HSPB1	1.7	0.765535	18.31		SPTA1	0.84	-0.251539	6.34
TNNC1	0.39	-1.35845	31.98		MVP	1.67	0.739848	19.69		MVP	1.67	0.739848	19.69		PHYH	0.84	-0.251539	3.44
NDUFC2	0.41	-1.2863	31.45		SYNGR2	1.67	0.739848	4.4		SYNGR2	1.67	0.739848	4.4		MYLPF	0.83	-0.268817	16.19
OBSCN	0.39	-1.35845	30.8		EPHX2	1.61	0.687061	13.27		EPHX2	1.61	0.687061	13.27		rps23	0.83	-0.268817	6.24
NDUFB9	0.47	-1.08927	30.29		GSTO1	1.61	0.687061	20.69		GSTO1	1.61	0.687061	20.69		SDHB	0.82	-0.286304	14.83
NES	0.96	-0.0588937	29.98		CASQ2	1.59	0.669027	14.86		CASQ2	1.59	0.669027	14.86		SEPT11	0.82	-0.286304	5.26
ADSL	0.48	-1.05889	29.55		TPPP3	1.57	0.650765	10.34		TPPP3	1.57	0.650765	10.34		Eif3j1	0.81	-0.304006	11.59
ST13	0.56	-0.836501	29		TXNRD1	1.55	0.632268	11.52		TXNRD1	1.55	0.632268	11.52		RPL7	0.81	-0.304006	9.49
KRT16	1.14	0.189034	28.68		Hist1h2be	1.55	0.632268	4.85		Hist1h2be	1.55	0.632268	4.85		NME2	0.8	-0.321928	14.57
LETM1	0.46	-1.12029	28.3		TMX2	1.54	0.62293	6.35		TMX2	1.54	0.62293	6.35		MYH4	0.79	-0.340075	24.32
COQ9	0.74	-0.434403	27.99		PBXIP1	1.52	0.604071	11.92		PBXIP1	1.52	0.604071	11.92		SAR1A	0.78	-0.358454	6.34
TCEAL5	1.8	0.847997	27.41		IVD	1.45	0.536053	15.65		IVD	1.45	0.536053	15.65		CDC37	0.78	-0.358454	13.01
GBE1	1.92	0.941106	26.46		ALAD	1.39	0.475085	20.79		ALAD	1.39	0.475085	20.79		SMTNL2	0.78	-0.358454	8.64
Cox7a1	0.51	-0.971431	26.35		MYH9	1.39	0.475085	5.63		MYH9	1.39	0.475085	5.63		COQ7	0.78	-0.358454	6.2
GSTM1	0.44	-1.18442	24.75		PRKACA	1.29	0.367371	4.39		PRKACA	1.29	0.367371	4.39		COL12A1	0.76	-0.395929	13.33
NDUFV3	1.91	0.933573	24.62		SSR1	1.25	0.321928	5.91		SSR1	1.25	0.321928	5.91		PDS5B	0.76	-0.395929	3.85
MYH1	1.06	0.0840643	24.41		RPL35A	1.25	0.321928	7.75		RPL35A	1.25	0.321928	7.75		PSMA1	0.75	-0.415037	15.17
RANBP1	0.42	-1.25154	24.37		RPL15	1.25	0.321928	12.06		RPL15	1.25	0.321928	12.06		ANXA3	0.75	-0.415037	9.59
MYH4	0.79	-0.340075	24.32		CRKL	1.22	0.286881	6.64		CRKL	1.22	0.286881	6.64		COQ9	0.74	-0.434403	27.99
TPM2	0.36	-1.47393	23.25		RPL8	1.2	0.263034	22.38		RPL8	1.2	0.263034	22.38		COPS2	0.74	-0.434403	9.04
RPL8	1.2	0.263034	22.38		RPL4	1.18	0.238787	9.41		RPL4	1.18	0.238787	9.41		CHCHD3	0.73	-0.454032	12.75
PTER	0.43	-1.21759	21.48		CECR5	1.18	0.238787	8.08		CECR5	1.18	0.238787	8.08		PVALB	0.73	-0.454032	19.99
ALAD	1.39	0.475085	20.79		NRD1	1.17	0.226509	6.12		NRD1	1.17	0.226509	6.12		MAP2K6	0.73	-0.454032	9.62
GSTO1	1.61	0.687061	20.69		EFL1	1.16	0.214125	5.52		EFL1	1.16	0.214125	5.52		ARF5	0.73	-0.454032	7.25
CALM1	0.54	-0.888969	20.55		ARL8B	1.16	0.214125	5.52		ARL8B	1.16	0.214125	5.52		Cyc1	0.72	-0.473931	13.56
SPR	0.56	-0.836501	20.48		FXYD1	1.15	0.201634	5.97		FXYD1	1.15	0.201634	5.97		slc9a3r2	0.72	-0.473931	9.99
PVALB	0.73	-0.454032	19.99		KRT16	1.14	0.189034	28.68		KRT16	1.14	0.189034	28.68		ATP2A2	0.71	-0.494109	8.15
MVP	1.67	0.739848	19.69		PRRC1	1.12	0.163499	5.54		PRRC1	1.12	0.163499	5.54		PRDX6	0.71	-0.494109	15.77
NDUFA8	0.5	-1	19.64		CAR1	1.11	0.15056	10.62		CAR1	1.11	0.15056	10.62		CRYAB	0.7	-0.514573	15.35
KRT79	0.94	-0.0892673	19.63		c4b	1.11	0.15056	8.43		c4b	1.11	0.15056	8.43		OGN	0.7	-0.514573	11.63
RPL6	1.09	0.124328	19.42		ABHD12	1.1	0.137504	3.57		ABHD12	1.1	0.137504	3.57		ASPN	0.7	-0.514573	8.61
ASAP2	1.05	0.0703893	18.74		RPL6	1.09	0.124328	19.42		RPL6	1.09	0.124328	19.42		RPS25	0.7	-0.514573	8.13
LGALS1	0.54	-0.888969	18.66		CKAP5	1.08	0.111031	6.01		CKAP5	1.08	0.111031	6.01		PRELP	0.69	-0.535332	15.36
KRT1	1.08	0.111031	18.53		KRT1	1.08	0.111031	18.53		KRT1	1.08	0.111031	18.53		PSMC3	0.69	-0.535332	11.73
Ces1d	0.46	-1.12029	18.34		DNAJC5	1.08	0.111031	5.29		DNAJC5	1.08	0.111031	5.29		NDUFV2	0.69	-0.535332	15.88
MYLK2	0.64	-0.643856	18.33		MYH1	1.06	0.0840643	24.41		MYH1	1.06	0.0840643	24.41		RAD23A	0.69	-0.535332	6.98
HSPB1	1.7	0.765535	18.31		ASAP2	1.05	0.0703893	18.74		ASAP2	1.05	0.0703893	18.74		PPP2R5C	0.68	-0.556393	5
NUDT7	1.86	0.895303	18.29		RPS4X	1.04	0.0565835	5.77		RPS4X	1.04	0.0565835	5.77		CAPN3	0.67	-0.577767	9.99
Acaa1a	1.77	0.823749	17.94		RPL28	1.04	0.0565835	7.36		RPL28	1.04	0.0565835	7.36		PRDX3	0.67	-0.577767	10.37
NDUFA4	0.57	-0.810966	17.45		KRT42	1.03	0.0426443	112.6		KRT42	1.03	0.0426443	112.6		RAB1B	0.67	-0.577767	8.35
Uqcrh	0.58	-0.785875	17.28		EFR3B	1.03	0.0426443	3.28		EFR3B	1.03	0.0426443	3.28		Serpinb6a	0.66	-0.599462	11.13
ANXA5	0.57	-0.810966	16.91		MYBPC2	1.01	0.0143553	9.92		MYBPC2	1.01	0.0143553	9.92		CLYBL	0.66	-0.599462	8.62
HSD17B4	1.88	0.910733	16.27		KRT5	1.01	0.0143553	11.25		KRT5	1.01	0.0143553	11.25		ACYP2	0.66	-0.599462	11.33
MYLPF	0.83	-0.268817	16.19		UBR4	1	0	8.01		UBR4	1	0	8.01		ADPGK	0.66	-0.599462	8.53
ACOX1	1.73	0.790772	16.09		VIM	0.98	-0.0291463	14.74							COQ8A	0.65	-0.621488	14.97
Ces1b	0.91	-0.136062	16.02		Serpina1e	0.97	-0.0439433	11.42							EEF1D	0.65	-0.621488	14.31
NDUFV2	0.69	-0.535332	15.88		HNRNPF	0.97	-0.0439433	6.26							PLIN1	0.65	-0.621488	9.36
PRDX6	0.71	-0.494109	15.77		KRT6A	0.96	-0.0588937	102.83							TSG101	0.65	-0.621488	6.82
KRT76	0.98	-0.0291463	15.67		NES	0.96	-0.0588937	29.98							SMYD2	0.65	-0.621488	10.29
IVD	1.45	0.536053	15.65		KRT10	0.95	-0.0740006	104.23							GLO1	0.65	-0.621488	4.88
ABHD11	0.51	-0.971431	15.55		KRT2	0.95	-0.0740006	35.43							MYLK2	0.64	-0.643856	18.33
KCNMA1	2.95	1.56071	15.46		Serpina1d	0.93	-0.104697	7.54							PMM2	0.64	-0.643856	10.17
PRELP	0.69	-0.535332	15.36		SERBP1	0.92	-0.120294	6.7							SSPN	0.64	-0.643856	8.26
CRYAB	0.7	-0.514573	15.35		RAB5B	0.91	-0.136062	5.59							EHD3	0.63	-0.666576	8.13
PSMA1	0.75	-0.415037	15.17		MYH2	0.9	-0.152003	13.4							AS3MT	0.63	-0.666576	10.3
Serpinb1a	0.55	-0.862496	15.09		COQ6	0.9	-0.152003	6.82							YWHAG	0.62	-0.68966	11.42
COQ8A	0.65	-0.621488	14.97		GSR	0.89	-0.168123	13.91							ANKRD2	0.61	-0.713119	13.82
CASQ2	1.59	0.669027	14.86		ITGA11	0.87	-0.200913	3.44							FAHD2A	0.61	-0.713119	11.93
SDHB	0.82	-0.286304	14.83		RPS18	0.87	-0.200913	5.89							COX7A2	0.61	-0.713119	14.33
ANXA2	0.56	-0.836501	14.75		Car3	0.85	-0.234465	11.81							DDX39B	0.6	-0.736966	7.51
VIM	0.98	-0.0291463	14.74		SPTA1	0.84	-0.251539	6.34							GSTM5	0.6	-0.736966	10.29
NME2	0.8	-0.321928	14.57		PHYH	0.84	-0.251539	3.44							DHRS1	0.6	-0.736966	10.08
AKR1B10	0.53	-0.915936	14.47		MYLPF	0.83	-0.268817	16.19							NDUFB10	0.59	-0.761213	9.61
COX7A2	0.61	-0.713119	14.33		rps23	0.83	-0.268817	6.24							NDUFA13	0.58	-0.785875	13.19
EEF1D	0.65	-0.621488	14.31		SDHB	0.82	-0.286304	14.83							Uqcrh	0.58	-0.785875	17.28
GSR	0.89	-0.168123	13.91		SEPT11	0.82	-0.286304	5.26							TCAP	0.58	-0.785875	10.91
ANKRD2	0.61	-0.713119	13.82		Eif3j1	0.81	-0.304006	11.59							ANXA5	0.57	-0.810966	16.91
DSP	0.86	-0.217591	13.78		RPL7	0.81	-0.304006	9.49							NDUFA4	0.57	-0.810966	17.45
Cyc1	0.72	-0.473931	13.56		NME2	0.8	-0.321928	14.57							EEF1B2	0.57	-0.810966	10.54
BIN1	3.12	1.64155	13.48		MYH4	0.79	-0.340075	24.32							SRL	0.56	-0.836501	12.78
THNSL2	0.38	-1.39593	13.45		SAR1A	0.78	-0.358454	6.34							ANXA2	0.56	-0.836501	14.75
MYH2	0.9	-0.152003	13.4		CDC37	0.78	-0.358454	13.01							SPR	0.56	-0.836501	20.48
SCP2	1.71	0.773996	13.35		SMTNL2	0.78	-0.358454	8.64							ST13	0.56	-0.836501	29
COL12A1	0.76	-0.395929	13.33		COQ7	0.78	-0.358454	6.2							Serpinb1a	0.55	-0.862496	15.09
EPHX2	1.61	0.687061	13.27		COL12A1	0.76	-0.395929	13.33							LGALS1	0.54	-0.888969	18.66
NDUFA13	0.58	-0.785875	13.19		PDS5B	0.76	-0.395929	3.85							CALM1	0.54	-0.888969	20.55
MYOM2	0.96	-0.0588937	13.18		PSMA1	0.75	-0.415037	15.17							ABAT	0.54	-0.888969	8.7
SH3BGR	1.46	0.545968	13.16		ANXA3	0.75	-0.415037	9.59							AKR1B10	0.53	-0.915936	14.47
MYL6B	1.31	0.389567	13.1		COQ9	0.74	-0.434403	27.99							ALPL	0.52	-0.943416	9.93
FAM162A	0.43	-1.21759	13.07		COPS2	0.74	-0.434403	9.04							ABHD11	0.51	-0.971431	15.55
CDC37	0.78	-0.358454	13.01		CHCHD3	0.73	-0.454032	12.75							Cox7a1	0.51	-0.971431	26.35
SRL	0.56	-0.836501	12.78		PVALB	0.73	-0.454032	19.99							NDUFA8	0.5	-1	19.64
FECH	1.37	0.454176	12.77		MAP2K6	0.73	-0.454032	9.62							LUM	0.49	-1.02915	44.7
CHCHD3	0.73	-0.454032	12.75		ARF5	0.73	-0.454032	7.25							ADSL	0.48	-1.05889	29.55
Hbb-bs	0.89	-0.168123	12.71		Cyc1	0.72	-0.473931	13.56							RBBP9	0.48	-1.05889	12.01
ACADM	1.34	0.422233	12.58		slc9a3r2	0.72	-0.473931	9.99							NDUFB9	0.47	-1.08927	30.29
SRSF5	2	1	12.55		ATP2A2	0.71	-0.494109	8.15							LETM1	0.46	-1.12029	28.3
PYGM	0.9	-0.152003	12.23		PRDX6	0.71	-0.494109	15.77							RAB8B	0.46	-1.12029	8.85
RPL15	1.25	0.321928	12.06		CRYAB	0.7	-0.514573	15.35							Ces1d	0.46	-1.12029	18.34
RBBP9	0.48	-1.05889	12.01		OGN	0.7	-0.514573	11.63							DHDH	0.46	-1.12029	9.42
PADI2	1.48	0.565597	11.93		ASPN	0.7	-0.514573	8.61							UBE2L3	0.45	-1.152	41.3
FAHD2A	0.61	-0.713119	11.93		RPS25	0.7	-0.514573	8.13							TNNC2	0.44	-1.18442	37.17
PBXIP1	1.52	0.604071	11.92		PRELP	0.69	-0.535332	15.36							GSTM1	0.44	-1.18442	24.75
Car3	0.85	-0.234465	11.81		PSMC3	0.69	-0.535332	11.73							NOL3	0.44	-1.18442	76.48
PSMC3	0.69	-0.535332	11.73		NDUFV2	0.69	-0.535332	15.88							SELENBP1	0.43	-1.21759	45.48
CKMT2	1.27	0.344828	11.69		RAD23A	0.69	-0.535332	6.98							PTER	0.43	-1.21759	21.48
OGN	0.7	-0.514573	11.63		PPP2R5C	0.68	-0.556393	5							FAM162A	0.43	-1.21759	13.07
ACAA2	1.33	0.411426	11.61		CAPN3	0.67	-0.577767	9.99							RANBP1	0.42	-1.25154	24.37
Eif3j1	0.81	-0.304006	11.59		PRDX3	0.67	-0.577767	10.37							NDUFC2	0.41	-1.2863	31.45
TXNRD1	1.55	0.632268	11.52		RAB1B	0.67	-0.577767	8.35							OBSCN	0.39	-1.35845	30.8
Serpina1e	0.97	-0.0439433	11.42		Serpinb6a	0.66	-0.599462	11.13							TNNC1	0.39	-1.35845	31.98
YWHAG	0.62	-0.68966	11.42		CLYBL	0.66	-0.599462	8.62							TNNT1	0.38	-1.39593	45.98
ACYP2	0.66	-0.599462	11.33		ACYP2	0.66	-0.599462	11.33							TPM2	0.36	-1.47393	23.25
MB	0.74	-0.434403	11.28		ADPGK	0.66	-0.599462	8.53							NDUFB11	0.35	-1.51457	37.53
KRT5	1.01	0.0143553	11.25		COQ8A	0.65	-0.621488	14.97							TPM4	0.27	-1.88897	81.65
Serpinb6a	0.66	-0.599462	11.13		EEF1D	0.65	-0.621488	14.31
PFN1	1.31	0.389567	11		PLIN1	0.65	-0.621488	9.36
TCAP	0.58	-0.785875	10.91		TSG101	0.65	-0.621488	6.82
LDHB	1.29	0.367371	10.74		SMYD2	0.65	-0.621488	10.29
CAR1	1.11	0.15056	10.62		GLO1	0.65	-0.621488	4.88
EEF1B2	0.57	-0.810966	10.54		MYLK2	0.64	-0.643856	18.33
FASN	0.69	-0.535332	10.49		PMM2	0.64	-0.643856	10.17
PRDX3	0.67	-0.577767	10.37		SSPN	0.64	-0.643856	8.26
TPPP3	1.57	0.650765	10.34		EHD3	0.63	-0.666576	8.13
AS3MT	0.63	-0.666576	10.3		AS3MT	0.63	-0.666576	10.3
GSTM5	0.6	-0.736966	10.29		YWHAG	0.62	-0.68966	11.42
SMYD2	0.65	-0.621488	10.29		ANKRD2	0.61	-0.713119	13.82
CACNA1E	0.83	-0.268817	10.24		FAHD2A	0.61	-0.713119	11.93
VCL	0.8	-0.321928	10.2		COX7A2	0.61	-0.713119	14.33
PMM2	0.64	-0.643856	10.17		DDX39B	0.6	-0.736966	7.51
HSPB7	1.14	0.189034	10.13		GSTM5	0.6	-0.736966	10.29
ADK	1.33	0.411426	10.12		DHRS1	0.6	-0.736966	10.08
DHRS1	0.6	-0.736966	10.08		NDUFB10	0.59	-0.761213	9.61
C1QBP	1.16	0.214125	10.05		NDUFA13	0.58	-0.785875	13.19
CAPN3	0.67	-0.577767	9.99		Uqcrh	0.58	-0.785875	17.28
slc9a3r2	0.72	-0.473931	9.99		TCAP	0.58	-0.785875	10.91
ALPL	0.52	-0.943416	9.93		ANXA5	0.57	-0.810966	16.91
MYBPC2	1.01	0.0143553	9.92		NDUFA4	0.57	-0.810966	17.45
ALDH6A1	0.74	-0.434403	9.85		EEF1B2	0.57	-0.810966	10.54
DUPD1	1.19	0.250962	9.84		SRL	0.56	-0.836501	12.78
MYL3	0.7	-0.514573	9.77		ANXA2	0.56	-0.836501	14.75
UCHL1	0.74	-0.434403	9.75		SPR	0.56	-0.836501	20.48
MAP2K6	0.73	-0.454032	9.62		ST13	0.56	-0.836501	29
NDUFB10	0.59	-0.761213	9.61		Serpinb1a	0.55	-0.862496	15.09
ANXA3	0.75	-0.415037	9.59		LGALS1	0.54	-0.888969	18.66
CDH13	1.19	0.250962	9.54		CALM1	0.54	-0.888969	20.55
RPL7	0.81	-0.304006	9.49		ABAT	0.54	-0.888969	8.7
DHDH	0.46	-1.12029	9.42		AKR1B10	0.53	-0.915936	14.47
RPL4	1.18	0.238787	9.41		ALPL	0.52	-0.943416	9.93
PLIN1	0.65	-0.621488	9.36		ABHD11	0.51	-0.971431	15.55
GPT	1.48	0.565597	9.31		Cox7a1	0.51	-0.971431	26.35
PDIA6	1.3	0.378512	9.25		NDUFA8	0.5	-1	19.64
CYB5R1	1.16	0.214125	9.18		LUM	0.49	-1.02915	44.7
PSMC4	0.78	-0.358454	9.17		ADSL	0.48	-1.05889	29.55
HADH	1.19	0.250962	9.12		RBBP9	0.48	-1.05889	12.01
RAB10	0.95	-0.0740006	9.12		NDUFB9	0.47	-1.08927	30.29
PEBP1	1.09	0.124328	9.05		LETM1	0.46	-1.12029	28.3
COPS2	0.74	-0.434403	9.04		RAB8B	0.46	-1.12029	8.85
EHD1	0.73	-0.454032	9.03		Ces1d	0.46	-1.12029	18.34
FABP3	1.27	0.344828	8.96		DHDH	0.46	-1.12029	9.42
NDUFB3	0.71	-0.494109	8.93		UBE2L3	0.45	-1.152	41.3
PGAM2	0.7	-0.514573	8.9		TNNC2	0.44	-1.18442	37.17
PPA1	1.1	0.137504	8.87		GSTM1	0.44	-1.18442	24.75
KRT78	0.9	-0.152003	8.87		NOL3	0.44	-1.18442	76.48
RAB8B	0.46	-1.12029	8.85		SELENBP1	0.43	-1.21759	45.48
MCU	1.23	0.298658	8.81		PTER	0.43	-1.21759	21.48
CYCS	1.4	0.485427	8.8		FAM162A	0.43	-1.21759	13.07
MURC	1.28	0.356144	8.79		RANBP1	0.42	-1.25154	24.37
ECI2	1.35	0.432959	8.76		NDUFC2	0.41	-1.2863	31.45
ATP5J2	0.74	-0.434403	8.72		OBSCN	0.39	-1.35845	30.8
ABAT	0.54	-0.888969	8.7		TNNC1	0.39	-1.35845	31.98
ABCB8	0.77	-0.37707	8.67		TNNT1	0.38	-1.39593	45.98
SMTNL2	0.78	-0.358454	8.64		TPM2	0.36	-1.47393	23.25
CLYBL	0.66	-0.599462	8.62		NDUFB11	0.35	-1.51457	37.53
ASPN	0.7	-0.514573	8.61		TPM4	0.27	-1.88897	81.65
MYOT	1.92	0.941106	8.58
BAG3	1.43	0.516015	8.53
ADPGK	0.66	-0.599462	8.53
PSMC2	0.78	-0.358454	8.45
c4b	1.11	0.15056	8.43
MYH10	1.56	0.641546	8.41
UNC45B	0.76	-0.395929	8.36
RAB1B	0.67	-0.577767	8.35
OGDHL	1.23	0.298658	8.29
PPIA	0.71	-0.494109	8.28
SSPN	0.64	-0.643856	8.26
ACOT9	0.7	-0.514573	8.18
TRIM72	0.97	-0.0439433	8.17
ATP2A2	0.71	-0.494109	8.15
EHD3	0.63	-0.666576	8.13
RPS25	0.7	-0.514573	8.13
CECR5	1.18	0.238787	8.08
PPA2	0.77	-0.37707	8.04
HSPA9	1.27	0.344828	8.02
UBR4	1	0	8.01
ECI1	0.7	-0.514573	8
STIP1	0.92	-0.120294	7.99
RNH1	0.68	-0.556393	7.96
DARS	0.69	-0.535332	7.95
TOM1	0.79	-0.340075	7.93
VAPB	1.48	0.565597	7.93
KPNA3	1.08	0.111031	7.92
AHCY	0.7	-0.514573	7.88
ACTN2	0.84	-0.251539	7.77
RPL35A	1.25	0.321928	7.75
CKB	1.17	0.226509	7.59
FAU	0.55	-0.862496	7.55
Serpina1d	0.93	-0.104697	7.54
DDX39B	0.6	-0.736966	7.51
PSMD3	0.84	-0.251539	7.45
ATP1A1	1.36	0.443607	7.36
ALDH4A1	0.75	-0.415037	7.36
RPL28	1.04	0.0565835	7.36
EEA1	0.89	-0.168123	7.33
ACOT2	1.43	0.516015	7.31
GLRX3	0.79	-0.340075	7.31
TNNT3	0.45	-1.152	7.3
ARF5	0.73	-0.454032	7.25
DLST	0.92	-0.120294	7.23
ISCA2	1.41	0.495695	7.16
XIRP1	1.32	0.400538	7.15
TUBA8	1.28	0.356144	7.15
PRKAR2A	1.44	0.526069	7.15
SDR39U1	0.77	-0.37707	7.14
PFKM	0.87	-0.200913	7.09
Hba-a2	1.07	0.0976108	7.06
RPL19	0.57	-0.810966	7.06
PRKAR1A	1.33	0.411426	7.05
ANXA7	0.71	-0.494109	7.04
RPL37A	1.03	0.0426443	7.01
RAD23A	0.69	-0.535332	6.98
tuba4a	1.36	0.443607	6.95
CKM	0.84	-0.251539	6.94
MYL2	0.83	-0.268817	6.94
LRPPRC	0.82	-0.286304	6.92
ACAT1	1.2	0.263034	6.9
PDCD6IP	0.7	-0.514573	6.87
VPS35	1.22	0.286881	6.83
COQ6	0.9	-0.152003	6.82
TSG101	0.65	-0.621488	6.82
NDUFS8	0.7	-0.514573	6.77
idh1	0.71	-0.494109	6.76
SERBP1	0.92	-0.120294	6.7
DHRS11	0.76	-0.395929	6.66
LMCD1	1.16	0.214125	6.64
CRKL	1.22	0.286881	6.64
PRDX5	1.18	0.238787	6.61
ENO3	0.79	-0.340075	6.59
GRSF1	1.13	0.176323	6.47
SLC25A12	0.9	-0.152003	6.41
ATP1A2	0.83	-0.268817	6.4
ARHGDIA	0.91	-0.136062	6.39
ATAD3A	0.72	-0.473931	6.38
HACL1	1.33	0.411426	6.36
MGST1	0.72	-0.473931	6.36
TMX2	1.54	0.62293	6.35
SAR1A	0.78	-0.358454	6.34
SPTA1	0.84	-0.251539	6.34
MSRB3	1.37	0.454176	6.32
CUL5	0.76	-0.395929	6.31
MSN	0.75	-0.415037	6.29
GPD1L	0.78	-0.358454	6.27
NPEPL1	0.71	-0.494109	6.27
HNRNPF	0.97	-0.0439433	6.26
SLC25A3	1.26	0.333424	6.25
rps23	0.83	-0.268817	6.24
RABGGTA	0.71	-0.494109	6.22
COQ7	0.78	-0.358454	6.2
NDUFA11	1.26	0.333424	6.19
Uqcrb	0.85	-0.234465	6.17
NRD1	1.17	0.226509	6.12
AFG3L2	1.37	0.454176	6.1
MACROD1	0.79	-0.340075	6.08
HRC	1.17	0.226509	6.08
YBX3	0.38	-1.39593	6.04
CKAP5	1.08	0.111031	6.01
ENPEP	0.76	-0.395929	6.01
PPP2R1A	0.75	-0.415037	6
ANXA4	0.77	-0.37707	5.99
FXYD1	1.15	0.201634	5.97
GPD1	1.14	0.189034	5.96
RPS3	0.9	-0.152003	5.96
NUDT6	0.81	-0.304006	5.94
NDUFB5	1.22	0.286881	5.94
TARSL2	0.77	-0.37707	5.92
Sypl	1.44	0.526069	5.92
MPC2	0.87	-0.200913	5.91
SSR1	1.25	0.321928	5.91
RPS18	0.87	-0.200913	5.89
GRHPR	0.72	-0.473931	5.88
ATIC	0.77	-0.37707	5.86
TUBB6	1.28	0.356144	5.86
EHD4	1.3	0.378512	5.86
ANK2	1.38	0.464668	5.86
FKBP3	1.1	0.137504	5.85
APOO	0.75	-0.415037	5.82
ACADVL	1.21	0.275007	5.81
PPM1B	1.29	0.367371	5.81
RPS4X	1.04	0.0565835	5.77
SLC27A1	0.77	-0.37707	5.76
IDH2	1	0	5.74
APOA1	0.85	-0.234465	5.73
Serpina3k	0.9	-0.152003	5.71
UBE2K	0.8	-0.321928	5.71
PTGR2	1.23	0.298658	5.7
ACAD8	0.72	-0.473931	5.7
DDAH1	0.71	-0.494109	5.7
ABCF3	0.72	-0.473931	5.68
MYO1C	1.06	0.0840643	5.67
RPL5	0.8	-0.321928	5.65
NNT	1	0	5.64
ACADL	1.16	0.214125	5.64
MYH9	1.39	0.475085	5.63
EIF4E	0.87	-0.200913	5.61
CLASP1	1.46	0.545968	5.61
GOT2	1.2	0.263034	5.59
RAB5B	0.91	-0.136062	5.59
IDH3B	0.78	-0.358454	5.57
OXCT1	1.22	0.286881	5.54
PRRC1	1.12	0.163499	5.54
NDUFS4	0.91	-0.136062	5.52
EFL1	1.16	0.214125	5.52
ARL8B	1.16	0.214125	5.52
nt5c3	0.84	-0.251539	5.49
ACTN3	0.82	-0.286304	5.46
phospho1	1.44	0.526069	5.45
UBE2V1	1.02	0.0285692	5.42
RB1CC1	0.72	-0.473931	5.41
HSPA5	1.23	0.298658	5.39
ALDOA	1.06	0.0840643	5.36
EEF1A1	0.76	-0.395929	5.36
ACACA	0.8	-0.321928	5.34
ADPRHL1	0.83	-0.268817	5.33
KPNA4	0.99	-0.0144996	5.32
PDLIM3	1.37	0.454176	5.31
DNAJC5	1.08	0.111031	5.29
RAB3A	1.1	0.137504	5.28
CRYZ	0.75	-0.415037	5.27
SEPT11	0.82	-0.286304	5.26
HK2	0.83	-0.268817	5.22
MCCC2	0.83	-0.268817	5.22
ACSS1	1.31	0.389567	5.22
STEAP4	0.71	-0.494109	5.21
RPL22	1.17	0.226509	5.19
FABP4	0.8	-0.321928	5.18
Cox5b	0.86	-0.217591	5.18
ATP6V0A1	1.35	0.432959	5.18
CACNA1S	1.06	0.0840643	5.17
CSRP3	1.17	0.226509	5.16
LAMP1	1.27	0.344828	5.16
MYOM1	1.25	0.321928	5.15
SLC41A3	1.36	0.443607	5.15
RPS14	0.88	-0.184425	5.14
AQP1	0.95	-0.0740006	5.14
SYNPO2	1.12	0.163499	5.13
PRKAA2	1.31	0.389567	5.13
CACNB1	0.7	-0.514573	5.12
EIF2S1	0.83	-0.268817	5.11
YBX1	1.05	0.0703893	5.1
MYH15	0.68	-0.556393	5.09
FHL3	0.84	-0.251539	5.08
PAICS	0.76	-0.395929	5.06
ORM1	0.89	-0.168123	5.05
HNMT	0.44	-1.18442	5.04
COQ5	0.78	-0.358454	5.03
SLC2A4	1.35	0.432959	5.03
ACSL3	0.43	-1.21759	5.03
MAP4	1.25	0.321928	5.02
APOBEC2	0.79	-0.340075	5.02
ACSS2	1.34	0.422233	5.01
ANXA11	0.75	-0.415037	5
PPP2R5C	0.68	-0.556393	5
MRPS22	0.95	-0.0740006	4.99
CTSB	1.34	0.422233	4.95
PSMB4	0.95	-0.0740006	4.94
TIMM44	0.99	-0.0144996	4.91
UTY	1.43	0.516015	4.91
GLO1	0.65	-0.621488	4.88
GPHN	0.77	-0.37707	4.87
HSPA12B	0.86	-0.217591	4.87
MYOC	0.79	-0.340075	4.85
Hist1h2be	1.55	0.632268	4.85
NDUFS3	0.8	-0.321928	4.84
SCRN3	1.32	0.400538	4.84
HSPB2	0.86	-0.217591	4.82
PRDX2	0.79	-0.340075	4.81
EPDR1	1.11	0.15056	4.79
IDE	0.76	-0.395929	4.78
JPH2	1.12	0.163499	4.77
PDPR	0.87	-0.200913	4.77
PPP3CA	0.96	-0.0588937	4.77
PURA	1.17	0.226509	4.77
Pcx	0.82	-0.286304	4.76
TPT1	0.87	-0.200913	4.76
TMX4	0.68	-0.556393	4.76
GOT1	1.19	0.250962	4.75
MAPK12	0.92	-0.120294	4.75
DPYSL3	0.81	-0.304006	4.75
PGK1	0.85	-0.234465	4.74
EPHX1	1.27	0.344828	4.74
RPL14	1	0	4.74
ZBTB8OS	0.64	-0.643856	4.74
SDPR	0.81	-0.304006	4.73
BLMH	0.84	-0.251539	4.73
PACS2	1.89	0.918386	4.72
DHRS7	1.2	0.263034	4.7
AGPAT9	0.91	-0.136062	4.7
krt17	1.38	0.464668	4.69
EIF4A1	0.78	-0.358454	4.69
FAM49B	1.07	0.0976108	4.69
ANPEP	1.05	0.0703893	4.69
DSTN	0.8	-0.321928	4.69
ACSF2	0.89	-0.168123	4.65
TALDO1	0.84	-0.251539	4.64
ALDOB	0.96	-0.0588937	4.64
DECR1	1.21	0.275007	4.63
PERM1	1.12	0.163499	4.63
GIMAP4	0.82	-0.286304	4.62
MMAB	0.79	-0.340075	4.61
LDHD	1.36	0.443607	4.6
IDH3G	0.8	-0.321928	4.59
TCEB2	0.75	-0.415037	4.59
MTCH2	1.22	0.286881	4.58
PZP	1.12	0.163499	4.56
BLVRB	0.85	-0.234465	4.56
mri1	0.97	-0.0439433	4.54
C3	1.2	0.263034	4.53
PALLD	1.36	0.443607	4.52
MRPS31	0.86	-0.217591	4.52
RPS28	0.95	-0.0740006	4.51
RPSA	1	0	4.5
AHNAK2	1.19	0.250962	4.5
ARCN1	1.07	0.0976108	4.5
RPS6KC1	1.4	0.485427	4.5
AK1	1	0	4.49
trak1	0.93	-0.104697	4.49
Skp1a	0.54	-0.888969	4.49
Cox4I1	1.22	0.286881	4.48
Ces1c	1.13	0.176323	4.48
ACOT13	1.07	0.0976108	4.48
SLC25A4	1.16	0.214125	4.47
DIAPH1	1.07	0.0976108	4.47
CCT2	0.83	-0.268817	4.45
SAR1B	0.77	-0.37707	4.45
RPS8	1.1	0.137504	4.44
DHRS7C	0.76	-0.395929	4.44
ETFA	1.17	0.226509	4.43
Mettl7a1	0.78	-0.358454	4.43
SLMAP	1.23	0.298658	4.42
HSPA2	1.28	0.356144	4.41
DHX9	1.22	0.286881	4.4
CALD1	0.89	-0.168123	4.4
SYNGR2	1.67	0.739848	4.4
PTMA	0.89	-0.168123	4.4
PRKACA	1.29	0.367371	4.39
DFFA	1.05	0.0703893	4.38
ECH1	1.16	0.214125	4.36
NDUFA12	0.79	-0.340075	4.36
PGD	1.2	0.263034	4.35
SLC16A1	1.27	0.344828	4.35
JSRP1	1.21	0.275007	4.34
PREB	1.04	0.0565835	4.34
hprT	0.8	-0.321928	4.34
ANXA1	0.69	-0.535332	4.34
GMPPA	1.17	0.226509	4.32
TPD52L1	1.87	0.903038	4.32
CRAT	1.15	0.201634	4.31
ANK3	1.01	0.0143553	4.31
PHKG1	0.98	-0.0291463	4.31
SLC25A20	1.26	0.333424	4.3
GSTP1	0.86	-0.217591	4.3
GYS1	0.93	-0.104697	4.26
gbp6	0.75	-0.415037	4.26
HOMER1	1.3	0.378512	4.25
KRT77	1.07	0.0976108	4.25
COL1A2	1.02	0.0285692	4.23
GSTZ1	0.76	-0.395929	4.23
MYH8	0.82	-0.286304	4.22
COX2	1.07	0.0976108	4.22
RPS2	0.92	-0.120294	4.22
PODXL	0.75	-0.415037	4.21
MYH13	1.07	0.0976108	4.2
HIBADH	1.21	0.275007	4.2
ATP5L	0.81	-0.304006	4.2
PDLIM1	1.22	0.286881	4.18
Lnpk1	0.79	-0.340075	4.18
PSMD8	1.12	0.163499	4.18
SERPING1	1.28	0.356144	4.18
COL1A1	0.99	-0.0144996	4.17
PHPT1	0.81	-0.304006	4.17
INMT	0.75	-0.415037	4.17
ARL6IP5	1.28	0.356144	4.15
HSP90AB1	1.19	0.250962	4.13
PTMS	0.83	-0.268817	4.12
SNCG	1.26	0.333424	4.12
ETFB	1.12	0.163499	4.11
ECSIT	0.75	-0.415037	4.11
U2AF2	2.07	1.04963	4.09
PABPC4	1.1	0.137504	4.08
RPS19	1.11	0.15056	4.08
ATP5B	1.02	0.0285692	4.07
CRYL1	0.67	-0.577767	4.07
WFS1	1.15	0.201634	4.05
ADIPOQ	1.18	0.238787	4.05
MRPS36	0.91	-0.136062	4.05
ARMT1	0.87	-0.200913	4.03
GCDH	1.25	0.321928	4.03
GCAT	1.23	0.298658	4.03
ANK1	0.97	-0.0439433	4.02
PSMA7	0.91	-0.136062	4.02
MTAP	0.75	-0.415037	4.02
TBCEL	1.18	0.238787	4
UGP2	0.9	-0.152003	3.99
TOR1AIP1	0.92	-0.120294	3.99
SERPINF1	0.84	-0.251539	3.99
DIRAS2	0.59	-0.761213	3.98
PHKB	0.94	-0.0892673	3.97
WARS	1.05	0.0703893	3.97
USP14	0.85	-0.234465	3.96
TOR1AIP2	1.12	0.163499	3.95
ATP5D	1.08	0.111031	3.94
ATL2	0.89	-0.168123	3.94
taco1	0.8	-0.321928	3.92
COASY	0.79	-0.340075	3.91
RTN2	0.99	-0.0144996	3.89
HIBCH	0.82	-0.286304	3.89
PSMD4	0.76	-0.395929	3.89
PRDX1	0.9	-0.152003	3.88
HARS	0.81	-0.304006	3.87
PARP9	0.69	-0.535332	3.86
GMPR	0.85	-0.234465	3.85
CLIC1	0.73	-0.454032	3.85
PDS5B	0.76	-0.395929	3.85
ACO2	0.98	-0.0291463	3.84
CASQ1	1.18	0.238787	3.84
FTH1	0.86	-0.217591	3.83
Uqcrc2	1.08	0.111031	3.8
NAP1L1	0.78	-0.358454	3.8
FARSB	1	0	3.79
CYB5A	0.8	-0.321928	3.79
LNPEP	1.22	0.286881	3.78
PPP5C	0.94	-0.0892673	3.77
ALDH9A1	1.33	0.411426	3.77
H2-Ke6	1.1	0.137504	3.76
PGAM1	0.85	-0.234465	3.76
PARK7	0.86	-0.217591	3.75
MTFP1	0.68	-0.556393	3.75
NME1	0.78	-0.358454	3.74
MYH7	0.96	-0.0588937	3.73
JPH1	1.16	0.214125	3.73
PHB2	0.93	-0.104697	3.73
GDPD1	0.51	-0.971431	3.72
DDX3X	0.83	-0.268817	3.71
NDUFS6	0.79	-0.340075	3.71
PSMC6	0.85	-0.234465	3.7
PPP1CA	0.7	-0.514573	3.7
HSPA4L	1.18	0.238787	3.68
NDUFA10	0.84	-0.251539	3.67
RHOA	0.85	-0.234465	3.67
CYTB	1.03	0.0426443	3.67
COPS5	0.79	-0.340075	3.67
RTCB	1.11	0.15056	3.66
SORD	0.86	-0.217591	3.66
LOC100862455	0.94	-0.0892673	3.66
PYGB	1.28	0.356144	3.65
PHB	0.97	-0.0439433	3.64
ABCB7	0.88	-0.184425	3.64
RCN3	1.11	0.15056	3.64
PSMD13	0.78	-0.358454	3.64
ACSF3	1.16	0.214125	3.64
TMEM38B	1.16	0.214125	3.64
Gm10499	1.82	0.863938	3.64
hspe1	1.14	0.189034	3.63
PPCS	0.93	-0.104697	3.62
COMP	0.87	-0.200913	3.61
CAV1	0.86	-0.217591	3.61
HMGCL	0.93	-0.104697	3.61
MPST	0.99	-0.0144996	3.59
PIK3CA	1.3	0.378512	3.59
PANK4	1.05	0.0703893	3.58
ATP5A1	0.94	-0.0892673	3.57
RAB8A	0.56	-0.836501	3.57
ABHD12	1.1	0.137504	3.57
PSMB5	1.06	0.0840643	3.56
Car2	1.03	0.0426443	3.55
VDAC1	1.08	0.111031	3.54
BLVRA	0.83	-0.268817	3.54
slc1a5	0.78	-0.358454	3.53
LTA4H	0.8	-0.321928	3.52
RPS6KA3	0.92	-0.120294	3.52
SPG7	1.22	0.286881	3.52
PSMD5	0.89	-0.168123	3.52
HADHA	1.09	0.124328	3.51
ACTA1	0.83	-0.268817	3.51
MDH1	0.87	-0.200913	3.51
KCNA7	0.91	-0.136062	3.51
ERLIN2	0.77	-0.37707	3.51
NDUFA2	0.81	-0.304006	3.5
AIFM1	0.9	-0.152003	3.49
VAPA	1.22	0.286881	3.48
SRSF1	1.18	0.238787	3.48
HNRNPA1	1.1	0.137504	3.47
D10Jhu81e	0.94	-0.0892673	3.46
ATP5C1	0.86	-0.217591	3.46
MRPS30	0.87	-0.200913	3.46
EEF1A2	0.85	-0.234465	3.45
PTCD3	1.15	0.201634	3.44
PHYH	0.84	-0.251539	3.44
ITGA11	0.87	-0.200913	3.44
RAB5C	0.83	-0.268817	3.43
LBR	0.84	-0.251539	3.43
PFN2	1.14	0.189034	3.42
PTGES2	0.84	-0.251539	3.41
Gpi1	1.16	0.214125	3.4
ppp1cb	0.85	-0.234465	3.4
ASPH	1.36	0.443607	3.4
Irgm1	1.12	0.163499	3.39
ITPA	0.89	-0.168123	3.38
KLC2	0.86	-0.217591	3.38
MGLL	0.84	-0.251539	3.38
PPP2R1B	1.07	0.0976108	3.38
CYB5B	0.8	-0.321928	3.38
THRAP3	1.35	0.432959	3.38
DLAT	1.06	0.0840643	3.37
PDK1	1.16	0.214125	3.37
CBR4	1.19	0.250962	3.37
HSPB3	1.09	0.124328	3.37
NRAP	1.02	0.0285692	3.36
HPX	0.84	-0.251539	3.36
COL6A2	1.09	0.124328	3.35
VARS	0.83	-0.268817	3.34
CFL2	0.92	-0.120294	3.33
PDK4	0.99	-0.0144996	3.32
RDX	0.84	-0.251539	3.32
PSMA3	0.94	-0.0892673	3.32
TBCB	1.24	0.31034	3.32
GC	0.85	-0.234465	3.32
WIPI1	1.05	0.0703893	3.32
LDHA	1.04	0.0565835	3.31
MTHFD1	0.83	-0.268817	3.31
SUN2	0.8	-0.321928	3.31
COL6A1	1.16	0.214125	3.3
HOMER2	1.22	0.286881	3.3
ACTB	1.19	0.250962	3.29
STAC3	1.17	0.226509	3.29
DHRS4	0.9	-0.152003	3.29
EIF5B	1.26	0.333424	3.28
EFR3B	1.03	0.0426443	3.28
KARS	0.92	-0.120294	3.27
MCAT	0.81	-0.304006	3.27
GPX1	0.89	-0.168123	3.26
NDUFB8	1.22	0.286881	3.26
RPS20	0.93	-0.104697	3.26
PPP1R14C	0.55	-0.862496	3.25
RAB11B	0.92	-0.120294	3.24
SGCA	0.79	-0.340075	3.24
ABI3BP	0.8	-0.321928	3.24
Cyp2d22	0.7	-0.514573	3.24
MAPKAPK2	0.81	-0.304006	3.24
GLS	1.01	0.0143553	3.23
PDCL3	0.96	-0.0588937	3.23
GAPVD1	0.99	-0.0144996	3.22
IMPA2	1.02	0.0285692	3.22
FITM2	1.29	0.367371	3.22
P4HB	1.13	0.176323	3.21
SNX2	0.82	-0.286304	3.21
FHL1	1.16	0.214125	3.2
TIMM50	1.32	0.400538	3.2
EIF4H	0.87	-0.200913	3.2
TRAPPC8	1.21	0.275007	3.19
HHATL	0.98	-0.0291463	3.18
PALMD	0.8	-0.321928	3.18
LYPLA1	0.83	-0.268817	3.17
AP1G1	1.1	0.137504	3.16
FAM213B	1.1	0.137504	3.16
HSPB6	0.89	-0.168123	3.15
Serpina3c	1.06	0.0840643	3.15
GNAO1	1.26	0.333424	3.15
SMTNL1	0.87	-0.200913	3.14
MCCC1	0.89	-0.168123	3.14
EIF5A	0.87	-0.200913	3.13
ACY1	1.27	0.344828	3.11
HSPA1A	1.36	0.443607	3.1
NADK2	1.22	0.286881	3.1
ND4	0.96	-0.0588937	3.09
EML1	0.92	-0.120294	3.09
TOMM22	0.7	-0.514573	3.09
HNRNPAB	1.2	0.263034	3.08
Uqcrfs1	0.99	-0.0144996	3.07
ENO2	0.82	-0.286304	3.07
LPL	1.08	0.111031	3.07
CP	0.89	-0.168123	3.07
REEP1	0.86	-0.217591	3.07
CALU	1.1	0.137504	3.06
ALDH1A1	1.03	0.0426443	3.06
Mug1	0.98	-0.0291463	3.05
HNRNPH2	0.78	-0.358454	3.05
SF3B2	0.92	-0.120294	3.04
UBE2N	0.83	-0.268817	3.04
PACSIN3	0.97	-0.0439433	3.03
GFM2	0.86	-0.217591	3.03
PSMD2	1.01	0.0143553	3.02
GPD2	0.95	-0.0740006	3.01
TRPM2	1.15	0.201634	3.01
PA2G4	1.02	0.0285692	3
CLTC	1.13	0.176323	2.99
HMCN1	0.98	-0.0291463	2.99
DCTN2	0.93	-0.104697	2.98
KLHL40	1.18	0.238787	2.97
EPB41	0.84	-0.251539	2.97
MFGE8	0.82	-0.286304	2.97
TNXB	0.93	-0.104697	2.96
NDUFS1	0.91	-0.136062	2.95
ACAD9	0.89	-0.168123	2.95
ATP8A1	1.74	0.799087	2.95
NFS1	0.89	-0.168123	2.94
DYNC1I2	1.01	0.0143553	2.94
FXR1	1.17	0.226509	2.93
PLIN3	1.19	0.250962	2.93
NCEH1	1.19	0.250962	2.93
NMI	0.72	-0.473931	2.93
KLHL41	1	0	2.92
TGM2	1.04	0.0565835	2.92
CFL1	0.9	-0.152003	2.92
IPO5	0.94	-0.0892673	2.91
NLN	1.16	0.214125	2.91
EIF3H	0.94	-0.0892673	2.91
ARPC5L	0.82	-0.286304	2.91
HINT1	0.81	-0.304006	2.91
HSPA4	1.16	0.214125	2.9
Stx4a	0.94	-0.0892673	2.9
PGM2	1.04	0.0565835	2.89
EPRS	0.95	-0.0740006	2.89
PSMB1	1.02	0.0285692	2.89
NDUFA6	0.73	-0.454032	2.89
PCBP2	1.06	0.0840643	2.88
URGCP	1.35	0.432959	2.88
PDHA1	1.02	0.0285692	2.87
KPNB1	1.03	0.0426443	2.87
CAP2	1.17	0.226509	2.86
pitpna	0.85	-0.234465	2.86
PPID	1.19	0.250962	2.85
KCTD12	0.86	-0.217591	2.84
CUL1	0.82	-0.286304	2.84
MTFR1L	0.78	-0.358454	2.83
NDUFAF7	0.89	-0.168123	2.83
IMMT	0.88	-0.184425	2.82
RPS27A	0.61	-0.713119	2.82
UQCRC1	1.05	0.0703893	2.81
GDI2	1.04	0.0565835	2.81
CCDC6	0.96	-0.0588937	2.81
NDRG2	1.15	0.201634	2.8
DES	0.9	-0.152003	2.8
RAB18	0.91	-0.136062	2.8
MSRA	0.83	-0.268817	2.8
TACC2	0.63	-0.666576	2.79
SBK2	1.15	0.201634	2.79
HSD17B10	1.05	0.0703893	2.78
COL15A1	1.09	0.124328	2.78
FKBP15	0.91	-0.136062	2.77
WDR1	1.14	0.189034	2.76
SPTAN1	0.9	-0.152003	2.75
kng1	0.98	-0.0291463	2.74
Akr1e1	0.79	-0.340075	2.73
SURF4	0.98	-0.0291463	2.72
Cox5a	0.83	-0.268817	2.72
SBF1	1.22	0.286881	2.72
EHBP1L1	1.16	0.214125	2.71
BDH1	0.91	-0.136062	2.71
NAP1L4	0.99	-0.0144996	2.71
LPP	0.98	-0.0291463	2.71
MYLK4	0.77	-0.37707	2.71
CAND2	1.13	0.176323	2.7
PSMC1	0.94	-0.0892673	2.69
DNAJB4	1.17	0.226509	2.69
MAN2C1	0.75	-0.415037	2.69
MYPN	1.17	0.226509	2.68
CNDP2	0.86	-0.217591	2.67
MRPL24	0.99	-0.0144996	2.67
SLC25A46	0.96	-0.0588937	2.67
CLUH	1.17	0.226509	2.66
COX1	1.02	0.0285692	2.66
RAB3GAP2	1.16	0.214125	2.66
RNPEP	0.9	-0.152003	2.66
TPP2	1.14	0.189034	2.65
COPG1	1.04	0.0565835	2.65
OGFR	1.14	0.189034	2.65
UBA3	0.96	-0.0588937	2.65
GOLGA2	0.89	-0.168123	2.65
MARCKS	1.07	0.0976108	2.64
APEX1	1.16	0.214125	2.62
CPNE3	0.92	-0.120294	2.62
2210016F16Rik	0.85	-0.234465	2.62
TECR	0.86	-0.217591	2.61
exoc2	1.18	0.238787	2.61
PRPS1	0.83	-0.268817	2.61
LANCL2	0.64	-0.643856	2.61
TIMM21	1.22	0.286881	2.61
FMO1	0.94	-0.0892673	2.6
DENR	0.94	-0.0892673	2.6
FAM213A	0.85	-0.234465	2.6
DDX19B	0.84	-0.251539	2.6
coro1a	1.29	0.367371	2.6
AOC3	0.85	-0.234465	2.59
EIF4A2	0.84	-0.251539	2.59
MAP2K4	0.91	-0.136062	2.59
EMC7	0.97	-0.0439433	2.59
PRKCA	1.19	0.250962	2.59
PPP1R3A	1.05	0.0703893	2.58
HNRNPA3	1.02	0.0285692	2.58
KIF1C	0.7	-0.514573	2.58
SMYD1	1.12	0.163499	2.57
CACNA1F	0.92	-0.120294	2.57
PFKFB1	0.83	-0.268817	2.57
HIST1H1C	0.95	-0.0740006	2.57
HADHB	1.05	0.0703893	2.56
COQ10A	1.17	0.226509	2.56
HIP1	0.87	-0.200913	2.56
SLC20A2	1.46	0.545968	2.56
MYO18A	1.12	0.163499	2.55
SUCLG1	1.13	0.176323	2.54
PCCA	0.9	-0.152003	2.54
FGA	1	0	2.54
SNTA1	0.92	-0.120294	2.54
SEC24C	1.2	0.263034	2.54
KYAT3	1.18	0.238787	2.53
PACSIN2	1.09	0.124328	2.53
tmem65	0.93	-0.104697	2.53
YARS	1.09	0.124328	2.52
DCN	0.97	-0.0439433	2.52
CMPK1	1.03	0.0426443	2.52
FUBP1	1.08	0.111031	2.52
NDUFA9	0.94	-0.0892673	2.51
PDHX	1.02	0.0285692	2.51
OXSR1	1.16	0.214125	2.51
TPD52L2	1.1	0.137504	2.51
LARP1	0.82	-0.286304	2.51
VWA8	1.16	0.214125	2.5
GFM1	1.16	0.214125	2.5
CTSD	1.06	0.0840643	2.5
MOSPD2	0.78	-0.358454	2.5
YTHDF2	1.01	0.0143553	2.5
UBE2O	1.18	0.238787	2.49
ARIH1	1.14	0.189034	2.49
XPO1	1.11	0.15056	2.49
DDB1	0.87	-0.200913	2.48
PSMC5	0.91	-0.136062	2.48
FITM1	1.15	0.201634	2.48
COBL	1.18	0.238787	2.48
PTRF	0.89	-0.168123	2.47
FUNDC2	0.92	-0.120294	2.47
MTDH	1.18	0.238787	2.47
HIST1H1E	1.13	0.176323	2.47
LMOD2	0.98	-0.0291463	2.47
CAPZA1	0.74	-0.434403	2.46
CFI	1.12	0.163499	2.46
HNRNPU	0.99	-0.0144996	2.46
EIF4G3	1.23	0.298658	2.45
CDC42	1.09	0.124328	2.44
BAG1	0.77	-0.37707	2.44
HSP90B1	1.04	0.0565835	2.43
VDAC3	0.77	-0.37707	2.41
ND5	0.92	-0.120294	2.41
GDA	0.93	-0.104697	2.41
UBA1	0.88	-0.184425	2.4
SLC25A5	0.9	-0.152003	2.4
TXNRD2	1.14	0.189034	2.4
MYLK	0.86	-0.217591	2.39
TARS2	0.88	-0.184425	2.39
ADH5	0.96	-0.0588937	2.38
TARS	1.14	0.189034	2.38
ME1	1.14	0.189034	2.38
NT5C2	1.17	0.226509	2.38
Ifi211	0.89	-0.168123	2.38
AHNAK	0.94	-0.0892673	2.37
NDUFV1	0.93	-0.104697	2.37
PCCB	0.91	-0.136062	2.37
SYNCRIP	1.08	0.111031	2.37
PCBP4	1.18	0.238787	2.37
PDIA3	1.07	0.0976108	2.36
ENO1	0.79	-0.340075	2.35
IDH3A	0.89	-0.168123	2.35
CAMK2D	1.58	0.659925	2.35
EEF1G	1.12	0.163499	2.34
RRAS	1.14	0.189034	2.34
ARHGEF6	0.76	-0.395929	2.34
EGLN1	1.16	0.214125	2.33
TMEM161A	0.83	-0.268817	2.33
PCBP1	1.08	0.111031	2.32
ACO1	0.86	-0.217591	2.32
PRDX4	0.93	-0.104697	2.32
METTL16	1.23	0.298658	2.32
TUBB2A	1.11	0.15056	2.31
USP47	1.04	0.0565835	2.31
NEFM	1.19	0.250962	2.31
HNRNPK	0.9	-0.152003	2.3
TRIP10	0.92	-0.120294	2.3
C030006K11Rik	0.89	-0.168123	2.3
TUBB4B	1.24	0.31034	2.29
ETF1	0.97	-0.0439433	2.29
INPP4A	1.2	0.263034	2.29
DRG1	1.11	0.15056	2.28
OPLAH	0.87	-0.200913	2.27
PGP	0.88	-0.184425	2.27
DNAJA4	0.94	-0.0892673	2.26
AMPD1	0.76	-0.395929	2.25
RAB21	1.16	0.214125	2.25
DNAJA3	1.25	0.321928	2.25
SLC25A11	0.96	-0.0588937	2.24
ARIH2	0.84	-0.251539	2.23
SNTB1	0.84	-0.251539	2.23
ACSL1	1.11	0.15056	2.22
CDV3	1.05	0.0703893	2.22
GPX4	0.98	-0.0291463	2.22
ACTR2	0.86	-0.217591	2.22
EIF3L	0.89	-0.168123	2.22
ANP32A	1.13	0.176323	2.22
COL5A2	1.15	0.201634	2.22
GNB2	0.98	-0.0291463	2.21
CCT7	0.94	-0.0892673	2.21
ATP5H	0.87	-0.200913	2.21
EEF2	1.1	0.137504	2.2
IARS	1.01	0.0143553	2.2
ME3	0.89	-0.168123	2.2
TTR	0.89	-0.168123	2.2
NID1	0.93	-0.104697	2.2
NQO2	0.97	-0.0439433	2.19
SMS	0.97	-0.0439433	2.19
ARHGEF10L	1.49	0.575312	2.19
GART	0.97	-0.0439433	2.18
VPS29	1.1	0.137504	2.18
DDT	1.03	0.0426443	2.18
CCT6A	0.87	-0.200913	2.17
GMPPB	1.05	0.0703893	2.17
CS	1.02	0.0285692	2.16
LMNA	1.04	0.0565835	2.16
USP24	1.16	0.214125	2.16
L2HGDH	1.09	0.124328	2.16
MCAM	0.88	-0.184425	2.16
ZYX	0.89	-0.168123	2.16
ACOT1	1.34	0.422233	2.15
Gyg	0.97	-0.0439433	2.15
EIF4G1	0.96	-0.0588937	2.15
SMARCA2	1.01	0.0143553	2.14
PPM1A	1	0	2.13
NEURL2	0.87	-0.200913	2.13
LAP3	1.13	0.176323	2.12
RANGAP1	0.97	-0.0439433	2.12
EMD	1.13	0.176323	2.11
BSG	1.14	0.189034	2.1
CLPX	1.07	0.0976108	2.1
RCN1	0.87	-0.200913	2.1
MYO6	1.14	0.189034	2.1
EIF3A	0.97	-0.0439433	2.09
ESYT1	1.1	0.137504	2.09
EPS15L1	1.19	0.250962	2.09
CALR	1.12	0.163499	2.08
PDLIM5	0.85	-0.234465	2.08
MUT	0.94	-0.0892673	2.08
Eif2s3x	1.03	0.0426443	2.08
MYADM	1.14	0.189034	2.08
PSMD9	0.88	-0.184425	2.08
TUBB3	1.1	0.137504	2.07
CAPN2	0.91	-0.136062	2.07
FKBP1A	1.01	0.0143553	2.07
AK3	0.89	-0.168123	2.07
ALB	0.98	-0.0291463	2.06
MPI	1.04	0.0565835	2.06
EIF6	1.08	0.111031	2.06
CLCC1	1.08	0.111031	2.06
NFIB	0.99	-0.0144996	2.06
COPB1	1.12	0.163499	2.05
ND3	0.99	-0.0144996	2.05
PREP	1.08	0.111031	2.04
COL6A3	1	0	2.04
TLN2	0.88	-0.184425	2.04
FERMT2	0.9	-0.152003	2.03
CTNNA1	1.07	0.0976108	2.03
nckipsd	1.51	0.594549	2.03
KTN1	0.9	-0.152003	2.02
NSF	0.86	-0.217591	2.02
SDHC	1.15	0.201634	2.02
NAA25	1.11	0.15056	2.02
HACD1	0.91	-0.136062	2.02
SAMM50	0.99	-0.0144996	2.01
SERPINC1	1.15	0.201634	2.01
cacng6	1.07	0.0976108	2.01
AARS	1.02	0.0285692	2
AP1B1	1	0	2
EIF3B	1	0	2
TRIM28	0.94	-0.0892673	2
GSK3A	0.93	-0.104697	2
APEH	0.91	-0.136062	2
TRABD	0.97	-0.0439433	2
NIPBL	1.28	0.356144	2
HSPA1L	0.88	-0.184425	1.99
NMT1	1.05	0.0703893	1.99
SIRT3	0.93	-0.104697	1.99
ETFDH	1.08	0.111031	1.98
PDHB	1.03	0.0426443	1.97
BCL2L13	0.96	-0.0588937	1.97
SPTBN1	0.89	-0.168123	1.96
PSMA6	1.12	0.163499	1.96
HMGB1	1.03	0.0426443	1.96
YWHAH	0.68	-0.556393	1.96
RAB35	0.92	-0.120294	1.95
NAALAD2	0.97	-0.0439433	1.95
PURB	1.13	0.176323	1.95
ADD1	0.87	-0.200913	1.95
ALDOC	0.97	-0.0439433	1.94
GSPT1	1.01	0.0143553	1.94
PSMD6	0.9	-0.152003	1.94
PRKCSH	0.98	-0.0291463	1.94
APPL1	1.08	0.111031	1.94
CSRP1	0.87	-0.200913	1.94
SYNE1	0.78	-0.358454	1.94
PRPH	1.16	0.214125	1.94
TMEM261	0.89	-0.168123	1.94
AP2B1	1.06	0.0840643	1.93
SNRNP70	1.16	0.214125	1.93
BCAT2	0.83	-0.268817	1.93
SACM1L	1.13	0.176323	1.92
FLOT1	0.88	-0.184425	1.92
ADSSL1	1.1	0.137504	1.91
EIF4B	1	0	1.91
poldip2	1.13	0.176323	1.91
XPO4	1.3	0.378512	1.91
THBS4	0.95	-0.0740006	1.9
LAMC1	0.89	-0.168123	1.9
ASNA1	1.03	0.0426443	1.9
DLD	1.05	0.0703893	1.89
SPTB	0.91	-0.136062	1.88
USP5	0.95	-0.0740006	1.88
PGAM5	0.71	-0.494109	1.88
PACS1	1.12	0.163499	1.88
CEPT1	1.12	0.163499	1.88
UBXN6	0.86	-0.217591	1.88
NDUFS2	0.9	-0.152003	1.87
ATP5F1	0.89	-0.168123	1.87
COX7C	0.69	-0.535332	1.87
PKM	0.89	-0.168123	1.86
iqgap1	1.02	0.0285692	1.85
TMEM43	1.05	0.0703893	1.85
PPP6R3	0.87	-0.200913	1.85
SDHA	1.07	0.0976108	1.84
METAP2	0.85	-0.234465	1.84
PAK2	0.95	-0.0740006	1.84
abcb10	1.15	0.201634	1.83
AGO2	0.95	-0.0740006	1.83
TMEM201	0.92	-0.120294	1.83
TRAP1	0.92	-0.120294	1.82
ATP6	0.98	-0.0291463	1.82
NUMA1	1.03	0.0426443	1.82
H2AFZ	1.03	0.0426443	1.82
ANO10	0.86	-0.217591	1.81
HNRNPC	1.44	0.526069	1.81
SIK3	1.01	0.0143553	1.81
INPPL1	1.13	0.176323	1.8
SET	1.03	0.0426443	1.79
GMPS	0.89	-0.168123	1.79
MAP2K1	1.18	0.238787	1.79
trf	0.97	-0.0439433	1.78
DNM1L	0.91	-0.136062	1.78
RACK1	1.08	0.111031	1.78
TPMT	0.93	-0.104697	1.78
NCDN	0.89	-0.168123	1.78
MAP2K2	0.88	-0.184425	1.77
CAPNS1	0.81	-0.304006	1.77
ITGB1	0.9	-0.152003	1.76
PHKA1	0.94	-0.0892673	1.76
GPX3	1.05	0.0703893	1.76
PPP2R5E	0.85	-0.234465	1.76
GOLGB1	1.36	0.443607	1.76
PGM5	0.99	-0.0144996	1.75
ACOT6	0.86	-0.217591	1.75
GOLGA3	0.91	-0.136062	1.75
Try5	0.78	-0.358454	1.75
FYCO1	0.97	-0.0439433	1.74
CRIP2	0.89	-0.168123	1.74
CLIC4	0.93	-0.104697	1.74
NOS3	0.82	-0.286304	1.74
ATP2A1	1.16	0.214125	1.73
COPA	1.08	0.111031	1.73
STAT3	1.14	0.189034	1.73
PPP2R5A	0.87	-0.200913	1.73
RPN1	0.9	-0.152003	1.72
KIF21A	0.78	-0.358454	1.72
IKBKAP	0.95	-0.0740006	1.71
EPB41L3	0.94	-0.0892673	1.71
Gm3244	0.9	-0.152003	1.71
UBA5	1.42	0.505891	1.71
ART3	0.96	-0.0588937	1.7
GVIN1	1	0	1.7
HDGF	0.89	-0.168123	1.69
CAMK2A	0.96	-0.0588937	1.69
PPP3CB	0.91	-0.136062	1.69
NDRG1	0.9	-0.152003	1.69
AIMP1	0.92	-0.120294	1.69
ALKBH3	1.14	0.189034	1.69
COL3A1	0.82	-0.286304	1.69
NIF3L1	0.75	-0.415037	1.69
DYNC1H1	1.02	0.0285692	1.68
atg9a	1.16	0.214125	1.68
CDC5L	1.1	0.137504	1.68
PCMT1	1.4	0.485427	1.67
RNF14	0.83	-0.268817	1.67
ADPRHL2	1.01	0.0143553	1.67
SEC23A	1.1	0.137504	1.66
DPP3	0.99	-0.0144996	1.66
PDXK	1	0	1.66
ITFG2	0.96	-0.0588937	1.66
ARPC2	0.9	-0.152003	1.65
TMEM256	0.91	-0.136062	1.65
Selenbp2	0.99	-0.0144996	1.64
ABCF1	1.08	0.111031	1.64
KRT15	1.1	0.137504	1.64
PRMT9	0.71	-0.494109	1.64
SPAG9	0.98	-0.0291463	1.63
ACBD3	1.14	0.189034	1.63
PCYT2	1.1	0.137504	1.62
PPP2R2A	1.01	0.0143553	1.62
Cox8b	1.05	0.0703893	1.62
ESD	1.06	0.0840643	1.61
MATR3	1.13	0.176323	1.61
ACTC1	0.93	-0.104697	1.6
SYPL2	1.01	0.0143553	1.6
DBT	1	0	1.6
CAMK2G	1.04	0.0565835	1.6
CILP2	1.15	0.201634	1.6
HSDL2	0.98	-0.0291463	1.59
NCL	1.11	0.15056	1.59
THOP1	1.08	0.111031	1.59
RCSD1	1.03	0.0426443	1.59
ART1	1.07	0.0976108	1.59
CARM1	0.85	-0.234465	1.59
PCLO	0.82	-0.286304	1.59
HIKESHI	1.06	0.0840643	1.59
TCP1	0.9	-0.152003	1.58
ACTR1A	0.85	-0.234465	1.58
SHMT2	0.97	-0.0439433	1.58
ERP44	0.92	-0.120294	1.58
Hbb-b1	0.82	-0.286304	1.57
XPNPEP1	0.95	-0.0740006	1.57
YWHAQ	0.88	-0.184425	1.57
DDOST	0.9	-0.152003	1.57
kras	0.82	-0.286304	1.57
SUGT1	0.9	-0.152003	1.57
PCNP	0.98	-0.0291463	1.57
PGM1	0.98	-0.0291463	1.57
IPO4	0.96	-0.0588937	1.57
BGN	0.91	-0.136062	1.56
SOD2	0.91	-0.136062	1.56
CAP1	1.01	0.0143553	1.56
TARDBP	1.04	0.0565835	1.56
SEC16A	0.96	-0.0588937	1.56
SEPT6	0.99	-0.0144996	1.56
KIF5B	0.91	-0.136062	1.55
ATP1B1	0.97	-0.0439433	1.55
PRSS3	0.88	-0.184425	1.55
FAM210A	1.13	0.176323	1.55
TSN	0.94	-0.0892673	1.55
HDLBP	1.01	0.0143553	1.54
AHSA1	1.1	0.137504	1.54
AGPAT3	0.92	-0.120294	1.54
NUDT13	1.02	0.0285692	1.54
PEX1	1.38	0.464668	1.53
MFN1	1.11	0.15056	1.52
Atp5k	1.04	0.0565835	1.52
PTEN	0.87	-0.200913	1.52
HSPG2	0.9	-0.152003	1.5
CAND1	0.92	-0.120294	1.5
NEDD4	1.01	0.0143553	1.5
SOD3	1.03	0.0426443	1.5
TMX1	1.06	0.0840643	1.5
ALDH5A1	0.9	-0.152003	1.49
DNM3	0.78	-0.358454	1.49
Afg3l1	0.91	-0.136062	1.49
FLT1	0.8	-0.321928	1.49
OLA1	0.91	-0.136062	1.48
GSTM2	1.11	0.15056	1.48
9030617O03Rik	0.97	-0.0439433	1.48
ALDH2	1.03	0.0426443	1.47
CFB	0.93	-0.104697	1.47
PLOD3	1.04	0.0565835	1.47
MDH2	1.06	0.0840643	1.46
STIM1	0.75	-0.415037	1.45
TXNL1	1.09	0.124328	1.45
ITGA6	0.91	-0.136062	1.45
CUL3	0.87	-0.200913	1.45
PROB1	1.13	0.176323	1.45
NEK9	0.97	-0.0439433	1.45
HNRNPM	1.15	0.201634	1.45
RETSAT	1.18	0.238787	1.45
SOD1	0.95	-0.0740006	1.44
HYOU1	1.09	0.124328	1.44
RABEP1	0.88	-0.184425	1.44
LRCH3	1.26	0.333424	1.44
FDPS	1.03	0.0426443	1.44
VPS4A	0.92	-0.120294	1.42
MPDZ	0.95	-0.0740006	1.42
TPP1	0.93	-0.104697	1.42
TSFM	1.03	0.0426443	1.42
VPS41	1.18	0.238787	1.42
SNX1	0.84	-0.251539	1.42
CYGB	0.88	-0.184425	1.42
FLNC	1.11	0.15056	1.41
CACNA2D1	1.16	0.214125	1.41
HK1	1.01	0.0143553	1.41
PRPF8	0.99	-0.0144996	1.41
CSNK1A1	1.34	0.422233	1.41
MRPS11	1.16	0.214125	1.41
MYL12A	1.01	0.0143553	1.4
RPS12	1.08	0.111031	1.4
CMYA5	1	0	1.39
NARS	1.08	0.111031	1.39
PLAA	1.06	0.0840643	1.38
QRSL1	0.93	-0.104697	1.38
GUF1	0.85	-0.234465	1.38
ACACB	0.92	-0.120294	1.37
NAXD	1.07	0.0976108	1.37
HTATIP2	0.75	-0.415037	1.37
VCP	0.99	-0.0144996	1.36
GARS	1.07	0.0976108	1.36
MGST3	1.07	0.0976108	1.36
KHSRP	0.99	-0.0144996	1.36
SLC44A2	0.97	-0.0439433	1.36
SMC3	1.11	0.15056	1.36
CWC27	1.1	0.137504	1.36
TTC7B	1.23	0.298658	1.36
CARS	0.96	-0.0588937	1.35
PMPCB	1.04	0.0565835	1.35
MLEC	1.09	0.124328	1.35
bcam	1	0	1.34
TKT	0.91	-0.136062	1.34
BNIP3	0.93	-0.104697	1.34
UQCC1	1.19	0.250962	1.34
TAPT1	1.11	0.15056	1.33
MRPS9	1.06	0.0840643	1.33
USO1	1.05	0.0703893	1.32
PMPCA	1.07	0.0976108	1.32
XDH	0.92	-0.120294	1.32
RHOT1	0.94	-0.0892673	1.32
SGCB	0.9	-0.152003	1.32
PRMT3	1.2	0.263034	1.32
AUH	0.79	-0.340075	1.32
AGL	0.99	-0.0144996	1.31
TMED10	0.98	-0.0291463	1.31
MYL1	0.91	-0.136062	1.31
ACTR3B	0.84	-0.251539	1.31
ELAVL1	1.12	0.163499	1.31
Fh1	1.01	0.0143553	1.3
TNS2	1.01	0.0143553	1.3
RAB5A	0.91	-0.136062	1.3
SLC4A7	0.79	-0.340075	1.3
NACA	1.06	0.0840643	1.29
NSFL1C	1.07	0.0976108	1.29
PSMD1	1.02	0.0285692	1.29
USP9X	0.93	-0.104697	1.29
NUP93	1.02	0.0285692	1.29
PSMA4	0.94	-0.0892673	1.28
PCYT1A	1.09	0.124328	1.28
ND1	0.92	-0.120294	1.28
SGCG	0.97	-0.0439433	1.28
FMO2	1.04	0.0565835	1.28
HMGB3	0.91	-0.136062	1.28
NAMPT	0.98	-0.0291463	1.27
AHSG	0.78	-0.358454	1.27
RAB3GAP1	1.05	0.0703893	1.27
HTRA2	1.12	0.163499	1.27
Aldoart2	1.21	0.275007	1.26
CCT8	0.99	-0.0144996	1.25
Gcn1l1	0.95	-0.0740006	1.25
USP7	0.97	-0.0439433	1.25
IBA57	1.31	0.389567	1.25
FBN1	0.93	-0.104697	1.24
USP15	1.06	0.0840643	1.24
cpt2	1.07	0.0976108	1.23
CANX	1.04	0.0565835	1.23
DNAJA2	1.04	0.0565835	1.23
OAT	0.97	-0.0439433	1.23
FSCN1	0.97	-0.0439433	1.23
FSD2	1.15	0.201634	1.23
PLIN4	1.01	0.0143553	1.22
RAB2A	1.04	0.0565835	1.22
ppfia1	1.07	0.0976108	1.22
EPB41L2	1.06	0.0840643	1.21
ACSL6	1.1	0.137504	1.21
SLK	1.09	0.124328	1.21
CDC34	1.06	0.0840643	1.21
HSPA8	1.06	0.0840643	1.2
AI314180	1.09	0.124328	1.2
RPN2	1.02	0.0285692	1.2
SGCD	0.98	-0.0291463	1.2
PLG	1.06	0.0840643	1.2
GSK3B	0.94	-0.0892673	1.2
ZADH2	0.98	-0.0291463	1.2
ACAP2	0.9	-0.152003	1.2
RTCA	0.91	-0.136062	1.2
VWA5A	1.01	0.0143553	1.19
UGGT1	0.98	-0.0291463	1.19
ATP6V1A	1	0	1.19
NUP188	0.94	-0.0892673	1.19
svil	1.02	0.0285692	1.19
OGDH	1.04	0.0565835	1.18
RAC1	0.96	-0.0588937	1.18
MLYCD	1.26	0.333424	1.18
ACYP1	0.96	-0.0588937	1.18
RALB	0.79	-0.340075	1.18
ZAK	1.03	0.0426443	1.17
2410015M20Rik	0.95	-0.0740006	1.17
POR	1.06	0.0840643	1.16
VPS13C	1.02	0.0285692	1.16
QDPR	1	0	1.16
MRPL37	1.09	0.124328	1.16
RBBP4	1.07	0.0976108	1.16
NCLN	0.9	-0.152003	1.16
GAPDH	0.99	-0.0144996	1.15
CLIP1	1.27	0.344828	1.15
ECHS1	0.95	-0.0740006	1.15
PDK2	1	0	1.15
RAB1A	0.91	-0.136062	1.15
SIRT2	0.79	-0.340075	1.15
CMBL	0.94	-0.0892673	1.15
ROCK2	0.99	-0.0144996	1.15
ABCF2	0.91	-0.136062	1.15
SLIT2	1.02	0.0285692	1.15
PUM1	1.12	0.163499	1.15
CSE1L	0.99	-0.0144996	1.14
CD36	1.07	0.0976108	1.14
ACTR3	1.02	0.0285692	1.14
APMAP	1.05	0.0703893	1.14
SPCS2	0.96	-0.0588937	1.14
1810026J23Rik	0.91	-0.136062	1.14
TMCC2	1.09	0.124328	1.14
GATB	0.88	-0.184425	1.14
LMAN1	1.03	0.0426443	1.13
NEFL	1.02	0.0285692	1.13
HAGH	1.07	0.0976108	1.13
REEP5	1.06	0.0840643	1.13
MAPT	1.01	0.0143553	1.12
CAPZA2	0.99	-0.0144996	1.11
COQ3	1.08	0.111031	1.11
MYOF	0.96	-0.0588937	1.11
PDIA4	0.94	-0.0892673	1.11
PRMT1	1	0	1.11
G3BP1	1.09	0.124328	1.11
TMEM109	0.88	-0.184425	1.11
SSR3	1.21	0.275007	1.11
MYOM3	0.95	-0.0740006	1.1
STRN3	1	0	1.1
TOLLIP	0.95	-0.0740006	1.1
STRAP	1.08	0.111031	1.09
MMAA	1.01	0.0143553	1.09
ILKAP	1.06	0.0840643	1.09
HMGA1	1.01	0.0143553	1.09
EZR	0.85	-0.234465	1.08
BUB3	1.02	0.0285692	1.08
CPPED1	0.97	-0.0439433	1.08
Pakap	0.97	-0.0439433	1.08
RANBP3	1.07	0.0976108	1.08
PANK1	0.87	-0.200913	1.08
ANXA6	0.99	-0.0144996	1.07
IPO7	1.07	0.0976108	1.07
PDP1	1.07	0.0976108	1.07
NIT2	0.98	-0.0291463	1.07
UAP1L1	0.91	-0.136062	1.07
TTC37	0.8	-0.321928	1.07
UBE2R2	0.98	-0.0291463	1.07
TLN1	1.03	0.0426443	1.06
cyb5r3	1.03	0.0426443	1.06
GANAB	0.96	-0.0588937	1.06
RAN	1.01	0.0143553	1.06
PROSC	0.97	-0.0439433	1.06
MARS2	0.91	-0.136062	1.06
LAMA2	0.95	-0.0740006	1.05
NDUFS7	0.94	-0.0892673	1.05
AARSD1	1.03	0.0426443	1.05
ISLR	1.13	0.176323	1.05
PYCR2	0.87	-0.200913	1.05
CAPG	1.07	0.0976108	1.04
LAMB1	0.97	-0.0439433	1.04
SEPT8	0.8	-0.321928	1.04
EPM2A	0.81	-0.304006	1.04
PHLDB1	1.19	0.250962	1.04
NEB	0.8	-0.321928	1.03
TPI1	1.03	0.0426443	1.03
Akr1b3	1.02	0.0285692	1.03
CNN3	1.07	0.0976108	1.03
spryd4	1	0	1.03
COL18A1	0.93	-0.104697	1.03
FGB	1.06	0.0840643	1.02
MAVS	0.99	-0.0144996	1.02
BAG6	0.94	-0.0892673	1.02
RPS27	1.25	0.321928	1.02
snca	0.88	-0.184425	1.02
RRAS2	0.92	-0.120294	1.01
ADH1	0.98	-0.0291463	1.01
COPS6	0.93	-0.104697	1.01
TMEM33	1.04	0.0565835	1.01
SMPD2	0.98	-0.0291463	1.01
NDUFAF3	0.89	-0.168123	1
FILIP1	1.1	0.137504	1
ATP5O	1.04	0.0565835	0.99
APOOL	1	0	0.99
RARS	0.93	-0.104697	0.99
NEDD8	1.02	0.0285692	0.99
ATP1A3	0.91	-0.136062	0.98
GNAI2	1	0	0.98
CDC16	0.87	-0.200913	0.98
TJP1	1	0	0.97
TTLL12	1.09	0.124328	0.97
PIK3R1	1.2	0.263034	0.97
TCEB1	0.93	-0.104697	0.97
CSDE1	1.07	0.0976108	0.96
TPR	0.99	-0.0144996	0.96
RASIP1	1	0	0.96
EHD2	0.95	-0.0740006	0.95
HSPH1	1.03	0.0426443	0.95
GBA	1.23	0.298658	0.95
UBE2D3	0.99	-0.0144996	0.95
DPYSL2	0.98	-0.0291463	0.94
EPN2	1.04	0.0565835	0.94
PSMD7	0.99	-0.0144996	0.93
SND1	0.94	-0.0892673	0.93
ARHGEF7	0.98	-0.0291463	0.93
iars2	1.01	0.0143553	0.92
sorbs1	0.95	-0.0740006	0.92
CAPZB	1.02	0.0285692	0.92
ABCD3	1.07	0.0976108	0.92
LMAN2	1.01	0.0143553	0.92
TMED4	1.06	0.0840643	0.92
RPS6KA5	1.05	0.0703893	0.92
AIFM2	1.06	0.0840643	0.92
LONP1	1.02	0.0285692	0.91
ACTN4	0.94	-0.0892673	0.91
SRP72	0.96	-0.0588937	0.9
ACTR1B	1.12	0.163499	0.9
arvcf	1	0	0.9
TJP2	0.96	-0.0588937	0.9
HNRNPUL1	0.91	-0.136062	0.9
CAMK2B	0.94	-0.0892673	0.89
HNRNPA2B1	1.06	0.0840643	0.89
DNPEP	1.06	0.0840643	0.89
PSMB6	1.06	0.0840643	0.89
ABHD16A	0.97	-0.0439433	0.89
COX3	1.08	0.111031	0.89
U2SURP	1.09	0.124328	0.89
EIF3C	1.02	0.0285692	0.88
CAST	0.96	-0.0588937	0.88
DHODH	0.96	-0.0588937	0.88
NAA15	0.95	-0.0740006	0.88
PYCRL	1.13	0.176323	0.88
ATXN2L	1.08	0.111031	0.88
EIF2S2	1.05	0.0703893	0.87
HACD3	1.21	0.275007	0.87
PHYKPL	1.01	0.0143553	0.86
PPP2R2D	0.85	-0.234465	0.86
SEPT9	0.97	-0.0439433	0.86
APIP	0.93	-0.104697	0.86
ORAI1	0.9	-0.152003	0.86
VDAC2	1.02	0.0285692	0.85
DAG1	1.06	0.0840643	0.85
EIF4G2	0.99	-0.0144996	0.85
IMPA1	0.93	-0.104697	0.85
SEC23B	1.09	0.124328	0.85
TRAF6	1.01	0.0143553	0.85
MARC2	0.94	-0.0892673	0.84
ATP2A3	0.94	-0.0892673	0.83
GDI1	0.99	-0.0144996	0.83
NEFH	0.97	-0.0439433	0.83
FLNA	0.95	-0.0740006	0.82
GSTM4	0.89	-0.168123	0.82
DDX5	0.97	-0.0439433	0.81
RRAD	1.11	0.15056	0.81
ABCG2	0.83	-0.268817	0.81
PTPN6	0.91	-0.136062	0.81
IMPDH2	1.06	0.0840643	0.8
LMNB1	0.99	-0.0144996	0.8
TACC1	0.84	-0.251539	0.8
NUDT2	1.1	0.137504	0.8
tha1	0.9	-0.152003	0.8
HSP90AA1	1.04	0.0565835	0.79
Serpina1c	1.01	0.0143553	0.77
SEPT7	1.05	0.0703893	0.77
NPEPPS	1.02	0.0285692	0.76
Serpina1b	0.99	-0.0144996	0.76
lemd3	0.92	-0.120294	0.76
PFAS	0.95	-0.0740006	0.76
GALNS	1.03	0.0426443	0.76
SCCPDH	0.97	-0.0439433	0.75
TIPRL	1.03	0.0426443	0.75
SEC63	1.1	0.137504	0.75
ACTL6A	0.94	-0.0892673	0.74
DST	1.02	0.0285692	0.73
AKAP12	1.02	0.0285692	0.73
PITRM1	0.97	-0.0439433	0.73
SIRT5	0.94	-0.0892673	0.73
ALDH3A2	0.91	-0.136062	0.73
SLC12A4	0.96	-0.0588937	0.73
TUFM	1	0	0.72
RAD23B	0.98	-0.0291463	0.72
SUPV3L1	1.04	0.0565835	0.72
MARS	0.95	-0.0740006	0.72
ADCK1	0.96	-0.0588937	0.71
SMG1	1.11	0.15056	0.71
RBM24	1.17	0.226509	0.71
RHOG	0.99	-0.0144996	0.7
PTPN11	1.01	0.0143553	0.69
ARL1	1.04	0.0565835	0.69
EIF2B4	1.01	0.0143553	0.69
FLNB	0.98	-0.0291463	0.68
VAT1	1.02	0.0285692	0.68
RAP1A	0.91	-0.136062	0.67
SEC22B	1.06	0.0840643	0.67
NANS	1	0	0.67
TUBB5	1.03	0.0426443	0.66
VPS4B	1.04	0.0565835	0.66
TRIM47	1.09	0.124328	0.66
RHEB	1.07	0.0976108	0.66
PECR	1.16	0.214125	0.66
Csl	0.91	-0.136062	0.65
OPA1	1.01	0.0143553	0.65
PRKACB	0.89	-0.168123	0.65
TMED9	0.87	-0.200913	0.65
PPP4R2	0.98	-0.0291463	0.65
SLC25A31	1.12	0.163499	0.64
CSPG4	1.05	0.0703893	0.64
MRPL58	0.89	-0.168123	0.64
GNA13	0.92	-0.120294	0.63
NOP58	0.95	-0.0740006	0.63
FMOD	0.99	-0.0144996	0.62
KLC4	1.02	0.0285692	0.62
FTO	1.05	0.0703893	0.62
GLUD1	1.02	0.0285692	0.61
GLOD4	0.99	-0.0144996	0.61
ACADS	0.96	-0.0588937	0.6
NXN	1	0	0.6
DUSP3	1.05	0.0703893	0.6
ALS2	0.98	-0.0291463	0.59
G3BP2	0.98	-0.0291463	0.59
NT5C	1.08	0.111031	0.59
HNRNPH1	1.08	0.111031	0.58
CCT3	0.99	-0.0144996	0.57
BCKDHA	0.99	-0.0144996	0.56
ETHE1	1.04	0.0565835	0.56
NAE1	0.97	-0.0439433	0.56
PAFAH1B1	0.98	-0.0291463	0.56
SYNJ2BP	0.99	-0.0144996	0.55
plcb3	1.07	0.0976108	0.55
DNM2	1	0	0.54
ACADSB	1	0	0.54
SFXN3	1.02	0.0285692	0.54
NFATC2	0.92	-0.120294	0.54
LAMB2	0.97	-0.0439433	0.52
CPT1B	1.02	0.0285692	0.51
NBAS	1.06	0.0840643	0.51
MYBPC1	0.96	-0.0588937	0.49
PYGL	0.94	-0.0892673	0.49
SLC4A1	1	0	0.49
QARS	0.96	-0.0588937	0.48
PTPN1	0.99	-0.0144996	0.48
CAPN1	0.99	-0.0144996	0.47
VASN	1.1	0.137504	0.47
MRPL2	1.05	0.0703893	0.46
AMDHD2	0.95	-0.0740006	0.46
NMNAT3	1.03	0.0426443	0.46
MTHFD1L	1.11	0.15056	0.44
NDUFAB1	0.96	-0.0588937	0.43
DMD	1.01	0.0143553	0.42
RAP1B	0.95	-0.0740006	0.42
SLC9A9	1.07	0.0976108	0.41
YME1L1	0.99	-0.0144996	0.4
MRPL3	1.01	0.0143553	0.39
SH3BGRL	0.98	-0.0291463	0.38
MIA3	0.99	-0.0144996	0.37
TXLNB	0.98	-0.0291463	0.36
EIF3I	0.97	-0.0439433	0.36
HIST1H1B	0.92	-0.120294	0.36
CCAR1	1.07	0.0976108	0.36
MTM1	0.98	-0.0291463	0.34
Rab7	1	0	0.33
NPLOC4	1	0	0.33
MEMO1	1.03	0.0426443	0.33
RELA	0.98	-0.0291463	0.33
HSPD1	1	0	0.32
UFD1L	0.98	-0.0291463	0.31
RAP2A	1.01	0.0143553	0.31
UBE3A	0.98	-0.0291463	0.3
SLC43A3	1.07	0.0976108	0.3
ABCC9	0.98	-0.0291463	0.29
GOLGA4	1.04	0.0565835	0.17

## Sheet: Enrichment analysis TA
						GO	R-HSA-1428517	The citric acid (TCA) cycle and respiratory electron transport				GO:0015980	energy derivation by oxidation of organic compounds				GO:0006936	muscle contraction				GO:1901019	regulation of calcium ion transmembrane transporter activity				GO:0006888	ER to Golgi vesicle-mediated transport				GO:0006979	response to oxidative stress									R-HSA-156842	Eukaryotic Translation Elongation
							GO:0007007	inner mitochondrial membrane organization				GO:0046034	ATP metabolic process				GO:0006941	striated muscle contraction				GO:1903169	regulation of calcium ion transmembrane transport				R-HSA-8856828	Clathrin-mediated endocytosis				GO:0034599	cellular response to oxidative stress									GO:0006614	SRP-dependent cotranslational protein targeting to membrane
							GO:1902600	proton transmembrane transport				GO:0006091	generation of precursor metabolites and energy														R-HSA-5653656	Vesicle-mediated transport														GO:0006413	translational initiation
							GO:0045333	cellular respiration
Gene Symbol	fold change	log2 fold change	Significance			Category	Mitochondrium	log2 fold change	significance	65		energy & metabolism	log2 fold change	significance	19		muscle & filament	log2 fold change	significance			calcium handling & SR	log2 fold change	significance			vesicle & transport	log2 fold change	significance			oxidative stress	log2 fold change	significance			protein degradation, quality control & HSPs	log2 fold change	significance			nucleus & translation	log2 fold change	significance
ABCB8	0.52	-0.943416	18.47			genes/proteins	ABCB8	-0.943416	18.47			Acaa1a	1.46467	32.21			ACTN2	-0.862496	27.6			AHNAK	0.948601	25.21			ARCN1	0.863938	13.71			CAR3	0.739848	27.6			CAST	0.863938	20.85			H1F0	0.815575	35.86
ABHD11	0.6	-0.736966	11.06				ACAD9	-0.599462	9.95			ADSL	-0.68966	13.94			ACTN3	-1.08927	51.69			AHNAK2	1.74846	37.56			ARL1	0.678072	3.72			PRDX3	-1.12029	27.69			FUNDC2	-0.666576	12.28			H2-D1	-0.136062	8.53
Acaa1a	2.76	1.46467	32.21				ACO2	-0.713119	26.04			ALDH1A1	-0.120294	17.66			ANKRD2	0.226509	15.44			ANXA4	0.695994	24.6			CAV3	0.62293	4.81			PRDX5	-0.473931	12.94			HSPB1	2.29572	131.85			HIST1H1E	0.933573	16.12
ACAD9	0.66	-0.599462	9.95				ALDH5A1	-1.2863	41.88			BDH1	-0.785875	17.82			ARPC1A	0.695994	8.98			ANXA6	0.641546	24.95			CLTC	0.613532	11.24			PRDX6	-0.785875	13.19			HSPB3	0.713696	13.97			MRPS36	-0.943416	14.48
ACO2	0.61	-0.713119	26.04				APOO	-0.888969	14.17			CAT	0.722466	15.23			ARPC1B	0.669027	4.29			ASPH	0.604071	15.6			CMBL	0.163499	14.21			SELENBP1	-1.152	13.67			HSPB7	1.07724	30.79			NCL	0.659925	15.81
ACTN2	0.55	-0.862496	27.6				ATP5A1	-0.599462	15.86			CES1D	-0.395929	16.19			CAPG	0.731183	13.71			ATP1A1	-0.68966	12.89			COPA	0.695994	9.98			OXSR1	0.704872	13.75			KCTD12	0.632268	4.86			NOL3	-0.136062	24.01
ACTN3	0.47	-1.08927	51.69				ATP5C1	-0.713119	16.65			ECI1	-0.810966	17.71			CFL2	0.632268	15.87			ATP1B1	-0.666576	13.5			DDT	0.687061	7.09			GSTM1	-0.810966	11.52			KLHL40	0.85599	17.51			NPM1	1.23266	20.63
ADK	1.66	0.731183	11.91				ATP5H	-0.836501	12.65			FABP3	1.23879	83.46			COBL	1.28688	21.12			CALM1	-0.810966	26.21			ERGIC1	0.739848	3.99			GSTM5	-0.836501	10.26			Serpina1d	0.0565835	8.9			PARP3	0.678072	15.37
ADRM1	1.56	0.641546	10.3				ATP5J	-0.836501	10.64			GAPDH	-0.621488	17.14			CORO6	-0.666576	5.44			CAMK2D	1.0635	26.14			MURC	1.53107	50.85								Serpina1e	0.250962	70.89			RPL13	0.536053	21.9
ADSL	0.62	-0.68966	13.94				ATP5J2	-0.785875	19.68			GBE1	1.23266	43.15			CSRP3	0.189034	19.22			CASQ2	0.941106	22.99			PLIN3	0.887525	12.13								Serpinb1a	2.11437	69.83			RPL14	1.16993	63.17
AHNAK	1.93	0.948601	25.21				Atp5k	-0.810966	5.89			HIBCH	-0.68966	13.09			DYSF	1.64155	68.99			JSRP1	0.632268	24.65			SEC31A	0.713696	10.24								Serpinb6a	0.713696	31.17			RPL18	1.3505	46.56
AHNAK2	3.36	1.74846	37.56				ATP5L	-0.666576	8.89			HSD17B4	1.05658	28.34			FLNC	0.704872	30.29			TRDN	1.25701	31.83			SAR1B	-0.666576	10.85								SERPINH1	0.773996	16.64			RPL22	0.632268	4.61
AKR1B10	0.67	-0.577767	7.47				CHCHD3	-0.810966	17.39			IVD	0.613532	13.78			MB	-0.184425	41.72								TFRC	1.02148	15.47								SQSTM1	1.31615	19.02			RPL27A	1.23266	7.15
AKT2	1.61	0.687061	15.77				COX2	-0.68966	14.21			PGAM2	-0.68966	25.79			MYBPH	1.1635	21.25								ITSN1	0.575312	8.29								TRIM72	0.641546	12.53			RPL31	0.887525	19.67
ALDH1A1	0.92	-0.120294	17.66				COX5A	-0.888969	18.63			PYGM	-0.599462	21.43			MYH11	1.38957	63.42								PACSIN3	1.0635	24.07								UBE2L3	-0.454032	13.54			RPL35A	1.42761	19.62
ALDH5A1	0.41	-1.2863	41.88				COX5B	-1	28.27			SLC27A1	-0.666576	13.17			MYH2	-1.18442	28.34								tuba4a	0.632268	14.01								WIPI1	0.704872	5.89			RPL3L	0.695994	13.2
ANKRD2	1.17	0.226509	15.44				COX6B1	-0.713119	8.71			SLC37A4	-0.621488	7.71			MYL1	-0.184425	10.98								TUBA8	0.863938	21.84								ADRM1	0.641546	10.3			RPL4	1.18269	34.99
ANXA4	1.62	0.695994	24.6				COX7A1	-1.64386	52.04			AKR1B10	-0.577767	7.47			MYOT	0.565597	21.39								TUBB6	0.823749	9.83								CRYAB	1.03562	47.9			RPL6	1.65535	58.66
ANXA6	1.56	0.641546	24.95				COX7C	-1.2863	11.28			STBD1	0.782409	19.23			NES	0.454176	13.77																							RPL8	1.55582	30.82
APOBEC2	0.61	-0.713119	10.91				CYC1	-1.152	28.8								OBSCN	-1.88897	72.83																							RPLP0	0.604071	13.76
APOO	0.54	-0.888969	14.17				DHRS4	-1.152	35.5								OBSL1	-0.915936	17.26																							RPLP2	0.495695	10.07
ARCN1	1.82	0.863938	13.71				DLST	-0.621488	12.69								PDLIM3	0.978196	31.12																							RPS6	0.765535	12.98
ARL1	1.6	0.678072	3.72				LETM1	-1.39593	34								TNNC2	-0.862496	34.07																							YBX2	1.61824	55.37
ARPC1A	1.62	0.695994	8.98				MAOA	-0.862496	21.77								TNNI2	-0.643856	21.57																							EEF1A1	0.815575	14.2
ARPC1B	1.59	0.669027	4.29				MAOB	-1.18442	64.45								VIM	0.903038	17.72																							EEF1B2	-0.152003	15.54
ART1	1.9	0.925999	15.33				MPC2	-0.736966	12.02								XIRP1	1.89918	69.34																							EIF5B	0.454176	18.68
ASPA	0.98	-0.0291463	5.62				ND1	-0.761213	13.72
ASPH	1.52	0.604071	15.6				ND4	-0.666576	12.19
ATP1A1	0.62	-0.68966	12.89				ND5	-0.599462	10.42
ATP1B1	0.63	-0.666576	13.5				NDUFA10	-1.02915	30.28
ATP5A1	0.66	-0.599462	15.86				NDUFA13	-1.21759	25.76
ATP5C1	0.61	-0.713119	16.65				NDUFA2	-0.736966	13.41
ATP5H	0.56	-0.836501	12.65				NDUFA4	-1	26.9
ATP5J	0.56	-0.836501	10.64				NDUFA5	-1.18442	8.72
ATP5J2	0.58	-0.785875	19.68				NDUFA6	-0.621488	6.64
Atp5k	0.57	-0.810966	5.89				NDUFA8	-1.21759	29
ATP5L	0.63	-0.666576	8.89				NDUFA9	-0.713119	13.65
BDH1	0.58	-0.785875	17.82				NDUFAB1	-0.713119	4.14
CALM1	0.57	-0.810966	26.21				NDUFB10	-0.943416	16.85
CAMK2D	2.09	1.0635	26.14				NDUFB11	-1.35845	36.74
CAPG	1.66	0.731183	13.71				NDUFB3	-0.666576	4.19
Car3	1.67	0.739848	27.6				NDUFB8	-0.971431	17.79
CARNS1	2.03	1.02148	17.22				NDUFB9	-1.35845	31.53
CASQ2	1.92	0.941106	22.99				NDUFC2	-1.4344	41.72
CAST	1.82	0.863938	20.85				NDUFS1	-0.810966	25.73
CAT	1.65	0.722466	15.23				NDUFS2	-0.666576	13.59
CAV3	1.54	0.62293	4.81				NDUFS3	-1.12029	35.38
CDH13	1.54	0.62293	16.81				NDUFS4	-0.971431	23.74
Ces1d	0.76	-0.395929	16.19				NDUFS6	-1	19.23
CFL2	1.55	0.632268	15.87				NDUFS8	-1.55639	38.22
CHCHD3	0.57	-0.810966	17.39				NDUFV1	-0.836501	17.93
CLTC	1.53	0.613532	11.24				NDUFV2	-1.32193	40.93
CLYBL	0.5	-1	24.05				NLRX1	-0.785875	11.65
CMBL	1.12	0.163499	14.21				OGDH	-0.621488	11.26
COBL	2.44	1.28688	21.12				PDHB	-0.621488	13.09
COPA	1.62	0.695994	9.98				SLC25A11	-0.666576	21.52
CORO6	0.63	-0.666576	5.44				SOD2	-0.621488	10.74
COX2	0.62	-0.68966	14.21				SUCLG2	-0.943416	18.56
Cox5a	0.54	-0.888969	18.63				TBRG4	-0.621488	9.55
Cox5b	0.5	-1	28.27				UQCR10	-1.59946	38.69
Cox6b1	0.61	-0.713119	8.71				UQCRB	-1.05889	22.7
Cox7a1	0.32	-1.64386	52.04				UQCRC1	-0.68966	21.88
COX7C	0.41	-1.2863	11.28				UQCRC2	-0.621488	16.95
CRYAB	2.05	1.03562	47.9				UQCRQ	-1.02915	13.96
CSRP3	1.14	0.189034	19.22				GBAS	-1.02915	22.52
Cyc1	0.45	-1.152	28.8				CLYBL	-1	24.05
DDT	1.61	0.687061	7.09
DDX3Y	1.78	0.831877	4.21
DHRS4	0.45	-1.152	35.5
DIAPH1	1.83	0.871844	25.81
DLST	0.65	-0.621488	12.69
DRG2	1.14	0.189034	9.94
DUPD1	1.57	0.650765	14.72
DYSF	3.12	1.64155	68.99
ECI1	0.57	-0.810966	17.71
EEF1A1	1.76	0.815575	14.2
EEF1B2	0.9	-0.152003	15.54
EIF5B	1.37	0.454176	18.68
ERGIC1	1.67	0.739848	3.99
ESYT2	1.87	0.903038	11.63
FABP3	2.36	1.23879	83.46
FAHD2A	0.45	-1.152	28.14
FAM213A	0.66	-0.599462	6.72
FARSA	1.6	0.678072	7.2
FLNC	1.63	0.704872	30.29
FMOD	1.59	0.669027	44.29
FSD2	1.68	0.748461	8.27
FTH1	0.52	-0.943416	14
FUNDC2	0.63	-0.666576	12.28
GAPDH	0.65	-0.621488	17.14
GBAS	0.49	-1.02915	22.52
GBE1	2.35	1.23266	43.15
GSTM1	0.57	-0.810966	11.52
GSTM5	0.56	-0.836501	10.26
H1F0	1.76	0.815575	35.86
H2-D1	0.91	-0.136062	8.53
Hbb-bs	0.54	-0.888969	27.2
HIBCH	0.62	-0.68966	13.09
HINT1	0.63	-0.666576	10.86
HIST1H1E	1.91	0.933573	16.12
HSD17B4	2.08	1.05658	28.34
HSPB1	4.91	2.29572	131.85
HSPB3	1.64	0.713696	13.97
HSPB7	2.11	1.07724	30.79
ITGB4	1.92	0.941106	7.96
ITSN1	1.49	0.575312	8.29
IVD	1.53	0.613532	13.78
JSRP1	1.55	0.632268	24.65
KCTD12	1.55	0.632268	4.86
KLHL40	1.81	0.85599	17.51
LDHD	3.1	1.63227	32.99
LETM1	0.38	-1.39593	34
LGALS1	0.58	-0.785875	34.57
LMNA	1.6	0.678072	15.67
LRPAP1	0.63	-0.666576	13.66
MACROD1	0.63	-0.666576	12.13
MAOA	0.55	-0.862496	21.77
MAOB	0.44	-1.18442	64.45
MAP2K6	0.57	-0.810966	14.19
MAP4	1.88	0.910733	27.25
MAPRE3	1.09	0.124328	9.31
MB	0.88	-0.184425	41.72
MGEA5	1.8	0.847997	6.48
MPC2	0.6	-0.736966	12.02
MPZ	0.59	-0.761213	24.59
MRPS36	0.52	-0.943416	14.48
MTDH	1.86	0.895303	18.42
MURC	2.89	1.53107	50.85
MYBPH	2.24	1.1635	21.25
MYH11	2.62	1.38957	63.42
MYH2	0.44	-1.18442	28.34
MYL1	0.88	-0.184425	10.98
MYOC	0.84	-0.251539	40.87
MYOT	1.48	0.565597	21.39
NCL	1.58	0.659925	15.81
ND1	0.59	-0.761213	13.72
ND4	0.63	-0.666576	12.19
ND5	0.66	-0.599462	10.42
NDUFA10	0.49	-1.02915	30.28
NDUFA13	0.43	-1.21759	25.76
NDUFA2	0.6	-0.736966	13.41
NDUFA4	0.5	-1	26.9
NDUFA5	0.44	-1.18442	8.72
NDUFA6	0.65	-0.621488	6.64
NDUFA8	0.43	-1.21759	29
NDUFA9	0.61	-0.713119	13.65
NDUFAB1	0.61	-0.713119	4.14
NDUFB10	0.52	-0.943416	16.85
NDUFB11	0.39	-1.35845	36.74
NDUFB3	0.63	-0.666576	4.19
NDUFB8	0.51	-0.971431	17.79
NDUFB9	0.39	-1.35845	31.53
NDUFC2	0.37	-1.4344	41.72
NDUFS1	0.57	-0.810966	25.73
NDUFS2	0.63	-0.666576	13.59
NDUFS3	0.46	-1.12029	35.38
NDUFS4	0.51	-0.971431	23.74
NDUFS6	0.5	-1	19.23
NDUFS8	0.34	-1.55639	38.22
NDUFV1	0.56	-0.836501	17.93
NDUFV2	0.4	-1.32193	40.93
NES	1.37	0.454176	13.77
NLRX1	0.58	-0.785875	11.65
NME1	0.92	-0.120294	11.82
NME2	1.27	0.344828	35.65
NOL3	0.91	-0.136062	24.01
NPM1	2.35	1.23266	20.63
NQO2	2.62	1.38957	44.53
NT5C1A	0.41	-1.2863	18.55
OBSCN	0.27	-1.88897	72.83
OBSL1	0.53	-0.915936	17.26
OGDH	0.65	-0.621488	11.26
OGFOD1	2.62	1.38957	8.04
OXSR1	1.63	0.704872	13.75
PA2G4	1.54	0.62293	9.29
PACSIN3	2.09	1.0635	24.07
PADI2	2.14	1.09761	18.32
PARP3	1.6	0.678072	15.37
PBXIP1	1.67	0.739848	26.86
PDAP1	1.02	0.0285692	13.78
PDHB	0.65	-0.621488	13.09
PDLIM3	1.97	0.978196	31.12
PGAM2	0.62	-0.68966	25.79
PLIN3	1.85	0.887525	12.13
PPIA	0.64	-0.643856	14.74
PPM1B	2.03	1.02148	22.89
PPP1R7	0.76	-0.395929	18.09
PPP3CB	0.77	-0.37707	14.41
PPP5C	1.5	0.584963	8.12
PRDX3	0.46	-1.12029	27.69
PRDX5	0.72	-0.473931	12.94
PRDX6	0.58	-0.785875	13.19
prkaa1	1.96	0.970854	8.09
PTER	0.65	-0.621488	8.79
PTPN3	0.6	-0.736966	8.51
PURA	1.71	0.773996	15.13
PVALB	1.52	0.604071	27.27
PYGM	0.66	-0.599462	21.43
PZP	1.24	0.31034	13.85
RAB3GAP2	1.61	0.687061	4.44
RPL13	1.45	0.536053	21.9
RPL14	2.25	1.16993	63.17
RPL18	2.55	1.3505	46.56
RPL22	1.55	0.632268	4.61
RPL27A	2.35	1.23266	7.15
RPL31	1.85	0.887525	19.67
RPL35A	2.69	1.42761	19.62
RPL3L	1.62	0.695994	13.2
RPL4	2.27	1.18269	34.99
RPL6	3.15	1.65535	58.66
RPL8	2.94	1.55582	30.82
RPLP0	1.52	0.604071	13.76
RPLP2	1.41	0.495695	10.07
RPS6	1.7	0.765535	12.98
SAR1B	0.63	-0.666576	10.85
SEC31A	1.64	0.713696	10.24
SELENBP1	0.45	-1.152	13.67
SERBP1	1.6	0.678072	19.48
Serpina1d	1.04	0.0565835	8.9
Serpina1e	1.19	0.250962	70.89
Serpinb1a	4.33	2.11437	69.83
Serpinb6a	1.64	0.713696	31.17
SERPINH1	1.71	0.773996	16.64
SLC25A11	0.63	-0.666576	21.52
SLC27A1	0.63	-0.666576	13.17
SLC37A4	0.65	-0.621488	7.71
SMOX	0.65	-0.621488	11.75
SMYD2	0.56	-0.836501	16.35
SOD2	0.65	-0.621488	10.74
SPR	0.59	-0.761213	12.61
SQSTM1	2.49	1.31615	19.02
STBD1	1.72	0.782409	19.23
SUCLG2	0.52	-0.943416	18.56
TBCB	1.69	0.757023	9.7
TBRG4	0.65	-0.621488	9.55
TFRC	2.03	1.02148	15.47
THBS4	2.21	1.14405	79.13
TMEM109	0.64	-0.643856	4.42
TMEM43	1.61	0.687061	15.18
tmem65	0.52	-0.943416	17.76
TNNC2	0.55	-0.862496	34.07
TNNI2	0.64	-0.643856	21.57
TPP2	2.25	1.16993	35.26
TRDN	2.39	1.25701	31.83
TRIM72	1.56	0.641546	12.53
tuba4a	1.55	0.632268	14.01
TUBA8	1.82	0.863938	21.84
TUBB6	1.77	0.823749	9.83
UBAC1	0.68	-0.556393	7.98
UBE2L3	0.73	-0.454032	13.54
Uqcr10	0.33	-1.59946	38.69
Uqcrb	0.48	-1.05889	22.7
UQCRC1	0.62	-0.68966	21.88
Uqcrc2	0.65	-0.621488	16.95
Uqcrq	0.49	-1.02915	13.96
VIM	1.87	0.903038	17.72
WIPI1	1.63	0.704872	5.89
XIRP1	3.73	1.89918	69.34
YBX2	3.07	1.61824	55.37
YWHAG	0.8	-0.321928	19.37

## Sheet: Enrichment analysis Sol
							GO	GO:0022900	electron transport chain				GO:0006091	generation of precursor metabolites and energy				GO:0006936	muscle contraction				GO:0010882	regulation of cardiac muscle contraction by calcium ion signaling				GO:0045104	intermediate filament cytoskeleton organization				GO:0006979	response to oxidative stress									R-HSA-156842	Eukaryotic Translation Elongation
																		GO:0006941	striated muscle contraction				GO:0051209	release of sequestered calcium ion into cytosol				R-HSA-5653656	Vesicle-mediated transport
	Gene Symbol	fold change	log2 fold change	Significance			Category	Mitochondrium	log2 fold change	significance	25		energy & metabolism	log2 fold change	significance	16		muscle & filament	log2 fold change	significance			calcium handling & SR	log2 fold change	significance			vesicle & transport	log2 fold change	significance			oxidative stress	log2 fold change	significance			protein degradation, quality control & HSPs	log2 fold change	significance			nucleus & translation	log2 fold change	significance
	ABAT	0.54	-0.888969	8.7			genes/proteins	ABAT	-0.888969	8.7			Acaa1a	0.823749	17.94			ANKRD2	-0.713119	13.82			CALM1	-0.888969	20.55			ANXA2	-0.836501	14.75			CAR3	-0.234465	11.81			CAPN3	-0.577767	9.99			DDX39B	-0.736966	7.51
	ABHD11	0.51	-0.971431	15.55				ABHD11	-0.971431	15.55			ADSL	-1.05889	29.55			MYBPC2	0.0143553	9.92			CASQ2	0.669027	14.86			ARF5	-0.454032	7.25			PRDX3	-0.577767	10.37			COPS2	-0.434403	9.04			EEF1B2	-0.810966	10.54
	ABHD12	1.1	0.137504	3.57				CHCHD3	-0.454032	12.75			CAT	0.9855	45.03			MYH11	0.831877	33.94			ATP2A2	-0.494109	8.15			ARL8B	0.214125	5.52			PRDX6	-0.494109	15.77			CRYAB	-0.514573	15.35			EEF1D	-0.621488	14.31
	Acaa1a	1.77	0.823749	17.94				CLYBL	-0.599462	8.62			CES1D	-1.12029	18.34			MYH2	-0.152003	13.4			KCNMA1	1.56071	15.46			COL12A1	-0.395929	13.33			SELENBP1	-1.21759	45.48			HSPB1	0.765535	18.31			EFL1	0.214125	5.52
	ACOX1	1.73	0.790772	16.09				COQ6	-0.152003	6.82			GBE1	0.941106	26.46			MYH4	-0.340075	24.32			FXYD1	0.201634	5.97			EFR3B	0.0426443	3.28			GSTM1	-1.18442	24.75			PSMA1	-0.415037	15.17			Eif3j1	-0.304006	11.59
	ACYP2	0.66	-0.599462	11.33				COQ7	-0.358454	6.2			HSD17B4	0.910733	16.27			MYH9	0.475085	5.63			ACYP2	-0.599462	11.33			EHD3	-0.666576	8.13			GSTM5	-0.736966	10.29			PSMC3	-0.535332	11.73			HNRNPF	-0.0439433	6.26
	ADPGK	0.66	-0.599462	8.53				COQ8A	-0.621488	14.97			IVD	0.536053	15.65			MYLK2	-0.643856	18.33			slc9a3r2	-0.473931	9.99			KRT1	0.111031	18.53			GSTO1	0.687061	20.69			RAD23A	-0.535332	6.98			NOL3	-1.18442	76.48
	ADSL	0.48	-1.05889	29.55				COQ9	-0.434403	27.99			AKR1B10	-0.915936	14.47			MYLPF	-0.268817	16.19			SRL	-0.836501	12.78			KRT10	-0.0740006	104.23			TXNRD1	0.632268	11.52			Serpina1d	-0.104697	7.54			RANBP1	-1.25154	24.37
	AKR1B10	0.53	-0.915936	14.47				COX7A1	-0.971431	26.35			ACOX1	0.790772	16.09			MYOT	0.941106	8.58								KRT16	0.189034	28.68			NQO1	1.58496	47.51			Serpina1e	-0.0439433	11.42			RPL15	0.321928	12.06
	ALAD	1.39	0.475085	20.79				COX7A2	-0.713119	14.33			ADPGK	-0.599462	8.53			OBSCN	-1.35845	30.8								KRT2	-0.0740006	35.43			EPHX2	0.687061	13.27			Serpinb1a	-0.862496	15.09			RPL28	0.0565835	7.36
	ALPL	0.52	-0.943416	9.93				CYC1	-0.473931	13.56			Acaa1a	0.823749	17.94			SPTA1	-0.251539	6.34								KRT42	0.0426443	112.6			NUDT7	0.895303	18.29			Serpinb6a	-0.599462	11.13			RPL35A	0.321928	7.75
	ANKRD2	0.61	-0.713119	13.82				DHDH	-1.12029	9.42			SCP2	0.773996	13.35			SSPN	-0.643856	8.26								KRT5	0.0143553	11.25			ALAD	0.475085	20.79			SSR1	0.321928	5.91			RPL4	0.238787	9.41
	ANXA2	0.56	-0.836501	14.75				GSR	-0.168123	13.91			GLO1	-0.621488	4.88			TCAP	-0.785875	10.91								KRT6A	-0.0588937	102.83								UBE2L3	-1.152	41.3			RPL6	0.124328	19.42
	ANXA3	0.75	-0.415037	9.59				LETM1	-1.12029	28.3			PMM2	-0.643856	10.17			TNNC1	-1.35845	31.98								NME2	-0.321928	14.57								UBR4	0	8.01			RPL7	-0.304006	9.49
	ANXA5	0.57	-0.810966	16.91				NDUFA13	-0.785875	13.19			PPP2R5C	-0.556393	5			TNNC2	-1.18442	37.17								PTER	-1.21759	21.48								DNAJC5	0.111031	5.29			RPL8	0.263034	22.38
	ARF5	0.73	-0.454032	7.25				NDUFA4	-0.810966	17.45			STBD1	1.59932	40.65			TNNT1	-1.39593	45.98								RAB1B	-0.577767	8.35								ST13	-0.836501	29			RPS18	-0.200913	5.89
	ARL8B	1.16	0.214125	5.52				NDUFA8	-1	19.64								TPM2	-1.47393	23.25								RAB5B	-0.136062	5.59								TMX2	0.62293	6.35			RPS23	-0.268817	6.24
	AS3MT	0.63	-0.666576	10.3				NDUFB10	-0.761213	9.61								TPM4	-1.88897	81.65								RAB8B	-1.12029	8.85													RPS25	-0.514573	8.13
	ASAP2	1.05	0.0703893	18.74				NDUFB11	-1.51457	37.53								VIM	-0.0291463	14.74								ASAP2	0.0703893	18.74													RPS4X	0.0565835	5.77
	ASPN	0.7	-0.514573	8.61				NDUFB9	-1.08927	30.29								ITGA11	-0.200913	3.44								MVP	0.739848	19.69													SRSF5	1	12.55
	ATP2A2	0.71	-0.494109	8.15				NDUFC2	-1.2863	31.45																		PLIN1	-0.621488	9.36													TSG101	-0.621488	6.82
	c4b	1.11	0.15056	8.43				NDUFV2	-0.535332	15.88																		PRELP	-0.535332	15.36													YBX2	2.37851	67.44
	CALM1	0.54	-0.888969	20.55				NDUFV3	0.933573	24.62																		SAR1A	-0.358454	6.34													Hist1h2be	0.632268	4.85
	CAPN3	0.67	-0.577767	9.99				SDHB	-0.286304	14.83																		SEPT11	-0.286304	5.26													NRD1	0.226509	6.12
	CAR1	1.11	0.15056	10.62				UQCRH	-0.785875	17.28																																	PBXIP1	0.604071	11.92
	Car3	0.85	-0.234465	11.81																																							PDS5B	-0.395929	3.85
	CASQ2	1.59	0.669027	14.86																																							TCEAL5	0.847997	27.41
	CAT	1.98	0.9855	45.03
	CDC37	0.78	-0.358454	13.01
	CECR5	1.18	0.238787	8.08
	Ces1d	0.46	-1.12029	18.34
	CHCHD3	0.73	-0.454032	12.75
	CKAP5	1.08	0.111031	6.01
	CLYBL	0.66	-0.599462	8.62
	COL12A1	0.76	-0.395929	13.33
	COPS2	0.74	-0.434403	9.04
	COQ6	0.9	-0.152003	6.82
	COQ7	0.78	-0.358454	6.2
	COQ8A	0.65	-0.621488	14.97
	COQ9	0.74	-0.434403	27.99
	Cox7a1	0.51	-0.971431	26.35
	COX7A2	0.61	-0.713119	14.33
	CRKL	1.22	0.286881	6.64
	CRYAB	0.7	-0.514573	15.35
	Cyc1	0.72	-0.473931	13.56
	DDX39B	0.6	-0.736966	7.51
	DHDH	0.46	-1.12029	9.42
	DHRS1	0.6	-0.736966	10.08
	DNAJC5	1.08	0.111031	5.29
	EEF1B2	0.57	-0.810966	10.54
	EEF1D	0.65	-0.621488	14.31
	EFL1	1.16	0.214125	5.52
	EFR3B	1.03	0.0426443	3.28
	EHD3	0.63	-0.666576	8.13
	Eif3j1	0.81	-0.304006	11.59
	EPHX2	1.61	0.687061	13.27
	FAHD2A	0.61	-0.713119	11.93
	FAM162A	0.43	-1.21759	13.07
	FXYD1	1.15	0.201634	5.97
	GBE1	1.92	0.941106	26.46
	GLO1	0.65	-0.621488	4.88
	GSR	0.89	-0.168123	13.91
	GSTM1	0.44	-1.18442	24.75
	GSTM5	0.6	-0.736966	10.29
	GSTO1	1.61	0.687061	20.69
	Hist1h2be	1.55	0.632268	4.85
	HNRNPF	0.97	-0.0439433	6.26
	HSD17B4	1.88	0.910733	16.27
	HSPB1	1.7	0.765535	18.31
	ITGA11	0.87	-0.200913	3.44
	IVD	1.45	0.536053	15.65
	KCNMA1	2.95	1.56071	15.46
	KRT1	1.08	0.111031	18.53
	KRT10	0.95	-0.0740006	104.23
	KRT16	1.14	0.189034	28.68
	KRT2	0.95	-0.0740006	35.43
	KRT42	1.03	0.0426443	112.6
	KRT5	1.01	0.0143553	11.25
	KRT6A	0.96	-0.0588937	102.83
	LETM1	0.46	-1.12029	28.3
	LGALS1	0.54	-0.888969	18.66
	LUM	0.49	-1.02915	44.7
	MAP2K6	0.73	-0.454032	9.62
	MVP	1.67	0.739848	19.69
	MYBPC2	1.01	0.0143553	9.92
	MYH1	1.06	0.0840643	24.41
	MYH11	1.78	0.831877	33.94
	MYH2	0.9	-0.152003	13.4
	MYH4	0.79	-0.340075	24.32
	MYH9	1.39	0.475085	5.63
	MYLK2	0.64	-0.643856	18.33
	MYLPF	0.83	-0.268817	16.19
	MYOT	1.92	0.941106	8.58
	NDUFA13	0.58	-0.785875	13.19
	NDUFA4	0.57	-0.810966	17.45
	NDUFA8	0.5	-1	19.64
	NDUFB10	0.59	-0.761213	9.61
	NDUFB11	0.35	-1.51457	37.53
	NDUFB9	0.47	-1.08927	30.29
	NDUFC2	0.41	-1.2863	31.45
	NDUFV2	0.69	-0.535332	15.88
	NDUFV3	1.91	0.933573	24.62
	NES	0.96	-0.0588937	29.98
	NME2	0.8	-0.321928	14.57
	NOL3	0.44	-1.18442	76.48
	NQO1	3	1.58496	47.51
	NRD1	1.17	0.226509	6.12
	NUDT7	1.86	0.895303	18.29
	OBSCN	0.39	-1.35845	30.8
	OGN	0.7	-0.514573	11.63
	PBXIP1	1.52	0.604071	11.92
	PDS5B	0.76	-0.395929	3.85
	PHYH	0.84	-0.251539	3.44
	PLIN1	0.65	-0.621488	9.36
	PMM2	0.64	-0.643856	10.17
	PPP2R5C	0.68	-0.556393	5
	PRDX3	0.67	-0.577767	10.37
	PRDX6	0.71	-0.494109	15.77
	PRELP	0.69	-0.535332	15.36
	PRKACA	1.29	0.367371	4.39
	PRRC1	1.12	0.163499	5.54
	PSMA1	0.75	-0.415037	15.17
	PSMC3	0.69	-0.535332	11.73
	PTER	0.43	-1.21759	21.48
	PVALB	0.73	-0.454032	19.99
	RAB1B	0.67	-0.577767	8.35
	RAB5B	0.91	-0.136062	5.59
	RAB8B	0.46	-1.12029	8.85
	RAD23A	0.69	-0.535332	6.98
	RANBP1	0.42	-1.25154	24.37
	RBBP9	0.48	-1.05889	12.01
	RPL15	1.25	0.321928	12.06
	RPL28	1.04	0.0565835	7.36
	RPL35A	1.25	0.321928	7.75
	RPL4	1.18	0.238787	9.41
	RPL6	1.09	0.124328	19.42
	RPL7	0.81	-0.304006	9.49
	RPL8	1.2	0.263034	22.38
	RPS18	0.87	-0.200913	5.89
	rps23	0.83	-0.268817	6.24
	RPS25	0.7	-0.514573	8.13
	RPS4X	1.04	0.0565835	5.77
	SAR1A	0.78	-0.358454	6.34
	SCP2	1.71	0.773996	13.35
	SDHB	0.82	-0.286304	14.83
	SELENBP1	0.43	-1.21759	45.48
	SEPT11	0.82	-0.286304	5.26
	SERBP1	0.92	-0.120294	6.7
	Serpina1d	0.93	-0.104697	7.54
	Serpina1e	0.97	-0.0439433	11.42
	Serpinb1a	0.55	-0.862496	15.09
	Serpinb6a	0.66	-0.599462	11.13
	slc9a3r2	0.72	-0.473931	9.99
	SMTNL2	0.78	-0.358454	8.64
	SMYD2	0.65	-0.621488	10.29
	SPR	0.56	-0.836501	20.48
	SPTA1	0.84	-0.251539	6.34
	SRL	0.56	-0.836501	12.78
	SRSF5	2	1	12.55
	SSPN	0.64	-0.643856	8.26
	SSR1	1.25	0.321928	5.91
	ST13	0.56	-0.836501	29
	STBD1	3.03	1.59932	40.65
	SYNGR2	1.67	0.739848	4.4
	TCAP	0.58	-0.785875	10.91
	TCEAL5	1.8	0.847997	27.41
	TMX2	1.54	0.62293	6.35
	TNNC1	0.39	-1.35845	31.98
	TNNC2	0.44	-1.18442	37.17
	TNNT1	0.38	-1.39593	45.98
	TPM2	0.36	-1.47393	23.25
	TPM4	0.27	-1.88897	81.65
	TPPP3	1.57	0.650765	10.34
	TSG101	0.65	-0.621488	6.82
	TXNRD1	1.55	0.632268	11.52
	UBE2L3	0.45	-1.152	41.3
	UBR4	1	0	8.01
	Uqcrh	0.58	-0.785875	17.28
	VIM	0.98	-0.0291463	14.74
	YBX2	5.2	2.37851	67.44
	YWHAG	0.62	-0.68966	11.42
