# Supplementary material for: Murine obscurin and Obsl1 have functionally redundant roles in sarcolemmal integrity, sarcoplasmic reticulum organization, and muscle metabolism
Source: Commun Biol. 2019 May 9;2:178. doi: 10.1038/s42003-019-0405-7 (PMC6509138; doi:10.1038/s42003-019-0405-7)
Supplement: Supplementary file 5 — Supplementary Data 2 [file 42003_2019_405_MOESM5_ESM.xlsx]

## Sheet: Annotation
Input ID	Gene ID	Type	Tax ID	Homologene Gene ID	Homologene Gene Tax ID	Gene Symbol	Description	Biological Process (GO)	Kinase Class (UniProt)	Protein Function (Protein Atlas)	Subcellular Location (Protein Atlas)	Drug (DrugBank)	Canonical Pathways	Hallmark Gene Sets	mmu00190 Oxidative phosphorylation	GO:0003012 muscle system process	mmu04260 Cardiac muscle contraction	GO:0051186 cofactor metabolic process	GO:0009145 purine nucleoside triphosphate	GO:0009060 aerobic respiration	GO:0055001 muscle cell development	mmu03010 Ribosome	GO:0097435 supramolecular fiber organizat	GO:0051259 protein complex oligomerizatio	GO:0032787 monocarboxylic acid metabolic	GO:0003009 skeletal muscle contraction	GO:0098662 inorganic cation transmembrane	GO:0043502 regulation of muscle adaptatio	R-MMU-5578775 Ion homeostasis	CORUM:538 Cytochrome c oxidase, mitochon	R-MMU-445355 Smooth Muscle Contraction	GO:0006979 response to oxidative stress	GO:0001778 plasma membrane repair	R-MMU-6798695 Neutrophil degranulation
SERPINB1A	66222	symbol	M. musculus	66222	M. musculus	Serpinb1a	serine (or cysteine) peptidase inhibitor, clade B, member 1a	GO:0010951 negative regulation of endopeptidase activity;GO:0010466 negative regulation of peptidase activity;GO:0045861 negative regulation of proteolysis							0	0	0	0	0	0	0	0	0	0	0	0	0	0	0	0	0	0	0	1
ASPA	11484	symbol	M. musculus	11484	M. musculus	Aspa	aspartoacylase	GO:0048714 positive regulation of oligodendrocyte differentiation;GO:0006083 acetate metabolic process;GO:0048713 regulation of oligodendrocyte differentiation							0	0	0	0	0	0	0	0	0	0	1	0	0	0	0	0	0	0	0	0
NQO1	18104	symbol	M. musculus	18104	M. musculus	Nqo1	NAD(P)H dehydrogenase, quinone 1	GO:0043525 positive regulation of neuron apoptotic process;GO:0070301 cellular response to hydrogen peroxide;GO:1901216 positive regulation of neuron death							0	0	0	0	0	0	0	0	0	0	0	0	0	0	0	0	0	1	0	0
Serpina1e	20704	symbol	M. musculus	20704	M. musculus	Serpina1e	serine (or cysteine) peptidase inhibitor, clade A, member 1E	GO:0010951 negative regulation of endopeptidase activity;GO:0010466 negative regulation of peptidase activity;GO:0045861 negative regulation of proteolysis							0	0	0	0	0	0	0	0	0	0	0	0	0	0	0	0	0	0	0	1
NOL3	78688	symbol	M. musculus	78688	M. musculus	Nol3	nucleolar protein 3 (apoptosis repressor with CARD domain)	GO:0010880 regulation of release of sequestered calcium ion into cytosol by sarcoplasmic reticulum;GO:0014808 release of sequestered calcium ion into cytosol by sarcoplasmic reticulum;GO:1903073 negative regulation of death-inducing signaling complex assembly							1	1	0	0	0	0	1	1	0	1	0	0	1	1	0	0	0	1	0	0
HSPB1	15507	symbol	M. musculus	15507	M. musculus	Hspb1	heat shock protein 1	GO:0099641 anterograde axonal protein transport;GO:0038033 positive regulation of endothelial cell chemotaxis by VEGF-activated vascular endothelial growth factor receptor signaling pathway;GO:0099640 axo-dendritic protein transport							0	0	0	0	0	0	0	1	0	0	0	0	0	0	0	0	0	1	0	0
CRYAB	12955	symbol	M. musculus	12955	M. musculus	Cryab	crystallin, alpha B	GO:1905907 negative regulation of amyloid fibril formation;GO:0032463 negative regulation of protein homooligomerization;GO:1905906 regulation of amyloid fibril formation							0	0	0	0	0	0	1	0	1	1	0	0	1	0	0	0	0	1	0	0
XIRP1	22437	symbol	M. musculus	22437	M. musculus	Xirp1	xin actin-binding repeat containing 1	GO:0045214 sarcomere organization;GO:0055013 cardiac muscle cell development;GO:0030239 myofibril assembly							0	0	0	0	0	0	1	0	1	0	0	0	0	0	0	0	0	0	0	0
NME1	18102	symbol	M. musculus	18102	M. musculus	Nme1	NME/NM23 nucleoside diphosphate kinase 1	GO:0006183 GTP biosynthetic process;GO:0006228 UTP biosynthetic process;GO:0006241 CTP biosynthetic process							1	0	0	1	1	0	0	0	0	0	0	0	0	0	0	0	0	0	0	0
KCNMA1	16531	symbol	M. musculus	16531	M. musculus	Kcnma1	potassium large conductance calcium-activated channel, subfamily M, alpha member 1	GO:1904348 negative regulation of small intestine smooth muscle contraction;GO:1904305 negative regulation of gastro-intestinal system smooth muscle contraction;GO:1904347 regulation of small intestine smooth muscle contraction							0	1	0	0	0	0	0	0	0	1	0	0	1	0	1	0	0	1	0	0
HNRNPF	98758	symbol	M. musculus	98758	M. musculus	Hnrnpf	heterogeneous nuclear ribonucleoprotein F	GO:0043484 regulation of RNA splicing;GO:0008380 RNA splicing;GO:0006397 mRNA processing							0	0	0	0	0	0	0	1	0	0	0	0	0	0	0	0	0	0	0	0
EEF1B2	55949	symbol	M. musculus	55949	M. musculus	Eef1b2	eukaryotic translation elongation factor 1 beta 2	GO:0045471 response to ethanol;GO:0006414 translational elongation;GO:0097305 response to alcohol							0	0	0	0	0	0	0	1	0	0	0	0	0	0	0	0	0	1	0	0
RPL6	19988	symbol	M. musculus	19988	M. musculus	Rpl6	ribosomal protein L6	GO:0000027 ribosomal large subunit assembly;GO:0042255 ribosome assembly;GO:0042273 ribosomal large subunit biogenesis							0	0	0	0	0	0	1	1	0	0	0	0	0	0	0	0	0	0	0	0
VIM	22352	symbol	M. musculus	22352	M. musculus	Vim	vimentin	GO:1900147 regulation of Schwann cell migration;GO:0070307 lens fiber cell development;GO:0036135 Schwann cell migration							0	1	0	1	0	0	0	1	1	0	0	0	0	0	0	0	0	0	0	0
AHNAK2	100041194	symbol	M. musculus	100041194	M. musculus	Ahnak2	AHNAK nucleoprotein 2	GO:0032290 peripheral nervous system myelin formation;GO:0032287 peripheral nervous system myelin maintenance;GO:0022011 myelination in peripheral nervous system							0	0	0	0	0	0	1	0	0	0	0	0	0	0	0	0	0	0	1	0
ALDH1A1	11668	symbol	M. musculus	11668	M. musculus	Aldh1a1	aldehyde dehydrogenase family 1, subfamily A1	GO:0042904 9-cis-retinoic acid biosynthetic process;GO:0042905 9-cis-retinoic acid metabolic process;GO:0002072 optic cup morphogenesis involved in camera-type eye development							1	0	0	1	0	0	0	0	0	1	1	0	0	0	0	0	0	1	0	0
SRSF5	20384	symbol	M. musculus	20384	M. musculus	Srsf5	serine/arginine-rich splicing factor 5	GO:0033120 positive regulation of RNA splicing;GO:0032868 response to insulin;GO:0043484 regulation of RNA splicing							0	0	0	0	0	0	0	1	0	0	0	0	0	0	0	0	0	0	0	0
KRT6A	16687	symbol	M. musculus	16687	M. musculus	Krt6a	keratin 6A	GO:0044140 negative regulation of growth of symbiont on or near host surface;GO:0044139 modulation of growth of symbiont on or near host;GO:0044133 growth of symbiont on or near host							0	0	0	0	0	0	0	0	1	0	0	0	0	0	0	0	0	0	0	0
YWHAG	22628	symbol	M. musculus	22628	M. musculus	Ywhag	tyrosine 3-monooxygenase/tryptophan 5-monooxygenase activation protein, gamma polypeptide	GO:0048167 regulation of synaptic plasticity;GO:0032869 cellular response to insulin stimulus;GO:0032868 response to insulin							0	0	0	0	1	0	0	0	0	0	0	0	0	0	0	0	0	0	0	0
YBX2	53422	symbol	M. musculus	53422	M. musculus	Ybx2	Y box protein 2	GO:0048255 mRNA stabilization;GO:1902373 negative regulation of mRNA catabolic process;GO:0043489 RNA stabilization							0	0	0	1	0	0	0	1	0	0	0	0	0	0	0	0	0	0	0	0
SERBP1	66870	symbol	M. musculus	66870	M. musculus	Serbp1	serpine1 mRNA binding protein 1								0	0	0	0	0	0	0	0	0	0	0	0	0	0	0	0	0	0	0	0
DYSF	26903	symbol	M. musculus	26903	M. musculus	Dysf	dysferlin	GO:0001778 plasma membrane repair;GO:0007009 plasma membrane organization;GO:0006906 vesicle fusion							0	1	0	0	0	0	0	0	0	0	0	0	0	0	0	0	1	0	1	0
H2-D1	14964	symbol	M. musculus	14964	M. musculus	H2-D1	histocompatibility 2, D region locus 1	GO:0002485 antigen processing and presentation of endogenous peptide antigen via MHC class I via ER pathway, TAP-dependent;GO:0002484 antigen processing and presentation of endogenous peptide antigen via MHC class I via ER pathway;GO:0001916 positive regulation of T cell mediated cytotoxicity							0	0	0	0	0	0	0	0	0	0	0	0	0	0	0	0	0	0	0	1
NDUFV3	78330	symbol	M. musculus	78330	M. musculus	Ndufv3	NADH dehydrogenase (ubiquinone) flavoprotein 3	GO:0042775 mitochondrial ATP synthesis coupled electron transport;GO:0042773 ATP synthesis coupled electron transport;GO:0006119 oxidative phosphorylation							1	0	0	0	0	0	0	0	0	0	0	0	0	0	0	0	0	0	0	0
KRT10	16661	symbol	M. musculus	16661	M. musculus	Krt10	keratin 10	GO:0003334 keratinocyte development;GO:0045109 intermediate filament organization;GO:0071277 cellular response to calcium ion							0	0	0	0	0	0	0	0	1	0	0	0	0	0	0	0	0	0	0	0
UBE2L3	22195	symbol	M. musculus	22195	M. musculus	Ube2l3	ubiquitin-conjugating enzyme E2L 3	GO:1903955 positive regulation of protein targeting to mitochondrion;GO:0051443 positive regulation of ubiquitin-protein transferase activity;GO:0070979 protein K11-linked ubiquitination							1	0	0	0	0	0	0	0	0	0	0	0	0	0	0	0	0	0	0	0
RPL8	26961	symbol	M. musculus	26961	M. musculus	Rpl8	ribosomal protein L8	GO:0002181 cytoplasmic translation;GO:0006412 translation;GO:0043043 peptide biosynthetic process							0	0	0	0	0	0	0	1	0	0	0	0	0	0	0	0	0	0	0	0
PVALB	19293	symbol	M. musculus	19293	M. musculus	Pvalb	parvalbumin	GO:0051480 regulation of cytosolic calcium ion concentration;GO:0006874 cellular calcium ion homeostasis;GO:0055074 calcium ion homeostasis							0	0	0	0	0	0	0	0	0	0	0	0	1	0	0	0	0	0	0	0
LDHD	52815	symbol	M. musculus	52815	M. musculus	Ldhd	lactate dehydrogenase D	GO:0006754 ATP biosynthetic process;GO:0009206 purine ribonucleoside triphosphate biosynthetic process;GO:0009168 purine ribonucleoside monophosphate biosynthetic process							1	0	0	0	1	0	0	0	0	0	0	0	0	0	0	0	0	0	0	0
MB	17189	symbol	M. musculus	17189	M. musculus	Mb	myoglobin	GO:0043353 enucleate erythrocyte differentiation;GO:0015671 oxygen transport;GO:0050873 brown fat cell differentiation							0	0	0	0	0	0	1	0	0	0	0	0	0	0	1	0	0	1	0	0
NUDT7	67528	symbol	M. musculus	67528	M. musculus	Nudt7	nudix (nucleoside diphosphate linked moiety X)-type motif 7	GO:0015938 coenzyme A catabolic process;GO:0034031 ribonucleoside bisphosphate catabolic process;GO:0034034 purine nucleoside bisphosphate catabolic process							1	0	0	1	0	0	0	0	0	0	1	0	0	0	0	0	0	1	0	0
KRT2	16681	symbol	M. musculus	16681	M. musculus	Krt2	keratin 2	GO:0003334 keratinocyte development;GO:0045109 intermediate filament organization;GO:0045104 intermediate filament cytoskeleton organization							0	0	0	0	0	0	0	0	1	0	0	0	0	0	0	0	0	0	0	0
AKR1B10	67861	symbol	M. musculus	67861	M. musculus	Akr1b10	aldo-keto reductase family 1, member B10 (aldose reductase)								0	0	0	0	0	0	0	0	0	0	0	0	0	0	0	0	0	0	0	0
RPL35A	57808	symbol	M. musculus	57808	M. musculus	Rpl35a	ribosomal protein L35A	GO:0042273 ribosomal large subunit biogenesis;GO:0002181 cytoplasmic translation;GO:0006364 rRNA processing							0	0	0	0	0	0	0	1	0	0	0	0	0	0	0	0	0	0	0	0
NES	18008	symbol	M. musculus	18008	M. musculus	Nes	nestin	GO:0043524 negative regulation of neuron apoptotic process;GO:1901215 negative regulation of neuron death;GO:0043523 regulation of neuron apoptotic process							0	0	0	0	0	0	0	0	0	0	0	0	0	0	0	0	0	0	0	0
MURC	68016	gene_synonym	M. musculus	68016	M. musculus	Cavin4	caveolae associated 4	GO:0055003 cardiac myofibril assembly;GO:0055013 cardiac muscle cell development;GO:0030239 myofibril assembly							0	0	0	0	0	0	1	0	1	0	0	0	0	0	0	0	0	0	0	0
MYL1	17901	symbol	M. musculus	17901	M. musculus	Myl1	myosin, light polypeptide 1	GO:0060048 cardiac muscle contraction;GO:0006941 striated muscle contraction;GO:0060047 heart contraction							0	1	0	0	0	0	0	0	0	0	0	0	0	0	0	0	0	0	0	0
TCEAL5	331532	symbol	M. musculus	331532	M. musculus	Tceal5	transcription elongation factor A (SII)-like 5	GO:0006357 regulation of transcription by RNA polymerase II;GO:0006366 transcription by RNA polymerase II;GO:0006355 regulation of transcription, DNA-templated							0	0	0	0	0	0	0	0	0	0	0	0	0	0	0	0	0	0	0	0
Serpina1d	20703	symbol	M. musculus	20703	M. musculus	Serpina1d	serine (or cysteine) peptidase inhibitor, clade A, member 1D	GO:0010951 negative regulation of endopeptidase activity;GO:0010466 negative regulation of peptidase activity;GO:0045861 negative regulation of proteolysis							0	0	0	0	0	0	0	0	0	0	0	0	0	0	0	0	0	0	0	1
PTER	19212	symbol	M. musculus	19212	M. musculus	Pter	phosphotriesterase related	GO:0009056 catabolic process;GO:0008152 metabolic process;GO:0008150 biological_process							0	0	0	0	0	0	0	0	0	0	0	0	0	0	0	0	0	0	0	0
MYH11	17880	symbol	M. musculus	17880	M. musculus	Myh11	myosin, heavy polypeptide 11, smooth muscle	GO:0048739 cardiac muscle fiber development;GO:0048251 elastic fiber assembly;GO:0055013 cardiac muscle cell development							0	1	0	0	0	0	1	0	0	0	0	0	0	0	0	0	1	0	0	0
NME2	18103	symbol	M. musculus	18103	M. musculus	Nme2	NME/NM23 nucleoside diphosphate kinase 2	GO:0006183 GTP biosynthetic process;GO:0006228 UTP biosynthetic process;GO:0045618 positive regulation of keratinocyte differentiation							1	0	0	1	1	0	0	0	0	1	0	0	1	0	0	0	0	0	0	1
ACAA1A	113868	symbol	M. musculus	113868	M. musculus	Acaa1a	acetyl-Coenzyme A acyltransferase 1A	GO:0010124 phenylacetate catabolic process;GO:0009852 auxin catabolic process;GO:0042178 xenobiotic catabolic process							0	0	0	1	0	0	0	0	0	0	1	0	0	0	0	0	0	1	0	1
MYOC	17926	symbol	M. musculus	17926	M. musculus	Myoc	myocilin	GO:0038133 ERBB2-ERBB3 signaling pathway;GO:0051497 negative regulation of stress fiber assembly;GO:0051894 positive regulation of focal adhesion assembly							0	1	0	0	0	0	1	0	1	0	0	1	1	1	1	0	0	0	0	0
Acaa1a	113868	symbol	M. musculus	113868	M. musculus	Acaa1a	acetyl-Coenzyme A acyltransferase 1A	GO:0010124 phenylacetate catabolic process;GO:0009852 auxin catabolic process;GO:0042178 xenobiotic catabolic process							0	0	0	1	0	0	0	0	0	0	1	0	0	0	0	0	0	1	0	1
RAB5B	19344	symbol	M. musculus	19344	M. musculus	Rab5b	RAB5B, member RAS oncogene family	GO:0048227 plasma membrane to endosome transport;GO:0032482 Rab protein signal transduction;GO:0007032 endosome organization							0	0	0	0	0	0	0	0	0	0	0	0	0	0	0	0	0	0	1	1
ADSL	11564	symbol	M. musculus	11564	M. musculus	Adsl	adenylosuccinate lyase	GO:0044208 'de novo' AMP biosynthetic process;GO:0006167 AMP biosynthetic process;GO:0046033 AMP metabolic process							1	0	0	0	1	1	0	0	0	1	0	0	0	0	0	0	0	0	0	0
GBE1	74185	symbol	M. musculus	74185	M. musculus	Gbe1	glucan (1,4-alpha-), branching enzyme 1	GO:0005978 glycogen biosynthetic process;GO:0009250 glucan biosynthetic process;GO:0005977 glycogen metabolic process							1	0	0	1	0	0	0	0	0	0	0	0	0	0	0	0	0	0	0	0
ANKRD2	56642	symbol	M. musculus	56642	M. musculus	Ankrd2	ankyrin repeat domain 2 (stretch responsive muscle)	GO:0010832 negative regulation of myotube differentiation;GO:0043619 regulation of transcription from RNA polymerase II promoter in response to oxidative stress;GO:1902253 regulation of intrinsic apoptotic signaling pathway by p53 class mediator							0	0	0	0	0	0	1	0	0	0	0	0	0	0	0	0	0	1	0	0
NQO2	18105	symbol	M. musculus	18105	M. musculus	Nqo2	N-ribosyldihydronicotinamide quinone reductase 2	GO:1904707 positive regulation of vascular smooth muscle cell proliferation;GO:1904705 regulation of vascular smooth muscle cell proliferation;GO:1990874 vascular smooth muscle cell proliferation							0	0	0	0	0	0	0	0	0	0	0	0	0	0	0	0	0	1	0	0
PPP3CB	19056	symbol	M. musculus	19056	M. musculus	Ppp3cb	protein phosphatase 3, catalytic subunit, beta isoform	GO:0001915 negative regulation of T cell mediated cytotoxicity;GO:0035774 positive regulation of insulin secretion involved in cellular response to glucose stimulus;GO:0002710 negative regulation of T cell mediated immunity							1	0	0	0	0	0	1	0	0	0	0	0	1	0	1	0	0	0	0	0
ACOX1	11430	symbol	M. musculus	11430	M. musculus	Acox1	acyl-Coenzyme A oxidase 1, palmitoyl	GO:2000189 positive regulation of cholesterol homeostasis;GO:0033540 fatty acid beta-oxidation using acyl-CoA oxidase;GO:0033539 fatty acid beta-oxidation using acyl-CoA dehydrogenase							1	0	0	0	0	0	0	0	0	0	1	0	1	0	1	0	0	0	0	0
COQ6	217707	symbol	M. musculus	217707	M. musculus	Coq6	coenzyme Q6 monooxygenase	GO:0006744 ubiquinone biosynthetic process;GO:0006743 ubiquinone metabolic process;GO:1901663 quinone biosynthetic process							0	0	0	1	0	0	0	0	0	0	0	0	0	0	0	0	0	0	0	0
ABHD11	68758	symbol	M. musculus	68758	M. musculus	Abhd11	abhydrolase domain containing 11	GO:0008152 metabolic process;GO:0008150 biological_process							0	0	0	0	0	0	0	0	0	0	0	0	0	0	0	0	0	0	0	0
RPL4	67891	symbol	M. musculus	67891	M. musculus	Rpl4	ribosomal protein L4	GO:0045773 positive regulation of axon extension;GO:0050772 positive regulation of axonogenesis;GO:0030516 regulation of axon extension							0	0	0	0	0	0	0	1	0	0	0	0	0	0	0	0	0	0	0	0
OGFOD1	270086	symbol	M. musculus	270086	M. musculus	Ogfod1	2-oxoglutarate and iron-dependent oxygenase domain containing 1	GO:0006449 regulation of translational termination;GO:0034063 stress granule assembly;GO:0019511 peptidyl-proline hydroxylation							0	0	0	0	0	0	1	1	1	0	0	0	0	0	0	0	0	0	0	0
PPP1R7	66385	symbol	M. musculus	66385	M. musculus	Ppp1r7	protein phosphatase 1, regulatory (inhibitor) subunit 7	GO:0035307 positive regulation of protein dephosphorylation;GO:0035306 positive regulation of dephosphorylation;GO:0035304 regulation of protein dephosphorylation							0	0	0	0	0	0	0	0	0	0	0	0	0	0	0	0	0	0	0	0
SCP2	20280	symbol	M. musculus	20280	M. musculus	Scp2	sterol carrier protein 2, liver	GO:1904109 positive regulation of cholesterol import;GO:0032385 positive regulation of intracellular cholesterol transport;GO:0032382 positive regulation of intracellular sterol transport							1	0	0	1	1	0	0	0	0	0	1	0	0	0	0	0	0	0	0	0
GSR	14782	symbol	M. musculus	14782	M. musculus	Gsr	glutathione reductase	GO:0006749 glutathione metabolic process;GO:0045454 cell redox homeostasis;GO:0007283 spermatogenesis							0	0	0	1	0	0	0	0	0	0	0	0	0	0	0	0	0	1	0	0
SPR	20751	symbol	M. musculus	20751	M. musculus	Spr	sepiapterin reductase	GO:0006729 tetrahydrobiopterin biosynthetic process;GO:0019889 pteridine metabolic process;GO:0006558 L-phenylalanine metabolic process							1	0	0	1	0	0	0	0	0	0	0	1	0	0	0	0	0	1	0	0
HSD17B4	15488	symbol	M. musculus	15488	M. musculus	Hsd17b4	hydroxysteroid (17-beta) dehydrogenase 4	GO:0036111 very long-chain fatty-acyl-CoA metabolic process;GO:0036112 medium-chain fatty-acyl-CoA metabolic process;GO:0060009 Sertoli cell development							0	0	0	1	0	0	0	0	0	0	1	0	0	0	0	0	0	0	0	0
RPL18	19899	symbol	M. musculus	19899	M. musculus	Rpl18	ribosomal protein L18	GO:0006412 translation;GO:0043043 peptide biosynthetic process;GO:0043604 amide biosynthetic process							0	0	0	0	0	0	0	1	0	0	0	0	0	0	0	0	0	0	0	0
CES1D	104158	symbol	M. musculus	104158	M. musculus	Ces1d	carboxylesterase 1D	GO:0019626 short-chain fatty acid catabolic process;GO:0034379 very-low-density lipoprotein particle assembly;GO:0051791 medium-chain fatty acid metabolic process							0	0	0	1	0	0	0	0	0	0	1	0	0	0	0	0	0	1	0	0
MVP	78388	symbol	M. musculus	78388	M. musculus	Mvp	major vault protein	GO:0031953 negative regulation of protein autophosphorylation;GO:0061099 negative regulation of protein tyrosine kinase activity;GO:0050732 negative regulation of peptidyl-tyrosine phosphorylation							0	0	0	0	0	0	0	0	0	0	0	0	0	0	0	0	0	0	0	1
ITGA11	319480	symbol	M. musculus	319480	M. musculus	Itga11	integrin alpha 11	GO:0038065 collagen-activated signaling pathway;GO:0006929 substrate-dependent cell migration;GO:0033627 cell adhesion mediated by integrin							0	0	0	0	0	0	0	0	0	0	0	0	0	0	0	0	0	0	0	0
LGALS1	16852	symbol	M. musculus	16852	M. musculus	Lgals1	lectin, galactose binding, soluble 1	GO:0002317 plasma cell differentiation;GO:0034120 positive regulation of erythrocyte aggregation;GO:0046598 positive regulation of viral entry into host cell							0	0	0	0	0	0	1	0	0	0	0	0	1	0	0	0	0	0	0	0
CASQ2	12373	symbol	M. musculus	12373	M. musculus	Casq2	calsequestrin 2	GO:0014809 regulation of skeletal muscle contraction by regulation of release of sequestered calcium ion;GO:0010881 regulation of cardiac muscle contraction by regulation of the release of sequestered calcium ion;GO:0060315 negative regulation of ryanodine-sensitive calcium-release channel activity							0	1	0	0	0	0	1	0	1	0	0	1	1	0	1	0	0	0	0	0
SQSTM1	18412	symbol	M. musculus	18412	M. musculus	Sqstm1	sequestosome 1	GO:1900273 positive regulation of long-term synaptic potentiation;GO:0044130 negative regulation of growth of symbiont in host;GO:0044126 regulation of growth of symbiont in host							1	0	0	0	0	0	0	0	1	1	0	0	0	0	0	0	0	0	1	0
PRDX5	54683	symbol	M. musculus	54683	M. musculus	Prdx5	peroxiredoxin 5	GO:0060785 regulation of apoptosis involved in tissue homeostasis;GO:0070995 NADPH oxidation;GO:0016480 negative regulation of transcription by RNA polymerase III							1	0	0	1	0	0	0	0	0	0	1	0	0	0	0	0	0	1	0	0
SYNGR2	20973	symbol	M. musculus	20973	M. musculus	Syngr2	synaptogyrin 2	GO:0048499 synaptic vesicle membrane organization;GO:0045055 regulated exocytosis;GO:0006605 protein targeting							0	0	0	0	0	0	0	0	0	0	0	0	0	0	0	0	0	0	1	0
RPS18	20084	symbol	M. musculus	20084	M. musculus	Rps18	ribosomal protein S18	GO:0042254 ribosome biogenesis;GO:0022613 ribonucleoprotein complex biogenesis;GO:0006412 translation							0	0	0	0	0	0	0	1	0	0	0	0	0	0	0	0	0	0	0	0
PRDX6	11758	symbol	M. musculus	11758	M. musculus	Prdx6	peroxiredoxin 6	GO:0048026 positive regulation of mRNA splicing, via spliceosome;GO:0046475 glycerophospholipid catabolic process;GO:0032060 bleb assembly							1	0	0	1	0	0	0	0	0	0	1	0	0	0	0	0	0	1	0	1
STBD1	52331	symbol	M. musculus	52331	M. musculus	Stbd1	starch binding domain 1	GO:0061723 glycophagy;GO:0005980 glycogen catabolic process;GO:0009251 glucan catabolic process							1	0	0	1	0	0	0	0	0	0	0	0	0	0	0	0	0	0	0	1
COBL	12808	symbol	M. musculus	12808	M. musculus	Cobl	cordon-bleu WH2 repeat	GO:0048669 collateral sprouting in absence of injury;GO:1900029 positive regulation of ruffle assembly;GO:0001757 somite specification							0	0	0	0	0	0	0	0	1	0	0	0	0	0	0	0	0	0	0	0
UBAC1	98766	symbol	M. musculus	98766	M. musculus	Ubac1	ubiquitin associated domain containing 1	GO:0008150 biological_process							0	0	0	0	0	0	0	0	0	0	0	0	0	0	0	0	0	0	0	0
EPHX2	13850	symbol	M. musculus	13850	M. musculus	Ephx2	epoxide hydrolase 2, cytoplasmic	GO:0002539 prostaglandin production involved in inflammatory response;GO:0046272 stilbene catabolic process;GO:0009810 stilbene metabolic process							0	1	0	1	0	0	0	0	0	0	1	0	0	0	0	0	0	1	0	0
Car3	12350	symbol	M. musculus	12350	M. musculus	Car3	carbonic anhydrase 3	GO:0006730 one-carbon metabolic process;GO:0006979 response to oxidative stress;GO:0044281 small molecule metabolic process							0	0	0	0	0	0	0	0	0	0	0	0	0	0	0	0	0	1	0	0
CALM1	12313	symbol	M. musculus	12313	M. musculus	Calm1	calmodulin 1	GO:0043388 positive regulation of DNA binding;GO:0000086 G2/M transition of mitotic cell cycle;GO:0051101 regulation of DNA binding							1	1	0	0	0	0	0	0	0	0	0	0	0	0	1	0	1	0	0	0
PBXIP1	229534	symbol	M. musculus	229534	M. musculus	Pbxip1	pre B cell leukemia transcription factor interacting protein 1	GO:0045892 negative regulation of transcription, DNA-templated;GO:1903507 negative regulation of nucleic acid-templated transcription;GO:1902679 negative regulation of RNA biosynthetic process							0	0	0	0	0	0	0	0	0	0	0	0	0	0	0	0	0	0	0	0
TRDN	76757	symbol	M. musculus	76757	M. musculus	Trdn	triadin	GO:0060316 positive regulation of ryanodine-sensitive calcium-release channel activity;GO:0010880 regulation of release of sequestered calcium ion into cytosol by sarcoplasmic reticulum;GO:0051280 negative regulation of release of sequestered calcium ion into cytosol							0	1	0	0	0	0	0	0	1	0	0	0	1	0	1	0	0	0	1	0
PYGM	19309	symbol	M. musculus	19309	M. musculus	Pygm	muscle glycogen phosphorylase	GO:0005980 glycogen catabolic process;GO:0009251 glucan catabolic process;GO:0044247 cellular polysaccharide catabolic process							1	0	0	1	0	0	0	0	0	0	0	0	1	0	0	0	0	0	0	0
GSTO1	14873	symbol	M. musculus	14873	M. musculus	Gsto1	glutathione S-transferase omega 1	GO:0060316 positive regulation of ryanodine-sensitive calcium-release channel activity;GO:0060315 negative regulation of ryanodine-sensitive calcium-release channel activity;GO:0010880 regulation of release of sequestered calcium ion into cytosol by sarcoplasmic reticulum							0	0	0	1	0	0	0	0	0	0	0	0	1	0	0	0	0	1	0	0
SPTA1	20739	symbol	M. musculus	20739	M. musculus	Spta1	spectrin alpha, erythrocytic 1	GO:0051693 actin filament capping;GO:0030835 negative regulation of actin filament depolymerization;GO:0030837 negative regulation of actin filament polymerization							0	0	0	1	0	0	0	0	1	0	0	0	0	0	0	0	0	0	1	0
CHCHD3	66075	symbol	M. musculus	66075	M. musculus	Chchd3	coiled-coil-helix-coiled-coil-helix domain containing 3	GO:0042407 cristae formation;GO:0008053 mitochondrial fusion;GO:0007007 inner mitochondrial membrane organization							1	0	0	0	0	0	0	0	0	0	0	0	0	0	0	0	0	0	0	0
CAT	12359	symbol	M. musculus	12359	M. musculus	Cat	catalase	GO:0001657 ureteric bud development;GO:0009650 UV protection;GO:0014068 positive regulation of phosphatidylinositol 3-kinase signaling							1	0	0	1	0	1	0	0	0	1	1	0	0	0	0	0	0	1	0	1
FABP3	14077	symbol	M. musculus	14077	M. musculus	Fabp3	fatty acid binding protein 3, muscle and heart	GO:0044539 long-chain fatty acid import;GO:2001245 regulation of phosphatidylcholine biosynthetic process;GO:0071073 positive regulation of phospholipid biosynthetic process							0	0	0	0	1	0	0	0	0	0	1	0	1	0	0	0	0	0	0	0
ATP5A1	11946	symbol	M. musculus	11946	M. musculus	Atp5a1	ATP synthase, H+ transporting, mitochondrial F1 complex, alpha subunit 1	GO:0043536 positive regulation of blood vessel endothelial cell migration;GO:0015986 ATP synthesis coupled proton transport;GO:0010595 positive regulation of endothelial cell migration							1	0	0	0	1	0	0	0	0	0	0	0	1	0	0	0	0	0	0	0
TPPP3	67971	symbol	M. musculus	67971	M. musculus	Tppp3	tubulin polymerization-promoting protein family member 3	GO:0046785 microtubule polymerization;GO:0032273 positive regulation of protein polymerization;GO:0001578 microtubule bundle formation							0	0	0	0	0	0	0	0	1	0	0	0	0	0	0	0	0	0	0	0
PHYH	16922	symbol	M. musculus	16922	M. musculus	Phyh	phytanoyl-CoA hydroxylase	GO:0097089 methyl-branched fatty acid metabolic process;GO:0001561 fatty acid alpha-oxidation;GO:0006103 2-oxoglutarate metabolic process							0	0	0	1	0	1	0	0	0	0	1	0	0	0	0	0	0	0	0	0
MAP2K6	26399	symbol	M. musculus	26399	M. musculus	Map2k6	mitogen-activated protein kinase kinase 6	GO:0032308 positive regulation of prostaglandin secretion;GO:0032306 regulation of prostaglandin secretion;GO:0032305 positive regulation of icosanoid secretion							0	1	0	0	0	0	0	0	0	0	0	0	1	0	0	0	0	1	0	0
IVD	56357	symbol	M. musculus	56357	M. musculus	Ivd	isovaleryl coenzyme A dehydrogenase	GO:0006552 leucine catabolic process;GO:0033539 fatty acid beta-oxidation using acyl-CoA dehydrogenase;GO:0006551 leucine metabolic process							0	0	0	0	0	0	0	0	0	0	1	0	0	0	0	0	0	0	0	0
NPM1	18148	symbol	M. musculus	18148	M. musculus	Npm1	nucleophosmin 1	GO:0060735 regulation of eIF2 alpha phosphorylation by dsRNA;GO:0000056 ribosomal small subunit export from nucleus;GO:1904751 positive regulation of protein localization to nucleolus							0	0	0	0	0	0	1	1	0	1	0	0	0	0	0	0	0	0	0	0
ND5	17721	symbol	M. musculus	17721	M. musculus	ND5	NADH dehydrogenase subunit 5	GO:0042773 ATP synthesis coupled electron transport;GO:0006119 oxidative phosphorylation;GO:0046034 ATP metabolic process							1	0	0	0	0	0	0	0	0	0	0	0	0	0	0	0	0	0	0	0
TXNRD1	50493	symbol	M. musculus	50493	M. musculus	Txnrd1	thioredoxin reductase 1	GO:0070995 NADPH oxidation;GO:0016259 selenocysteine metabolic process;GO:0006739 NADP metabolic process							1	0	0	1	0	0	0	0	0	1	0	0	0	0	0	0	0	1	0	0
MYLPF	17907	symbol	M. musculus	17907	M. musculus	Mylpf	myosin light chain, phosphorylatable, fast skeletal muscle	GO:0007519 skeletal muscle tissue development;GO:0060538 skeletal muscle organ development;GO:0014706 striated muscle tissue development							0	1	0	0	0	0	1	0	0	0	0	0	0	0	0	0	1	0	0	0
GSTM1	14862	symbol	M. musculus	14862	M. musculus	Gstm1	glutathione S-transferase, mu 1	GO:0042178 xenobiotic catabolic process;GO:0006805 xenobiotic metabolic process;GO:0006749 glutathione metabolic process							0	0	0	1	0	0	0	0	0	0	0	0	0	0	0	0	0	0	0	0
MYOT	58916	symbol	M. musculus	58916	M. musculus	Myot	myotilin	GO:0008150 biological_process							0	0	0	0	0	0	0	0	0	0	0	0	0	0	0	0	0	0	0	0
RPL27A	26451	symbol	M. musculus	26451	M. musculus	Rpl27a	ribosomal protein L27A	GO:0002181 cytoplasmic translation;GO:0006412 translation;GO:0043043 peptide biosynthetic process							0	0	0	0	0	0	0	1	0	0	0	0	0	0	0	0	0	0	0	0
ACAD9	229211	symbol	M. musculus	229211	M. musculus	Acad9	acyl-Coenzyme A dehydrogenase family, member 9	GO:0042760 very long-chain fatty acid catabolic process;GO:0051791 medium-chain fatty acid metabolic process;GO:0000038 very long-chain fatty acid metabolic process							1	0	0	0	0	0	0	0	0	0	1	0	0	0	0	0	0	0	0	0
Hist1h2be	319179	symbol	M. musculus	319179	M. musculus	Hist1h2be	histone cluster 1, H2be	GO:0002227 innate immune response in mucosa;GO:0019731 antibacterial humoral response;GO:0002385 mucosal immune response							0	0	0	0	0	0	0	0	0	0	0	0	0	0	0	0	0	1	0	0
rps23	66475	symbol	M. musculus	66475	M. musculus	Rps23	ribosomal protein S23	GO:1990145 maintenance of translational fidelity;GO:0034063 stress granule assembly;GO:0022618 ribonucleoprotein complex assembly							0	0	0	0	0	0	1	1	0	0	0	0	0	0	0	0	0	0	0	0
SMYD2	226830	symbol	M. musculus	226830	M. musculus	Smyd2	SET and MYND domain containing 2	GO:0010452 histone H3-K36 methylation;GO:0018026 peptidyl-lysine monomethylation;GO:0018027 peptidyl-lysine dimethylation							0	0	0	0	0	0	0	0	0	0	0	0	0	0	0	0	0	0	0	0
RPL14	67115	symbol	M. musculus	67115	M. musculus	Rpl14	ribosomal protein L14	GO:0042273 ribosomal large subunit biogenesis;GO:0006364 rRNA processing;GO:0016072 rRNA metabolic process							0	0	0	0	0	0	0	1	0	0	0	0	0	0	0	0	0	0	0	0
FAM213A	70564	symbol	M. musculus	70564	M. musculus	Fam213a	family with sequence similarity 213, member A	GO:0045670 regulation of osteoclast differentiation;GO:0030316 osteoclast differentiation;GO:0002761 regulation of myeloid leukocyte differentiation							0	0	0	0	0	0	0	0	0	0	0	0	0	0	0	0	0	0	0	0
TMX2	66958	symbol	M. musculus	66958	M. musculus	Tmx2	thioredoxin-related transmembrane protein 2	GO:0045454 cell redox homeostasis;GO:0019725 cellular homeostasis;GO:0042592 homeostatic process							0	0	0	0	0	0	0	0	0	0	0	0	0	0	0	0	0	1	0	0
SDHB	67680	symbol	M. musculus	67680	M. musculus	Sdhb	succinate dehydrogenase complex, subunit B, iron sulfur (Ip)	GO:0006105 succinate metabolic process;GO:0006099 tricarboxylic acid cycle;GO:0006101 citrate metabolic process							1	0	0	0	0	1	0	0	0	0	0	0	0	0	0	0	0	0	0	0
GSTM5	14866	symbol	M. musculus	14866	M. musculus	Gstm5	glutathione S-transferase, mu 5	GO:0070458 cellular detoxification of nitrogen compound;GO:0018916 nitrobenzene metabolic process;GO:0051410 detoxification of nitrogen compound							0	0	0	1	0	0	0	0	0	0	0	0	0	0	0	0	0	1	0	0
TPP2	22019	symbol	M. musculus	22019	M. musculus	Tpp2	tripeptidyl peptidase II	GO:0006508 proteolysis;GO:0019538 protein metabolic process;GO:1901564 organonitrogen compound metabolic process							0	0	0	0	0	0	0	0	0	0	0	0	0	0	0	0	0	0	0	0
GAPDH	14433	symbol	M. musculus	14433	M. musculus	Gapdh	glyceraldehyde-3-phosphate dehydrogenase	GO:0052501 positive regulation by organism of apoptotic process in other organism involved in symbiotic interaction;GO:0052042 positive regulation by symbiont of host programmed cell death;GO:0052330 positive regulation by organism of programmed cell death in other organism involved in symbiotic interaction							1	0	0	1	1	1	0	1	0	0	1	0	0	0	0	0	0	0	0	0
ALAD	17025	symbol	M. musculus	17025	M. musculus	Alad	aminolevulinate, delta-, dehydratase	GO:1901799 negative regulation of proteasomal protein catabolic process;GO:1903051 negative regulation of proteolysis involved in cellular protein catabolic process;GO:0006783 heme biosynthetic process							0	0	0	1	0	0	0	0	0	1	0	0	0	0	0	0	0	1	0	1
SEPT11	52398	symbol	M. musculus	52398	M. musculus	Sept11	septin 11	GO:0000921 septin ring assembly;GO:0031106 septin ring organization;GO:0032185 septin cytoskeleton organization							0	0	0	0	0	0	1	0	0	1	0	0	0	0	0	0	0	0	0	0
TNNC2	21925	symbol	M. musculus	21925	M. musculus	Tnnc2	troponin C2, fast	GO:0003009 skeletal muscle contraction;GO:0050881 musculoskeletal movement;GO:0050879 multicellular organismal movement							0	1	0	0	0	0	0	0	0	0	0	1	0	0	0	0	0	0	0	0
MYBPH	53311	symbol	M. musculus	53311	M. musculus	Mybph	myosin binding protein H	GO:0071688 striated muscle myosin thick filament assembly;GO:0031034 myosin filament assembly;GO:0045214 sarcomere organization							0	1	0	0	0	0	1	0	1	0	0	0	0	0	0	0	0	0	0	0
UQCRC2	67003	symbol	M. musculus	67003	M. musculus	Uqcrc2	ubiquinol cytochrome c reductase core protein 2	GO:0006627 protein processing involved in protein targeting to mitochondrion;GO:0034982 mitochondrial protein processing;GO:0006626 protein targeting to mitochondrion							1	0	1	0	0	0	0	0	0	0	0	0	0	0	0	0	0	0	0	0
MYH9	17886	symbol	M. musculus	17886	M. musculus	Myh9	myosin, heavy polypeptide 9, non-muscle	GO:1903923 positive regulation of protein processing in phagocytic vesicle;GO:1903919 negative regulation of actin filament severing;GO:1903921 regulation of protein processing in phagocytic vesicle							0	0	0	0	0	0	1	0	1	0	0	0	0	0	1	0	1	0	0	0
Eif3j1	78655	symbol	M. musculus	78655	M. musculus	Eif3j1	eukaryotic translation initiation factor 3, subunit J1								0	0	0	0	0	0	0	1	0	0	0	0	0	0	0	0	0	0	0	0
NDUFB10	68342	symbol	M. musculus	68342	M. musculus	Ndufb10	NADH dehydrogenase (ubiquinone) 1 beta subcomplex, 10	GO:0032981 mitochondrial respiratory chain complex I assembly;GO:0010257 NADH dehydrogenase complex assembly;GO:0033108 mitochondrial respiratory chain complex assembly							1	0	0	0	0	0	0	0	0	0	0	0	0	0	0	0	0	0	0	0
THBS4	21828	symbol	M. musculus	21828	M. musculus	Thbs4	thrombospondin 4	GO:0090023 positive regulation of neutrophil chemotaxis;GO:0071624 positive regulation of granulocyte chemotaxis;GO:1902624 positive regulation of neutrophil migration							0	0	0	0	0	0	0	0	0	1	0	0	0	0	0	0	0	0	0	0
PDHB	68263	symbol	M. musculus	68263	M. musculus	Pdhb	pyruvate dehydrogenase (lipoamide) beta	GO:0061732 mitochondrial acetyl-CoA biosynthetic process from pyruvate;GO:0006086 acetyl-CoA biosynthetic process from pyruvate;GO:0006085 acetyl-CoA biosynthetic process							1	0	0	1	0	1	0	0	0	0	1	0	0	0	0	0	0	0	0	0
PRKACA	18747	symbol	M. musculus	18747	M. musculus	Prkaca	protein kinase, cAMP dependent, catalytic, alpha	GO:1901621 negative regulation of smoothened signaling pathway involved in dorsal/ventral neural tube patterning;GO:1901620 regulation of smoothened signaling pathway involved in dorsal/ventral neural tube patterning;GO:0060831 smoothened signaling pathway involved in dorsal/ventral neural tube patterning							1	1	0	0	1	0	0	0	0	0	0	0	1	0	1	0	0	0	0	0
RPL7	19989	symbol	M. musculus	19989	M. musculus	Rpl7	ribosomal protein L7	GO:0000463 maturation of LSU-rRNA from tricistronic rRNA transcript (SSU-rRNA, 5.8S rRNA, LSU-rRNA);GO:0000470 maturation of LSU-rRNA;GO:0042273 ribosomal large subunit biogenesis							0	0	0	0	0	0	0	1	0	0	0	0	0	0	0	0	0	0	0	0
NDUFA4	17992	symbol	M. musculus	17992	M. musculus	Ndufa4	NADH dehydrogenase (ubiquinone) 1 alpha subcomplex, 4	GO:0055114 oxidation-reduction process;GO:0008152 metabolic process;GO:0008150 biological_process							1	0	0	0	0	0	0	0	0	0	0	0	0	0	0	0	0	0	0	0
PADI2	18600	symbol	M. musculus	18600	M. musculus	Padi2	peptidyl arginine deiminase, type II	GO:1901624 negative regulation of lymphocyte chemotaxis;GO:0036413 histone H3-R26 citrullination;GO:0010848 regulation of chromatin disassembly							0	0	0	0	0	0	0	0	1	0	0	0	0	0	0	0	0	0	0	1
DLST	78920	symbol	M. musculus	78920	M. musculus	Dlst	dihydrolipoamide S-succinyltransferase (E2 component of 2-oxo-glutarate complex)	GO:0006734 NADH metabolic process;GO:0006103 2-oxoglutarate metabolic process;GO:0019674 NAD metabolic process							1	0	0	1	0	1	0	0	0	0	0	0	0	0	0	0	0	0	0	0
SSR1	107513	symbol	M. musculus	107513	M. musculus	Ssr1	signal sequence receptor, alpha	GO:0006613 cotranslational protein targeting to membrane;GO:0006612 protein targeting to membrane;GO:0090150 establishment of protein localization to membrane							0	0	0	0	0	0	0	0	0	0	0	0	0	0	0	0	0	0	0	0
MYH4	17884	symbol	M. musculus	17884	M. musculus	Myh4	myosin, heavy polypeptide 4, skeletal muscle	GO:0014823 response to activity;GO:0006936 muscle contraction;GO:0003012 muscle system process							0	1	0	0	0	0	0	0	0	0	0	0	0	0	0	0	0	0	0	0
CLYBL	69634	symbol	M. musculus	69634	M. musculus	Clybl	citrate lyase beta like	GO:0106064 regulation of cobalamin metabolic process;GO:0009235 cobalamin metabolic process;GO:1901401 regulation of tetrapyrrole metabolic process							1	0	0	1	0	0	0	0	0	1	0	0	0	0	0	0	0	0	0	0
HSPB7	29818	symbol	M. musculus	29818	M. musculus	Hspb7	heat shock protein family, member 7 (cardiovascular)	GO:0009408 response to heat;GO:0009266 response to temperature stimulus;GO:0009628 response to abiotic stimulus							0	0	0	0	0	0	0	0	0	0	0	0	0	0	0	0	0	0	0	0
OGDH	18293	symbol	M. musculus	18293	M. musculus	Ogdh	oxoglutarate (alpha-ketoglutarate) dehydrogenase (lipoamide)	GO:0061034 olfactory bulb mitral cell layer development;GO:0021860 pyramidal neuron development;GO:0022028 tangential migration from the subventricular zone to the olfactory bulb							1	0	0	1	1	1	0	0	0	0	1	0	0	0	0	0	0	0	0	0
RPL15	66480	symbol	M. musculus	66480	M. musculus	Rpl15	ribosomal protein L15	GO:0002181 cytoplasmic translation;GO:0006412 translation;GO:0043043 peptide biosynthetic process							0	0	0	0	0	0	0	1	0	0	0	0	0	0	0	0	0	0	0	0
SAR1A	20224	symbol	M. musculus	20224	M. musculus	Sar1a	secretion associated Ras related GTPase 1A	GO:1901303 negative regulation of cargo loading into COPII-coated vesicle;GO:1901301 regulation of cargo loading into COPII-coated vesicle;GO:0090110 cargo loading into COPII-coated vesicle							0	0	0	0	0	0	0	0	0	0	0	0	1	0	0	0	0	0	0	0
PRDX3	11757	symbol	M. musculus	11757	M. musculus	Prdx3	peroxiredoxin 3	GO:0018171 peptidyl-cysteine oxidation;GO:0001893 maternal placenta development;GO:0018158 protein oxidation							1	0	0	1	0	0	0	0	0	0	0	0	0	0	0	0	0	1	0	0
PACSIN3	80708	symbol	M. musculus	80708	M. musculus	Pacsin3	protein kinase C and casein kinase substrate in neurons 3	GO:0051044 positive regulation of membrane protein ectodomain proteolysis;GO:0051043 regulation of membrane protein ectodomain proteolysis;GO:0051926 negative regulation of calcium ion transport							0	0	0	0	0	0	0	0	0	0	0	0	1	0	0	0	0	0	1	0
SOD2	20656	symbol	M. musculus	20656	M. musculus	Sod2	superoxide dismutase 2, mitochondrial	GO:0003069 acetylcholine-mediated vasodilation involved in regulation of systemic arterial blood pressure;GO:0003068 regulation of systemic arterial blood pressure by acetylcholine;GO:0003070 regulation of systemic arterial blood pressure by neurotransmitter							1	1	0	1	1	0	1	0	0	1	1	0	1	0	0	0	0	1	0	0
CRKL	12929	symbol	M. musculus	12929	M. musculus	Crkl	v-crk avian sarcoma virus CT10 oncogene homolog-like	GO:1900026 positive regulation of substrate adhesion-dependent cell spreading;GO:0060017 parathyroid gland development;GO:1900024 regulation of substrate adhesion-dependent cell spreading							0	0	0	0	0	0	1	0	0	0	0	0	0	0	0	0	0	0	0	0
CDC37	12539	symbol	M. musculus	12539	M. musculus	Cdc37	cell division cycle 37	GO:0098779 positive regulation of mitophagy in response to mitochondrial depolarization;GO:1901526 positive regulation of mitophagy;GO:1904925 positive regulation of autophagy of mitochondrion in response to mitochondrial depolarization							1	0	0	0	0	0	0	0	1	0	0	0	0	0	0	0	0	0	0	0
FAHD2A	68126	symbol	M. musculus	68126	M. musculus	Fahd2a	fumarylacetoacetate hydrolase domain containing 2A	GO:0008152 metabolic process;GO:0008150 biological_process							0	0	0	0	0	0	0	0	0	0	0	0	0	0	0	0	0	0	0	0
CAMK2D	108058	symbol	M. musculus	108058	M. musculus	Camk2d	calcium/calmodulin-dependent protein kinase II, delta	GO:0010880 regulation of release of sequestered calcium ion into cytosol by sarcoplasmic reticulum;GO:0014808 release of sequestered calcium ion into cytosol by sarcoplasmic reticulum;GO:1903514 release of sequestered calcium ion into cytosol by endoplasmic reticulum							0	1	0	0	0	0	1	0	1	1	0	0	1	1	1	0	0	1	0	0
TBRG4	21379	symbol	M. musculus	21379	M. musculus	Tbrg4	transforming growth factor beta regulated gene 4	GO:0044528 regulation of mitochondrial mRNA stability;GO:0090615 mitochondrial mRNA processing;GO:0043488 regulation of mRNA stability							1	0	0	1	0	0	0	0	0	0	0	0	0	0	0	0	0	0	0	0
CECR5	214932	gene_synonym	M. musculus	214932	M. musculus	Hdhd5	haloacid dehalogenase like hydrolase domain containing 5	GO:0046474 glycerophospholipid biosynthetic process;GO:0045017 glycerolipid biosynthetic process;GO:0008654 phospholipid biosynthetic process							0	0	0	0	1	0	0	0	0	0	0	0	0	0	0	0	0	0	0	0
SMTNL2	276829	symbol	M. musculus	276829	M. musculus	Smtnl2	smoothelin-like 2	GO:0008150 biological_process							0	0	0	0	0	0	0	0	0	0	0	0	0	0	0	0	0	0	0	0
SELENBP1	20341	symbol	M. musculus	20341	M. musculus	Selenbp1	selenium binding protein 1	GO:0050873 brown fat cell differentiation;GO:0045444 fat cell differentiation;GO:0015031 protein transport							0	0	0	0	0	0	0	0	0	0	0	0	0	0	0	0	0	0	0	0
PPM1B	19043	symbol	M. musculus	19043	M. musculus	Ppm1b	protein phosphatase 1B, magnesium dependent, beta isoform	GO:0042347 negative regulation of NF-kappaB import into nucleus;GO:0006499 N-terminal protein myristoylation;GO:0042345 regulation of NF-kappaB import into nucleus							0	0	0	0	0	0	0	0	0	0	0	0	1	0	0	0	0	0	0	0
NDUFA6	67130	symbol	M. musculus	67130	M. musculus	Ndufa6	NADH dehydrogenase (ubiquinone) 1 alpha subcomplex, 6 (B14)	GO:0006979 response to oxidative stress;GO:0055114 oxidation-reduction process;GO:0006950 response to stress							1	0	0	0	0	0	0	0	0	0	0	0	0	0	0	0	0	1	0	0
NRD1	230598	symbol	M. musculus	230598	M. musculus	Nrd1	nardilysin, N-arginine dibasic convertase, NRD convertase 1	GO:0051044 positive regulation of membrane protein ectodomain proteolysis;GO:0051043 regulation of membrane protein ectodomain proteolysis;GO:0006509 membrane protein ectodomain proteolysis							0	0	0	0	0	0	0	0	0	0	0	0	0	0	0	0	0	0	0	0
COQ7	12850	symbol	M. musculus	12850	M. musculus	Coq7	demethyl-Q 7	GO:0001306 age-dependent response to oxidative stress;GO:0042775 mitochondrial ATP synthesis coupled electron transport;GO:0007571 age-dependent general metabolic decline							1	0	0	1	0	0	0	0	0	0	0	0	0	0	0	0	0	1	0	0
MYH2	17882	symbol	M. musculus	17882	M. musculus	Myh2	myosin, heavy polypeptide 2, skeletal muscle, adult	GO:0001778 plasma membrane repair;GO:0070252 actin-mediated cell contraction;GO:0014823 response to activity							0	1	0	0	0	0	0	0	1	0	0	0	0	0	1	0	0	0	1	0
TFRC	22042	symbol	M. musculus	22042	M. musculus	Tfrc	transferrin receptor	GO:0045830 positive regulation of isotype switching;GO:0045191 regulation of isotype switching;GO:0045190 isotype switching							0	0	0	0	0	0	0	0	0	0	0	0	1	0	1	0	0	0	0	0
SMOX	228608	symbol	M. musculus	228608	M. musculus	Smox	spermine oxidase	GO:0046208 spermine catabolic process;GO:0006598 polyamine catabolic process;GO:0008215 spermine metabolic process							1	0	0	0	0	0	0	0	0	0	0	0	0	0	0	0	0	1	0	0
EFL1	101592	symbol	M. musculus	101592	M. musculus	Efl1	elongation factor like GPTase 1	GO:0046039 GTP metabolic process;GO:0042256 mature ribosome assembly;GO:1901068 guanosine-containing compound metabolic process							1	0	0	0	0	0	1	1	0	0	0	0	0	0	0	0	0	0	0	0
COL12A1	12816	symbol	M. musculus	12816	M. musculus	Col12a1	collagen, type XII, alpha 1	GO:0007155 cell adhesion;GO:0022610 biological adhesion;GO:0008150 biological_process							0	0	0	0	0	0	0	0	0	0	0	0	0	0	0	0	0	0	0	0
NDUFA8	68375	symbol	M. musculus	68375	M. musculus	Ndufa8	NADH dehydrogenase (ubiquinone) 1 alpha subcomplex, 8	GO:0006120 mitochondrial electron transport, NADH to ubiquinone;GO:0042775 mitochondrial ATP synthesis coupled electron transport;GO:0042773 ATP synthesis coupled electron transport							1	0	0	0	0	0	0	0	0	0	0	0	0	0	0	0	0	0	0	0
CARNS1	107239	symbol	M. musculus	107239	M. musculus	Carns1	carnosine synthase 1	GO:0035499 carnosine biosynthetic process;GO:0035498 carnosine metabolic process;GO:0042398 cellular modified amino acid biosynthetic process							1	0	0	1	0	0	0	1	0	0	0	0	0	0	0	0	0	0	0	0
SLC37A4	14385	symbol	M. musculus	14385	M. musculus	Slc37a4	solute carrier family 37 (glucose-6-phosphate transporter), member 4	GO:0015760 glucose-6-phosphate transport;GO:0002318 myeloid progenitor cell differentiation;GO:0015712 hexose phosphate transport							1	0	0	1	0	0	0	0	0	0	1	0	1	0	1	0	0	0	0	0
ARL8B	67166	symbol	M. musculus	67166	M. musculus	Arl8b	ADP-ribosylation factor-like 8B	GO:0032418 lysosome localization;GO:0007264 small GTPase mediated signal transduction;GO:0007059 chromosome segregation							0	0	0	0	0	0	0	0	0	0	0	0	0	0	0	0	0	0	0	0
PDS5B	100710	symbol	M. musculus	100710	M. musculus	Pds5b	PDS5 cohesin associated factor B	GO:0007064 mitotic sister chromatid cohesion;GO:0007062 sister chromatid cohesion;GO:0000070 mitotic sister chromatid segregation							0	0	0	0	0	0	0	0	0	0	0	0	0	0	0	0	0	0	0	0
NDUFA13	67184	symbol	M. musculus	67184	M. musculus	Ndufa13	NADH dehydrogenase (ubiquinone) 1 alpha subcomplex, 13	GO:0045039 protein import into mitochondrial inner membrane;GO:0043280 positive regulation of cysteine-type endopeptidase activity involved in apoptotic process;GO:0090151 establishment of protein localization to mitochondrial membrane							1	0	0	0	0	0	0	0	0	0	0	0	0	0	0	0	0	1	0	0
PDLIM3	53318	symbol	M. musculus	53318	M. musculus	Pdlim3	PDZ and LIM domain 3	GO:0007519 skeletal muscle tissue development;GO:0060538 skeletal muscle organ development;GO:0014706 striated muscle tissue development							0	0	0	0	0	0	1	0	1	0	0	0	0	0	0	0	0	0	0	0
PPIA	268373	symbol	M. musculus	268373	M. musculus	Ppia	peptidylprolyl isomerase A	GO:0045070 positive regulation of viral genome replication;GO:1903902 positive regulation of viral life cycle;GO:0045069 regulation of viral genome replication							0	0	0	0	0	0	0	0	0	0	0	0	0	0	0	0	0	0	0	1
FXYD1	56188	symbol	M. musculus	56188	M. musculus	Fxyd1	FXYD domain-containing ion transport regulator 1	GO:1903278 positive regulation of sodium ion export across plasma membrane;GO:1903797 positive regulation of inorganic anion transmembrane transport;GO:1903276 regulation of sodium ion export across plasma membrane							0	1	0	0	0	0	0	0	1	0	0	0	1	0	1	0	0	0	0	0
PSMA1	26440	symbol	M. musculus	26440	M. musculus	Psma1	proteasome (prosome, macropain) subunit, alpha type 1	GO:0002862 negative regulation of inflammatory response to antigenic stimulus;GO:0010499 proteasomal ubiquitin-independent protein catabolic process;GO:0002861 regulation of inflammatory response to antigenic stimulus							0	0	0	0	0	0	0	1	0	0	0	0	0	0	1	0	0	1	0	0
NDUFV2	72900	symbol	M. musculus	72900	M. musculus	Ndufv2	NADH dehydrogenase (ubiquinone) flavoprotein 2	GO:0006120 mitochondrial electron transport, NADH to ubiquinone;GO:0042775 mitochondrial ATP synthesis coupled electron transport;GO:0042773 ATP synthesis coupled electron transport							1	0	0	0	0	0	1	0	0	0	0	0	0	0	0	0	0	0	0	0
PRKAA1	105787	symbol	M. musculus	105787	M. musculus	Prkaa1	protein kinase, AMP-activated, alpha 1 catalytic subunit	GO:2001274 negative regulation of glucose import in response to insulin stimulus;GO:0045821 positive regulation of glycolytic process;GO:0046325 negative regulation of glucose import							1	0	0	1	1	0	1	0	0	1	1	0	1	0	0	0	0	1	0	0
TNNI2	21953	symbol	M. musculus	21953	M. musculus	Tnni2	troponin I, skeletal, fast 2	GO:0003009 skeletal muscle contraction;GO:0060048 cardiac muscle contraction;GO:0050881 musculoskeletal movement							0	1	0	0	0	0	0	0	0	0	0	1	0	0	0	0	0	0	0	0
KRT16	16666	symbol	M. musculus	16666	M. musculus	Krt16	keratin 16	GO:0061436 establishment of skin barrier;GO:0051546 keratinocyte migration;GO:0033561 regulation of water loss via skin							0	0	0	0	0	0	0	0	0	0	0	0	0	0	0	0	0	0	0	0
ANXA3	11745	symbol	M. musculus	11745	M. musculus	Anxa3	annexin A3	GO:0010595 positive regulation of endothelial cell migration;GO:0045766 positive regulation of angiogenesis;GO:0043312 neutrophil degranulation							0	0	0	0	0	0	0	0	0	0	0	0	0	0	0	0	0	0	0	0
NDUFB9	66218	symbol	M. musculus	66218	M. musculus	Ndufb9	NADH dehydrogenase (ubiquinone) 1 beta subcomplex, 9	GO:0006120 mitochondrial electron transport, NADH to ubiquinone;GO:0042775 mitochondrial ATP synthesis coupled electron transport;GO:0042773 ATP synthesis coupled electron transport							1	0	0	0	0	0	0	0	0	0	0	0	0	0	0	0	0	0	0	0
AHNAK	66395	symbol	M. musculus	66395	M. musculus	Ahnak	AHNAK nucleoprotein (desmoyokin)	GO:1901385 regulation of voltage-gated calcium channel activity;GO:1901019 regulation of calcium ion transmembrane transporter activity;GO:1903169 regulation of calcium ion transmembrane transport							0	0	0	0	0	0	0	0	0	1	0	0	1	0	0	0	0	0	0	0
TMEM109	68539	symbol	M. musculus	68539	M. musculus	Tmem109	transmembrane protein 109	GO:0071480 cellular response to gamma radiation;GO:0042771 intrinsic apoptotic signaling pathway in response to DNA damage by p53 class mediator;GO:0072332 intrinsic apoptotic signaling pathway by p53 class mediator							0	0	0	0	0	0	0	0	0	0	0	0	1	0	0	0	0	0	0	0
PRRC1	73137	symbol	M. musculus	73137	M. musculus	Prrc1	proline-rich coiled-coil 1	GO:0008150 biological_process							0	0	0	0	0	0	0	0	0	0	0	0	0	0	0	0	0	0	0	0
COQ9	67914	symbol	M. musculus	67914	M. musculus	Coq9	coenzyme Q9	GO:0006120 mitochondrial electron transport, NADH to ubiquinone;GO:0042775 mitochondrial ATP synthesis coupled electron transport;GO:0042773 ATP synthesis coupled electron transport							1	0	0	1	0	0	0	0	0	0	0	0	0	0	0	0	0	0	0	0
NDUFB11	104130	symbol	M. musculus	104130	M. musculus	Ndufb11	NADH dehydrogenase (ubiquinone) 1 beta subcomplex, 11	GO:0032981 mitochondrial respiratory chain complex I assembly;GO:0010257 NADH dehydrogenase complex assembly;GO:0033108 mitochondrial respiratory chain complex assembly							1	0	0	0	0	0	0	0	0	0	0	0	0	0	0	0	0	0	0	0
ITGB4	192897	symbol	M. musculus	192897	M. musculus	Itgb4	integrin beta 4	GO:0061450 trophoblast cell migration;GO:0031581 hemidesmosome assembly;GO:0035878 nail development							0	0	0	0	0	0	0	0	0	0	0	0	0	0	0	0	0	0	0	0
SLC25A11	67863	symbol	M. musculus	67863	M. musculus	Slc25a11	solute carrier family 25 (mitochondrial carrier oxoglutarate carrier), member 11	GO:0006839 mitochondrial transport;GO:0006810 transport;GO:0051234 establishment of localization							0	0	0	0	0	0	0	0	0	0	0	0	0	0	0	0	0	0	0	0
CAR1	12346	symbol	M. musculus	12346	M. musculus	Car1	carbonic anhydrase 1	GO:0006730 one-carbon metabolic process;GO:0044281 small molecule metabolic process;GO:0044237 cellular metabolic process							0	0	0	0	0	0	0	0	0	0	0	0	0	0	1	0	0	0	0	0
COPS2	12848	symbol	M. musculus	12848	M. musculus	Cops2	COP9 signalosome subunit 2	GO:0000338 protein deneddylation;GO:0035914 skeletal muscle cell differentiation;GO:0007519 skeletal muscle tissue development							0	0	0	0	0	0	1	0	0	0	0	0	0	0	0	0	0	0	0	0
LETM1	56384	symbol	M. musculus	56384	M. musculus	Letm1	leucine zipper-EF-hand containing transmembrane protein 1	GO:0099093 calcium export from the mitochondrion;GO:0051209 release of sequestered calcium ion into cytosol;GO:0097553 calcium ion transmembrane import into cytosol							1	0	0	0	0	0	0	0	0	1	0	0	1	0	0	0	0	0	0	0
HIST1H1E	50709	symbol	M. musculus	50709	M. musculus	Hist1h1e	histone cluster 1, H1e	GO:0098532 histone H3-K27 trimethylation;GO:0080182 histone H3-K4 trimethylation;GO:0070734 histone H3-K27 methylation							0	0	0	0	0	0	0	0	0	0	0	0	0	0	0	0	0	1	0	0
NDUFS2	226646	symbol	M. musculus	226646	M. musculus	Ndufs2	NADH dehydrogenase (ubiquinone) Fe-S protein 2	GO:0042775 mitochondrial ATP synthesis coupled electron transport;GO:0042773 ATP synthesis coupled electron transport;GO:0006119 oxidative phosphorylation							1	0	0	0	0	0	0	0	0	0	0	0	0	0	0	0	0	1	0	0
c4b	12268	symbol	M. musculus	12268	M. musculus	C4b	complement component 4B (Chido blood group)	GO:0016064 immunoglobulin mediated immune response;GO:0006956 complement activation;GO:0019724 B cell mediated immunity							0	0	0	0	0	0	0	0	0	0	0	0	0	0	0	0	0	0	0	0
ARF5	11844	symbol	M. musculus	11844	M. musculus	Arf5	ADP-ribosylation factor 5	GO:0006890 retrograde vesicle-mediated transport, Golgi to ER;GO:0048193 Golgi vesicle transport;GO:0007264 small GTPase mediated signal transduction							0	0	0	0	0	0	0	0	0	0	0	0	0	0	0	0	0	0	0	0
NDUFC2	68197	symbol	M. musculus	68197	M. musculus	Ndufc2	NADH dehydrogenase (ubiquinone) 1, subcomplex unknown, 2	GO:2001171 positive regulation of ATP biosynthetic process;GO:0006120 mitochondrial electron transport, NADH to ubiquinone;GO:1903580 positive regulation of ATP metabolic process							1	0	0	0	1	0	0	0	0	0	0	0	0	0	0	0	0	1	0	1
ART1	11870	symbol	M. musculus	11870	M. musculus	Art1	ADP-ribosyltransferase 1	GO:0006471 protein ADP-ribosylation;GO:0006486 protein glycosylation;GO:0009101 glycoprotein biosynthetic process							0	0	0	0	1	0	0	0	0	0	0	0	0	0	0	0	0	0	0	0
ATP1B1	11931	symbol	M. musculus	11931	M. musculus	Atp1b1	ATPase, Na+/K+ transporting, beta 1 polypeptide	GO:1903281 positive regulation of calcium:sodium antiporter activity;GO:1903288 positive regulation of potassium ion import;GO:1903279 regulation of calcium:sodium antiporter activity							1	1	1	0	0	0	0	0	0	0	0	0	1	0	1	0	0	0	0	0
ABHD12	76192	symbol	M. musculus	76192	M. musculus	Abhd12	abhydrolase domain containing 12	GO:0006660 phosphatidylserine catabolic process;GO:0052651 monoacylglycerol catabolic process;GO:0046462 monoacylglycerol metabolic process							0	0	0	1	0	0	0	0	0	0	1	0	0	0	0	0	0	0	0	0
Cyc1	66445	symbol	M. musculus	66445	M. musculus	Cyc1	cytochrome c-1	GO:0042776 mitochondrial ATP synthesis coupled proton transport;GO:0006122 mitochondrial electron transport, ubiquinol to cytochrome c;GO:0015986 ATP synthesis coupled proton transport							1	0	1	0	1	0	0	0	0	0	0	0	1	0	0	0	0	0	0	0
OBSCN	380698	symbol	M. musculus	380698	M. musculus	Obscn	obscurin, cytoskeletal calmodulin and titin-interacting RhoGEF	GO:0035023 regulation of Rho protein signal transduction;GO:0007266 Rho protein signal transduction;GO:0046578 regulation of Ras protein signal transduction							0	0	0	0	0	0	0	0	0	0	0	0	0	0	0	0	0	0	0	0
MAP4	17758	symbol	M. musculus	17758	M. musculus	Map4	microtubule-associated protein 4	GO:1902856 negative regulation of non-motile cilium assembly;GO:1902018 negative regulation of cilium assembly;GO:1902855 regulation of non-motile cilium assembly							0	0	0	0	0	0	1	0	0	0	0	0	0	0	0	0	0	0	0	0
SLC27A1	26457	symbol	M. musculus	26457	M. musculus	Slc27a1	solute carrier family 27 (fatty acid transporter), member 1	GO:0001579 medium-chain fatty acid transport;GO:0031652 positive regulation of heat generation;GO:0032049 cardiolipin biosynthetic process							0	0	0	0	1	0	0	0	0	0	1	0	1	0	1	0	0	0	0	0
CKAP5	75786	symbol	M. musculus	75786	M. musculus	Ckap5	cytoskeleton associated protein 5	GO:0030951 establishment or maintenance of microtubule cytoskeleton polarity;GO:0051298 centrosome duplication;GO:0046785 microtubule polymerization							0	0	0	0	1	0	0	0	1	0	0	0	0	0	0	0	0	0	0	0
slc9a3r2	65962	symbol	M. musculus	65962	M. musculus	Slc9a3r2	solute carrier family 9 (sodium/hydrogen exchanger), member 3 regulator 2	GO:0014067 negative regulation of phosphatidylinositol 3-kinase signaling;GO:0045838 positive regulation of membrane potential;GO:0014066 regulation of phosphatidylinositol 3-kinase signaling							0	0	0	0	0	0	0	0	0	0	0	0	0	0	0	0	0	0	0	0
ESYT2	52635	symbol	M. musculus	52635	M. musculus	Esyt2	extended synaptotagmin-like protein 2	GO:0006869 lipid transport;GO:0010876 lipid localization;GO:0006897 endocytosis							0	0	0	0	0	0	0	0	0	0	0	0	0	0	0	0	0	0	0	0
MACROD1	107227	symbol	M. musculus	107227	M. musculus	Macrod1	MACRO domain containing 1	GO:0051725 protein de-ADP-ribosylation;GO:0042278 purine nucleoside metabolic process;GO:0009116 nucleoside metabolic process							1	0	0	0	0	0	0	0	0	0	0	0	0	0	0	0	0	0	0	0
KRT1	16678	symbol	M. musculus	16678	M. musculus	Krt1	keratin 1	GO:0001867 complement activation, lectin pathway;GO:0061436 establishment of skin barrier;GO:0033561 regulation of water loss via skin							0	0	0	0	0	0	0	0	0	0	0	0	0	0	0	0	0	0	0	1
ATP2A2	11938	symbol	M. musculus	11938	M. musculus	Atp2a2	ATPase, Ca++ transporting, cardiac muscle, slow twitch 2	GO:1903233 regulation of calcium ion-dependent exocytosis of neurotransmitter;GO:0032470 positive regulation of endoplasmic reticulum calcium ion concentration;GO:1903515 calcium ion transport from cytosol to endoplasmic reticulum							1	1	1	0	0	0	1	0	1	0	0	1	1	1	1	0	0	1	1	0
MTDH	67154	symbol	M. musculus	67154	M. musculus	Mtdh	metadherin	GO:0031663 lipopolysaccharide-mediated signaling pathway;GO:0045766 positive regulation of angiogenesis;GO:0045765 regulation of angiogenesis							0	0	0	0	0	0	0	0	0	0	0	0	0	0	0	0	0	0	0	0
FUNDC2	67391	symbol	M. musculus	67391	M. musculus	Fundc2	FUN14 domain containing 2	GO:0000422 autophagy of mitochondrion;GO:0061726 mitochondrion disassembly;GO:1903008 organelle disassembly							1	0	0	0	0	0	0	0	1	0	0	0	0	0	0	0	0	0	0	0
DNAJC5	13002	symbol	M. musculus	13002	M. musculus	Dnajc5	DnaJ heat shock protein family (Hsp40) member C5	GO:0043524 negative regulation of neuron apoptotic process;GO:1901215 negative regulation of neuron death;GO:0043523 regulation of neuron apoptotic process							0	0	0	0	0	0	0	0	0	0	0	0	0	0	0	0	0	0	0	1
OGN	18295	symbol	M. musculus	18295	M. musculus	Ogn	osteoglycin	GO:0007409 axonogenesis;GO:0061564 axon development;GO:0048812 neuron projection morphogenesis							0	0	0	0	0	0	0	0	0	0	0	0	0	0	0	0	0	0	0	0
RPL31	114641	symbol	M. musculus	114641	M. musculus	Rpl31	ribosomal protein L31	GO:0002181 cytoplasmic translation;GO:0006412 translation;GO:0043043 peptide biosynthetic process							0	0	0	0	0	0	0	1	0	0	0	0	0	0	0	0	0	0	0	0
HINT1	15254	symbol	M. musculus	15254	M. musculus	Hint1	histidine triad nucleotide binding protein 1	GO:0009154 purine ribonucleotide catabolic process;GO:0009261 ribonucleotide catabolic process;GO:0006195 purine nucleotide catabolic process							1	0	0	1	0	0	0	0	0	0	0	0	1	0	0	0	0	0	0	0
MYH1	17879	symbol	M. musculus	17879	M. musculus	Myh1	myosin, heavy polypeptide 1, skeletal muscle, adult	GO:0006936 muscle contraction;GO:0003012 muscle system process;GO:0003008 system process							0	1	0	0	0	0	0	0	0	0	0	0	0	0	0	0	0	0	0	0
ASPN	66695	symbol	M. musculus	66695	M. musculus	Aspn	asporin	GO:0070171 negative regulation of tooth mineralization;GO:0042483 negative regulation of odontogenesis;GO:0070170 regulation of tooth mineralization							0	0	0	0	0	0	0	0	0	0	0	0	0	0	0	0	0	0	0	0
PLIN3	66905	symbol	M. musculus	66905	M. musculus	Plin3	perilipin 3								0	0	0	0	0	0	0	0	0	0	0	0	0	0	0	0	0	0	0	0
SAR1B	66397	symbol	M. musculus	66397	M. musculus	Sar1b	secretion associated Ras related GTPase 1B	GO:0006886 intracellular protein transport;GO:0015031 protein transport;GO:0015833 peptide transport							0	0	0	0	0	0	0	0	0	0	0	0	0	0	1	0	0	0	0	0
ASAP2	211914	symbol	M. musculus	211914	M. musculus	Asap2	ArfGAP with SH3 domain, ankyrin repeat and PH domain 2	GO:0032012 regulation of ARF protein signal transduction;GO:0032011 ARF protein signal transduction;GO:0046578 regulation of Ras protein signal transduction							0	0	0	0	0	0	0	0	0	0	0	0	0	0	0	0	0	0	0	0
RPS25	75617	symbol	M. musculus	75617	M. musculus	Rps25	ribosomal protein S25	GO:0000028 ribosomal small subunit assembly;GO:0042255 ribosome assembly;GO:0042274 ribosomal small subunit biogenesis							0	0	0	0	0	0	1	1	0	0	0	0	0	0	0	0	0	0	0	0
DIAPH1	13367	symbol	M. musculus	13367	M. musculus	Diaph1	diaphanous related formin 1	GO:0051279 regulation of release of sequestered calcium ion into cytosol;GO:0051209 release of sequestered calcium ion into cytosol;GO:0010522 regulation of calcium ion transport into cytosol							0	0	0	0	0	0	0	0	1	0	0	0	1	0	0	0	0	0	0	1
LRPAP1	16976	symbol	M. musculus	16976	M. musculus	Lrpap1	low density lipoprotein receptor-related protein associated protein 1	GO:0010916 negative regulation of very-low-density lipoprotein particle clearance;GO:0010915 regulation of very-low-density lipoprotein particle clearance;GO:0002091 negative regulation of receptor internalization							0	0	0	0	0	0	0	0	0	0	0	0	1	0	0	0	0	0	0	0
RPS4X	20102	symbol	M. musculus	20102	M. musculus	Rps4x	ribosomal protein S4, X-linked	GO:0006412 translation;GO:0043043 peptide biosynthetic process;GO:0043604 amide biosynthetic process							0	0	0	0	0	0	0	1	0	0	0	0	0	0	0	0	0	0	0	0
PRELP	116847	symbol	M. musculus	116847	M. musculus	Prelp	proline arginine-rich end leucine-rich repeat	GO:0007409 axonogenesis;GO:0007569 cell aging;GO:0061564 axon development							0	0	0	0	0	0	0	0	0	0	0	0	0	0	0	0	0	0	0	0
TUBA8	53857	symbol	M. musculus	53857	M. musculus	Tuba8	tubulin, alpha 8	GO:0000226 microtubule cytoskeleton organization;GO:0007017 microtubule-based process;GO:0000278 mitotic cell cycle							0	0	0	0	1	0	0	0	0	0	0	0	0	0	0	0	0	1	0	0
ND4	17719	symbol	M. musculus	17719	M. musculus	ND4	NADH dehydrogenase subunit 4	GO:0006120 mitochondrial electron transport, NADH to ubiquinone;GO:0015990 electron transport coupled proton transport;GO:0042775 mitochondrial ATP synthesis coupled electron transport							1	0	0	0	1	1	0	0	0	0	0	0	1	0	0	0	0	0	0	0
RPL28	19943	symbol	M. musculus	19943	M. musculus	Rpl28	ribosomal protein L28	GO:1903955 positive regulation of protein targeting to mitochondrion;GO:1903214 regulation of protein targeting to mitochondrion;GO:1903146 regulation of autophagy of mitochondrion							1	0	0	0	0	0	0	1	1	0	0	0	0	0	0	0	0	0	0	0
PSMC3	19182	symbol	M. musculus	19182	M. musculus	Psmc3	proteasome (prosome, macropain) 26S subunit, ATPase 3	GO:0043921 modulation by host of viral transcription;GO:0045899 positive regulation of RNA polymerase II transcriptional preinitiation complex assembly;GO:0052472 modulation by host of symbiont transcription							0	0	0	0	0	0	0	1	0	0	0	0	0	0	1	0	0	1	0	1
CAST	12380	symbol	M. musculus	12380	M. musculus	Cast	calpastatin	GO:2000675 negative regulation of type B pancreatic cell apoptotic process;GO:0097340 inhibition of cysteine-type endopeptidase activity;GO:2000674 regulation of type B pancreatic cell apoptotic process							0	0	0	0	0	0	0	0	0	0	0	0	0	0	0	0	0	0	0	0
ATP5L	27425	symbol	M. musculus	27425	M. musculus	Atp5l	ATP synthase, H+ transporting, mitochondrial F0 complex, subunit G	GO:0015986 ATP synthesis coupled proton transport;GO:0015985 energy coupled proton transport, down electrochemical gradient;GO:0006754 ATP biosynthetic process							1	0	0	0	1	0	0	0	0	0	0	0	1	0	0	0	0	0	0	0
KRT42	68239	symbol	M. musculus	68239	M. musculus	Krt42	keratin 42	GO:0008150 biological_process							0	0	0	0	0	0	0	0	0	0	0	0	0	0	0	0	0	0	0	0
RAD23A	19358	symbol	M. musculus	19358	M. musculus	Rad23a	RAD23 homolog A, nucleotide excision repair protein	GO:0045070 positive regulation of viral genome replication;GO:0032436 positive regulation of proteasomal ubiquitin-dependent protein catabolic process;GO:1903902 positive regulation of viral life cycle							0	0	0	0	0	0	0	0	0	0	0	0	0	0	0	0	0	0	0	0
ARCN1	213827	symbol	M. musculus	213827	M. musculus	Arcn1	archain 1	GO:0021691 cerebellar Purkinje cell layer maturation;GO:0021699 cerebellar cortex maturation;GO:0021590 cerebellum maturation							0	0	0	0	0	0	0	0	0	0	0	0	0	0	0	0	0	0	0	0
NDUFB3	66495	symbol	M. musculus	66495	M. musculus	Ndufb3	NADH dehydrogenase (ubiquinone) 1 beta subcomplex 3	GO:0032981 mitochondrial respiratory chain complex I assembly;GO:0010257 NADH dehydrogenase complex assembly;GO:0033108 mitochondrial respiratory chain complex assembly							1	0	0	0	0	0	0	0	0	0	0	0	0	0	0	0	0	0	0	0
EFR3B	668212	symbol	M. musculus	668212	M. musculus	Efr3b	EFR3 homolog B	GO:0046854 phosphatidylinositol phosphorylation;GO:0046834 lipid phosphorylation;GO:0046488 phosphatidylinositol metabolic process							0	0	0	0	0	0	0	0	0	0	1	0	0	0	0	0	0	0	0	0
PPP2R5C	26931	symbol	M. musculus	26931	M. musculus	Ppp2r5c	protein phosphatase 2, regulatory subunit B', gamma	GO:0043161 proteasome-mediated ubiquitin-dependent protein catabolic process;GO:0006511 ubiquitin-dependent protein catabolic process;GO:0010498 proteasomal protein catabolic process							0	0	0	0	0	0	0	0	0	0	0	0	0	0	1	0	0	0	0	0
KLHL40	72330	symbol	M. musculus	72330	M. musculus	Klhl40	kelch-like 40	GO:0032435 negative regulation of proteasomal ubiquitin-dependent protein catabolic process;GO:0098528 skeletal muscle fiber differentiation;GO:2000059 negative regulation of ubiquitin-dependent protein catabolic process							0	0	0	0	0	0	1	0	0	0	0	0	0	0	0	0	0	0	0	0
CORO6	216961	symbol	M. musculus	216961	M. musculus	Coro6	coronin 6	GO:0030036 actin cytoskeleton organization;GO:0030029 actin filament-based process;GO:0007010 cytoskeleton organization							0	0	0	0	0	0	0	0	1	0	0	0	0	0	0	0	0	0	0	0
MYBPC2	233199	symbol	M. musculus	233199	M. musculus	Mybpc2	myosin binding protein C, fast-type	GO:0071688 striated muscle myosin thick filament assembly;GO:0031034 myosin filament assembly;GO:0045214 sarcomere organization							0	1	0	0	0	0	1	0	1	0	0	0	0	0	0	0	0	0	0	0
CAPN3	12335	symbol	M. musculus	12335	M. musculus	Capn3	calpain 3	GO:0051281 positive regulation of release of sequestered calcium ion into cytosol;GO:0014718 positive regulation of satellite cell activation involved in skeletal muscle regeneration;GO:0051279 regulation of release of sequestered calcium ion into cytosol							0	0	0	0	0	0	1	0	1	0	0	0	1	0	0	0	0	0	0	0
MGEA5	76055	symbol	M. musculus	76055	M. musculus	Mgea5	meningioma expressed antigen 5 (hyaluronidase)	GO:0010524 positive regulation of calcium ion transport into cytosol;GO:0060124 positive regulation of growth hormone secretion;GO:0010616 negative regulation of cardiac muscle adaptation							1	1	0	0	1	0	0	0	1	0	0	1	1	1	1	0	0	0	0	0
UQCRC1	22273	symbol	M. musculus	22273	M. musculus	Uqcrc1	ubiquinol-cytochrome c reductase core protein 1	GO:0006122 mitochondrial electron transport, ubiquinol to cytochrome c;GO:0042775 mitochondrial ATP synthesis coupled electron transport;GO:0042773 ATP synthesis coupled electron transport							1	0	1	0	0	1	0	0	0	0	0	0	0	0	0	0	0	0	0	0
KRT5	110308	symbol	M. musculus	110308	M. musculus	Krt5	keratin 5								0	0	0	0	0	0	0	0	0	0	0	0	0	0	0	0	0	0	0	0
RAB1B	76308	symbol	M. musculus	76308	M. musculus	Rab1b	RAB1B, member RAS oncogene family	GO:2000785 regulation of autophagosome assembly;GO:1903020 positive regulation of glycoprotein metabolic process;GO:0000045 autophagosome assembly							0	0	0	0	0	0	1	0	0	0	0	0	0	0	0	0	0	0	0	0
DDX3Y	26900	symbol	M. musculus	26900	M. musculus	Ddx3y	DEAD (Asp-Glu-Ala-Asp) box polypeptide 3, Y-linked	GO:0010501 RNA secondary structure unwinding;GO:0006413 translational initiation;GO:0007059 chromosome segregation							0	0	0	0	0	0	0	1	0	0	0	0	0	0	0	0	0	0	0	0
PGAM2	56012	symbol	M. musculus	56012	M. musculus	Pgam2	phosphoglycerate mutase 2	GO:0043456 regulation of pentose-phosphate shunt;GO:1902031 regulation of NADP metabolic process;GO:0006098 pentose-phosphate shunt							1	1	0	1	1	1	0	0	0	0	1	0	0	0	0	0	0	0	0	0
UBR4	69116	symbol	M. musculus	69116	M. musculus	Ubr4	ubiquitin protein ligase E3 component n-recognin 4								0	0	0	0	0	0	0	0	0	0	0	0	0	0	0	0	0	0	0	1
Serpinb6a	20719	symbol	M. musculus	20719	M. musculus	Serpinb6a	serine (or cysteine) peptidase inhibitor, clade B, member 6a	GO:0071470 cellular response to osmotic stress;GO:0010951 negative regulation of endopeptidase activity;GO:0008406 gonad development							0	0	0	0	0	0	0	0	0	0	0	0	0	0	0	0	0	0	0	1
TUBB6	67951	symbol	M. musculus	67951	M. musculus	Tubb6	tubulin, beta 6 class V	GO:0000226 microtubule cytoskeleton organization;GO:0007017 microtubule-based process;GO:0000278 mitotic cell cycle							0	0	0	0	1	0	0	0	0	0	0	0	0	0	0	0	0	1	0	0
COX2	17709	symbol	M. musculus	17709	M. musculus	COX2	cytochrome c oxidase subunit II	GO:0042773 ATP synthesis coupled electron transport;GO:0006119 oxidative phosphorylation;GO:0046034 ATP metabolic process							1	0	1	0	0	0	0	0	0	0	0	0	0	0	0	1	0	0	0	0
ACYP2	75572	symbol	M. musculus	75572	M. musculus	Acyp2	acylphosphatase 2, muscle type	GO:0008150 biological_process							0	0	0	0	0	0	0	0	0	0	0	0	0	0	0	0	0	0	0	0
EEF1A1	13627	symbol	M. musculus	13627	M. musculus	Eef1a1	eukaryotic translation elongation factor 1 alpha 1	GO:1903427 negative regulation of reactive oxygen species biosynthetic process;GO:0071364 cellular response to epidermal growth factor stimulus;GO:2000378 negative regulation of reactive oxygen species metabolic process							0	0	0	0	0	0	0	1	0	1	0	0	0	0	0	0	0	1	0	1
HIBCH	227095	symbol	M. musculus	227095	M. musculus	Hibch	3-hydroxyisobutyryl-Coenzyme A hydrolase	GO:0009083 branched-chain amino acid catabolic process;GO:0006635 fatty acid beta-oxidation;GO:0009081 branched-chain amino acid metabolic process							0	0	0	0	0	1	0	0	0	0	1	0	0	0	0	0	0	0	0	0
ADPGK	72141	symbol	M. musculus	72141	M. musculus	Adpgk	ADP-dependent glucokinase	GO:0006096 glycolytic process;GO:0006757 ATP generation from ADP;GO:0046031 ADP metabolic process							1	0	0	1	1	1	0	0	0	0	1	0	0	0	0	0	0	0	0	0
H1F0	14958	symbol	M. musculus	14958	M. musculus	H1f0	H1 histone family, member 0	GO:0006334 nucleosome assembly;GO:0031497 chromatin assembly;GO:0034728 nucleosome organization							0	0	0	0	0	0	0	0	0	0	0	0	0	0	0	0	0	1	0	0
ATP1A1	11928	symbol	M. musculus	11928	M. musculus	Atp1a1	ATPase, Na+/K+ transporting, alpha 1 polypeptide	GO:0031947 negative regulation of glucocorticoid biosynthetic process;GO:0090032 negative regulation of steroid hormone biosynthetic process;GO:1990573 potassium ion import across plasma membrane							0	1	1	0	1	0	0	0	1	0	0	1	1	0	1	0	0	0	0	0
COQ8A	67426	symbol	M. musculus	67426	M. musculus	Coq8a	coenzyme Q8A	GO:0006744 ubiquinone biosynthetic process;GO:0006743 ubiquinone metabolic process;GO:1901663 quinone biosynthetic process							0	0	0	1	0	0	0	0	0	0	0	0	0	0	0	0	0	0	0	0
PURA	19290	symbol	M. musculus	19290	M. musculus	Pura	purine rich element binding protein A	GO:0006268 DNA unwinding involved in DNA replication;GO:0032508 DNA duplex unwinding;GO:0032392 DNA geometric change							0	0	0	0	0	0	0	0	0	0	0	0	0	0	0	0	0	0	0	0
ACO2	11429	symbol	M. musculus	11429	M. musculus	Aco2	aconitase 2, mitochondrial	GO:0006102 isocitrate metabolic process;GO:0006099 tricarboxylic acid cycle;GO:0006101 citrate metabolic process							1	0	0	0	0	1	0	0	0	0	0	0	0	0	0	0	0	0	0	0
EEF1D	66656	symbol	M. musculus	66656	M. musculus	Eef1d	eukaryotic translation elongation factor 1 delta (guanine nucleotide exchange protein)	GO:0009299 mRNA transcription;GO:0071479 cellular response to ionizing radiation;GO:0071478 cellular response to radiation							0	0	0	0	0	0	0	1	0	0	0	0	0	0	0	0	0	0	0	0
SERPINH1	12406	symbol	M. musculus	12406	M. musculus	Serpinh1	serine (or cysteine) peptidase inhibitor, clade H, member 1	GO:0003433 chondrocyte development involved in endochondral bone morphogenesis;GO:0003413 chondrocyte differentiation involved in endochondral bone morphogenesis;GO:0060351 cartilage development involved in endochondral bone morphogenesis							0	0	0	0	0	0	0	0	1	0	0	0	0	0	0	0	0	0	0	0
ATP5C1	11949	symbol	M. musculus	11949	M. musculus	Atp5c1	ATP synthase, H+ transporting, mitochondrial F1 complex, gamma polypeptide 1	GO:0015986 ATP synthesis coupled proton transport;GO:0015985 energy coupled proton transport, down electrochemical gradient;GO:0006754 ATP biosynthetic process							1	0	0	0	1	0	0	0	0	0	0	0	1	0	0	0	0	0	0	0
PLIN1	103968	symbol	M. musculus	103968	M. musculus	Plin1	perilipin 1	GO:0016042 lipid catabolic process;GO:0006629 lipid metabolic process;GO:1901575 organic substance catabolic process							0	0	0	0	0	0	0	0	0	0	1	0	0	0	0	0	0	0	0	0
RPS6	20104	symbol	M. musculus	20104	M. musculus	Rps6	ribosomal protein S6	GO:0002309 T cell proliferation involved in immune response;GO:0022605 oogenesis stage;GO:0006924 activation-induced cell death of T cells							0	0	0	0	0	0	0	1	0	0	0	0	0	0	0	0	0	0	0	0
NDUFA9	66108	symbol	M. musculus	66108	M. musculus	Ndufa9	NADH dehydrogenase (ubiquinone) 1 alpha subcomplex, 9	GO:1901006 ubiquinone-6 biosynthetic process;GO:1901004 ubiquinone-6 metabolic process;GO:0006744 ubiquinone biosynthetic process							1	0	0	1	0	0	0	0	0	0	0	0	0	0	0	0	0	0	0	0
TSG101	22088	symbol	M. musculus	22088	M. musculus	Tsg101	tumor susceptibility gene 101	GO:1903774 positive regulation of viral budding via host ESCRT complex;GO:1902188 positive regulation of viral release from host cell;GO:1903772 regulation of viral budding via host ESCRT complex							0	0	0	0	0	0	1	0	0	0	0	0	0	0	0	0	0	0	0	0
TBCB	66411	symbol	M. musculus	66411	M. musculus	Tbcb	tubulin folding cofactor B	GO:0007399 nervous system development;GO:0030154 cell differentiation;GO:0048869 cellular developmental process							0	0	0	0	0	0	0	0	0	0	0	0	0	0	0	0	0	0	0	0
APOBEC2	11811	symbol	M. musculus	11811	M. musculus	Apobec2	apolipoprotein B mRNA editing enzyme, catalytic polypeptide 2	GO:0016554 cytidine to uridine editing;GO:0080111 DNA demethylation;GO:0016553 base conversion or substitution editing							0	0	0	0	0	0	0	1	0	0	0	0	0	0	0	0	0	0	0	0
GLO1	109801	symbol	M. musculus	109801	M. musculus	Glo1	glyoxalase 1	GO:0019243 methylglyoxal catabolic process to D-lactate via S-lactoyl-glutathione;GO:0061727 methylglyoxal catabolic process to lactate;GO:0051596 methylglyoxal catabolic process							1	0	0	1	0	1	0	0	0	0	1	0	0	0	0	0	0	0	0	0
FSD2	244091	symbol	M. musculus	244091	M. musculus	Fsd2	fibronectin type III and SPRY domain containing 2	GO:0008150 biological_process							0	0	0	0	0	0	0	0	0	0	0	0	0	0	0	0	0	0	0	0
COX6B1	110323	symbol	M. musculus	110323	M. musculus	Cox6b1	cytochrome c oxidase, subunit VIb polypeptide 1								1	0	1	0	0	0	0	0	0	0	0	0	0	0	0	1	0	0	0	0
MYLK2	228785	symbol	M. musculus	228785	M. musculus	Mylk2	myosin, light polypeptide kinase 2, skeletal muscle	GO:0031448 positive regulation of fast-twitch skeletal muscle fiber contraction;GO:0031446 regulation of fast-twitch skeletal muscle fiber contraction;GO:0014724 regulation of twitch skeletal muscle contraction							0	1	0	0	0	0	1	0	1	0	0	1	0	0	1	0	0	0	0	0
CAR3	12350	symbol	M. musculus	12350	M. musculus	Car3	carbonic anhydrase 3	GO:0006730 one-carbon metabolic process;GO:0006979 response to oxidative stress;GO:0044281 small molecule metabolic process							0	0	0	0	0	0	0	0	0	0	0	0	0	0	0	0	0	1	0	0
NDUFAB1	70316	symbol	M. musculus	70316	M. musculus	Ndufab1	NADH dehydrogenase (ubiquinone) 1, alpha/beta subcomplex, 1	GO:0009245 lipid A biosynthetic process;GO:0046493 lipid A metabolic process;GO:1901271 lipooligosaccharide biosynthetic process							1	0	0	1	1	1	0	0	0	0	1	0	0	0	0	0	0	0	0	0
PMM2	54128	symbol	M. musculus	54128	M. musculus	Pmm2	phosphomannomutase 2	GO:0009298 GDP-mannose biosynthetic process;GO:0019673 GDP-mannose metabolic process;GO:0006013 mannose metabolic process							1	0	0	1	1	0	0	0	0	0	0	0	0	0	0	0	0	0	0	0
ERGIC1	67458	symbol	M. musculus	67458	M. musculus	Ergic1	endoplasmic reticulum-golgi intermediate compartment (ERGIC) 1	GO:0006888 ER to Golgi vesicle-mediated transport;GO:0048193 Golgi vesicle transport;GO:0046907 intracellular transport							0	0	0	0	0	0	0	0	0	0	0	0	0	0	0	0	0	0	0	0
NDUFA2	17991	symbol	M. musculus	17991	M. musculus	Ndufa2	NADH dehydrogenase (ubiquinone) 1 alpha subcomplex, 2	GO:0032981 mitochondrial respiratory chain complex I assembly;GO:0010257 NADH dehydrogenase complex assembly;GO:0033108 mitochondrial respiratory chain complex assembly							1	0	0	0	0	0	0	0	0	0	0	0	0	0	0	0	0	0	0	0
SSPN	16651	symbol	M. musculus	16651	M. musculus	Sspn	sarcospan								0	0	0	0	0	0	0	0	0	0	0	0	0	0	0	0	0	0	0	0
ADK	11534	symbol	M. musculus	11534	M. musculus	Adk	adenosine kinase	GO:0006175 dATP biosynthetic process;GO:0006169 adenosine salvage;GO:0009153 purine deoxyribonucleotide biosynthetic process							1	1	0	1	1	0	0	0	0	0	0	0	0	1	0	0	0	0	0	0
MPC2	70456	symbol	M. musculus	70456	M. musculus	Mpc2	mitochondrial pyruvate carrier 2	GO:0061732 mitochondrial acetyl-CoA biosynthetic process from pyruvate;GO:0006850 mitochondrial pyruvate transmembrane transport;GO:0035774 positive regulation of insulin secretion involved in cellular response to glucose stimulus							1	0	0	1	0	0	0	0	0	0	1	0	1	0	0	0	0	0	0	0
EHD3	57440	symbol	M. musculus	57440	M. musculus	Ehd3	EH-domain containing 3	GO:1901387 positive regulation of voltage-gated calcium channel activity;GO:1901021 positive regulation of calcium ion transmembrane transporter activity;GO:1901385 regulation of voltage-gated calcium channel activity							0	1	0	0	0	0	1	0	0	1	0	0	1	0	1	0	0	0	1	0
CAPG	12332	symbol	M. musculus	12332	M. musculus	Capg	capping protein (actin filament), gelsolin-like	GO:0051016 barbed-end actin filament capping;GO:0051693 actin filament capping;GO:0030835 negative regulation of actin filament depolymerization							0	0	0	0	0	0	0	0	1	0	0	0	0	0	0	0	0	0	0	0
PTPN3	545622	symbol	M. musculus	545622	M. musculus	Ptpn3	protein tyrosine phosphatase, non-receptor type 3	GO:0098902 regulation of membrane depolarization during action potential;GO:0051045 negative regulation of membrane protein ectodomain proteolysis;GO:2000649 regulation of sodium ion transmembrane transporter activity							0	0	0	0	0	0	0	0	0	0	0	0	1	0	1	0	0	0	0	0
AS3MT	57344	symbol	M. musculus	57344	M. musculus	As3mt	arsenic (+3 oxidation state) methyltransferase	GO:0018872 arsonoacetate metabolic process;GO:0009404 toxin metabolic process;GO:0046685 response to arsenic-containing substance							0	0	0	0	0	0	0	0	0	0	1	0	0	0	0	0	0	0	0	0
SERPINB6A	20719	symbol	M. musculus	20719	M. musculus	Serpinb6a	serine (or cysteine) peptidase inhibitor, clade B, member 6a	GO:0071470 cellular response to osmotic stress;GO:0010951 negative regulation of endopeptidase activity;GO:0008406 gonad development							0	0	0	0	0	0	0	0	0	0	0	0	0	0	0	0	0	0	0	1
ND1	17716	symbol	M. musculus	17716	M. musculus	ND1	NADH dehydrogenase subunit 1	GO:0033194 response to hydroperoxide;GO:0045333 cellular respiration;GO:0015980 energy derivation by oxidation of organic compounds							1	0	0	0	0	0	0	0	0	0	0	0	0	0	0	0	0	1	0	0
COX7A2	12866	symbol	M. musculus	12866	M. musculus	Cox7a2	cytochrome c oxidase subunit VIIa 2	GO:0008150 biological_process							1	0	1	0	0	0	0	0	0	0	0	0	0	0	0	1	0	0	0	0
HSPB3	56534	symbol	M. musculus	56534	M. musculus	Hspb3	heat shock protein 3								0	0	0	0	0	0	0	0	0	0	0	0	0	0	0	0	0	0	0	0
MPZ	17528	symbol	M. musculus	17528	M. musculus	Mpz	myelin protein zero	GO:0045217 cell-cell junction maintenance;GO:0034331 cell junction maintenance;GO:0098743 cell aggregation							0	0	0	0	0	0	0	0	0	0	0	0	0	0	0	0	0	0	0	0
DDX39B	53817	symbol	M. musculus	53817	M. musculus	Ddx39b	DEAD (Asp-Glu-Ala-Asp) box polypeptide 39B	GO:0061051 positive regulation of cell growth involved in cardiac muscle cell development;GO:2000002 negative regulation of DNA damage checkpoint;GO:0046784 viral mRNA export from host cell nucleus							0	1	0	0	0	0	1	1	0	0	0	0	0	1	0	0	0	0	0	0
SEC31A	69162	symbol	M. musculus	69162	M. musculus	Sec31a	Sec31 homolog A (S. cerevisiae)	GO:0090110 cargo loading into COPII-coated vesicle;GO:0090114 COPII-coated vesicle budding;GO:0035459 cargo loading into vesicle							0	0	0	0	0	0	0	0	0	0	0	0	0	0	0	0	0	0	1	0
ATP5J2	57423	symbol	M. musculus	57423	M. musculus	Atp5j2	ATP synthase, H+ transporting, mitochondrial F0 complex, subunit F2	GO:0006754 ATP biosynthetic process;GO:0009206 purine ribonucleoside triphosphate biosynthetic process;GO:0009168 purine ribonucleoside monophosphate biosynthetic process							1	0	0	0	1	0	0	0	0	0	0	0	0	0	0	0	0	0	0	0
DHRS1	52585	symbol	M. musculus	52585	M. musculus	Dhrs1	dehydrogenase/reductase (SDR family) member 1	GO:0055114 oxidation-reduction process;GO:0008152 metabolic process;GO:0008150 biological_process							0	0	0	0	0	0	0	0	0	0	0	0	0	0	0	0	0	0	0	0
FLNC	68794	symbol	M. musculus	68794	M. musculus	Flnc	filamin C, gamma	GO:0048747 muscle fiber development;GO:0055002 striated muscle cell development;GO:0055001 muscle cell development							0	0	0	0	0	0	1	0	1	0	0	0	0	0	0	0	0	0	0	0
BDH1	71911	symbol	M. musculus	71911	M. musculus	Bdh1	3-hydroxybutyrate dehydrogenase, type 1	GO:0055114 oxidation-reduction process;GO:0008152 metabolic process;GO:0008150 biological_process							0	0	0	0	0	0	0	0	0	0	0	0	0	0	0	0	0	0	0	0
Uqcrh	66576	symbol	M. musculus	66576	M. musculus	Uqcrh	ubiquinol-cytochrome c reductase hinge protein	GO:0006122 mitochondrial electron transport, ubiquinol to cytochrome c;GO:0042775 mitochondrial ATP synthesis coupled electron transport;GO:0042773 ATP synthesis coupled electron transport							1	0	1	0	0	1	0	0	0	1	0	0	0	0	0	0	0	0	0	0
OXSR1	108737	symbol	M. musculus	108737	M. musculus	Oxsr1	oxidative-stress responsive 1	GO:1901017 negative regulation of potassium ion transmembrane transporter activity;GO:1901380 negative regulation of potassium ion transmembrane transport;GO:1901016 regulation of potassium ion transmembrane transporter activity							0	0	0	0	0	0	0	0	0	0	0	0	1	0	0	0	0	1	0	0
NLRX1	270151	symbol	M. musculus	270151	M. musculus	Nlrx1	NLR family member X1	GO:0039536 negative regulation of RIG-I signaling pathway;GO:0039532 negative regulation of viral-induced cytoplasmic pattern recognition receptor signaling pathway;GO:0039535 regulation of RIG-I signaling pathway							0	0	0	0	0	0	0	0	0	0	0	0	0	0	0	0	0	0	0	0
TCAP	21393	symbol	M. musculus	21393	M. musculus	Tcap	titin-cap	GO:0030241 skeletal muscle myosin thick filament assembly;GO:0030240 skeletal muscle thin filament assembly;GO:0048769 sarcomerogenesis							0	1	0	0	0	0	1	0	1	0	0	1	0	1	0	0	0	0	0	0
WIPI1	52639	symbol	M. musculus	52639	M. musculus	Wipi1	WD repeat domain, phosphoinositide interacting 1	GO:0048203 vesicle targeting, trans-Golgi to endosome;GO:0034497 protein localization to phagophore assembly site;GO:0048199 vesicle targeting, to, from or within Golgi							1	0	0	0	0	0	1	0	1	0	0	0	0	0	0	0	0	1	0	0
NDUFS1	227197	symbol	M. musculus	227197	M. musculus	Ndufs1	NADH dehydrogenase (ubiquinone) Fe-S protein 1	GO:0042773 ATP synthesis coupled electron transport;GO:0006119 oxidative phosphorylation;GO:0051881 regulation of mitochondrial membrane potential							1	0	0	0	0	0	0	0	0	0	0	0	0	0	0	0	0	1	0	0
ANXA5	11747	symbol	M. musculus	11747	M. musculus	Anxa5	annexin A5	GO:1902721 negative regulation of prolactin secretion;GO:0097211 cellular response to gonadotropin-releasing hormone;GO:0070459 prolactin secretion							0	0	0	0	0	0	0	0	0	1	0	0	1	0	0	0	0	0	0	0
ANXA4	11746	symbol	M. musculus	11746	M. musculus	Anxa4	annexin A4	GO:2000483 negative regulation of interleukin-8 secretion;GO:2000482 regulation of interleukin-8 secretion;GO:0072606 interleukin-8 secretion							0	0	0	0	0	0	0	0	0	0	0	0	1	0	0	0	0	0	0	0
ECI1	13177	symbol	M. musculus	13177	M. musculus	Eci1	enoyl-Coenzyme A delta isomerase 1	GO:0006635 fatty acid beta-oxidation;GO:0009062 fatty acid catabolic process;GO:0019395 fatty acid oxidation							0	0	0	0	0	0	0	0	0	0	1	0	0	0	0	0	0	0	0	0
SRL	106393	symbol	M. musculus	106393	M. musculus	Srl	sarcalumenin	GO:0014873 response to muscle activity involved in regulation of muscle adaptation;GO:0014874 response to stimulus involved in regulation of muscle adaptation;GO:0002115 store-operated calcium entry							0	1	0	0	0	0	0	0	0	0	0	0	1	1	0	0	0	0	0	0
COPA	12847	symbol	M. musculus	12847	M. musculus	Copa	coatomer protein complex subunit alpha	GO:0030157 pancreatic juice secretion;GO:0032941 secretion by tissue;GO:0006891 intra-Golgi vesicle-mediated transport							0	0	0	0	0	0	0	0	0	0	0	0	0	0	0	0	0	0	0	0
ATP5K	11958	symbol	M. musculus	11958	M. musculus	Atp5k	ATP synthase, H+ transporting, mitochondrial F1F0 complex, subunit E	GO:0015986 ATP synthesis coupled proton transport;GO:0015985 energy coupled proton transport, down electrochemical gradient;GO:0006754 ATP biosynthetic process							1	0	0	0	1	0	0	0	0	0	0	0	1	0	0	0	0	0	0	0
ANXA2	12306	symbol	M. musculus	12306	M. musculus	Anxa2	annexin A2	GO:0052362 catabolism by host of symbiont protein;GO:1905602 positive regulation of receptor-mediated endocytosis involved in cholesterol transport;GO:0052360 catabolism by host of symbiont macromolecule							0	0	0	0	0	0	0	0	1	1	0	0	0	0	0	0	0	0	0	1
RPL3L	66211	symbol	M. musculus	66211	M. musculus	Rpl3l	ribosomal protein L3-like	GO:0000027 ribosomal large subunit assembly;GO:0042255 ribosome assembly;GO:0042273 ribosomal large subunit biogenesis							0	0	0	0	0	0	1	1	0	0	0	0	0	0	0	0	0	0	0	0
NDUFV1	17995	symbol	M. musculus	17995	M. musculus	Ndufv1	NADH dehydrogenase (ubiquinone) flavoprotein 1	GO:0006120 mitochondrial electron transport, NADH to ubiquinone;GO:0042775 mitochondrial ATP synthesis coupled electron transport;GO:0042773 ATP synthesis coupled electron transport							1	0	0	0	0	0	0	0	0	0	0	0	0	0	0	0	0	0	0	0
ST13	70356	symbol	M. musculus	70356	M. musculus	St13	suppression of tumorigenicity 13	GO:0061084 negative regulation of protein refolding;GO:0061083 regulation of protein refolding;GO:1903333 negative regulation of protein folding							0	0	0	0	0	0	0	0	0	1	0	0	0	0	0	0	0	1	0	0
ARPC1A	56443	symbol	M. musculus	56443	M. musculus	Arpc1a	actin related protein 2/3 complex, subunit 1A	GO:0034314 Arp2/3 complex-mediated actin nucleation;GO:0045010 actin nucleation;GO:0030838 positive regulation of actin filament polymerization							0	0	0	0	0	0	0	0	1	0	0	0	0	0	0	0	0	0	0	0
ATP5H	71679	symbol	M. musculus	71679	M. musculus	Atp5h	ATP synthase, H+ transporting, mitochondrial F0 complex, subunit D	GO:0015986 ATP synthesis coupled proton transport;GO:0015985 energy coupled proton transport, down electrochemical gradient;GO:0006754 ATP biosynthetic process							1	0	0	0	1	0	0	0	0	0	0	0	1	0	0	0	0	0	0	0
Serpinb1a	66222	symbol	M. musculus	66222	M. musculus	Serpinb1a	serine (or cysteine) peptidase inhibitor, clade B, member 1a	GO:0010951 negative regulation of endopeptidase activity;GO:0010466 negative regulation of peptidase activity;GO:0045861 negative regulation of proteolysis							0	0	0	0	0	0	0	0	0	0	0	0	0	0	0	0	0	0	0	1
TMEM43	74122	symbol	M. musculus	74122	M. musculus	Tmem43	transmembrane protein 43	GO:0071763 nuclear membrane organization;GO:0006998 nuclear envelope organization;GO:0006997 nucleus organization							0	0	0	0	0	0	0	0	0	0	0	0	0	0	0	0	0	0	1	0
ATP5J	11957	symbol	M. musculus	11957	M. musculus	Atp5j	ATP synthase, H+ transporting, mitochondrial F0 complex, subunit F	GO:0015986 ATP synthesis coupled proton transport;GO:0015985 energy coupled proton transport, down electrochemical gradient;GO:0006754 ATP biosynthetic process							1	0	0	0	1	0	0	0	0	0	0	0	1	0	0	0	0	0	0	0
ABAT	268860	symbol	M. musculus	268860	M. musculus	Abat	4-aminobutyrate aminotransferase	GO:1904450 positive regulation of aspartate secretion;GO:1904448 regulation of aspartate secretion;GO:0014053 negative regulation of gamma-aminobutyric acid secretion							1	1	0	1	0	0	0	0	0	0	1	1	1	0	0	0	0	1	0	0
AKT2	11652	symbol	M. musculus	11652	M. musculus	Akt2	thymoma viral proto-oncogene 2	GO:0010748 negative regulation of plasma membrane long-chain fatty acid transport;GO:2001275 positive regulation of glucose import in response to insulin stimulus;GO:0010746 regulation of plasma membrane long-chain fatty acid transport							1	0	0	1	0	0	0	1	0	0	1	0	1	0	1	0	0	1	1	0
ACTN2	11472	symbol	M. musculus	11472	M. musculus	Actn2	actinin alpha 2	GO:0051695 actin filament uncapping;GO:0086097 phospholipase C-activating angiotensin-activated signaling pathway;GO:1901017 negative regulation of potassium ion transmembrane transporter activity							0	1	0	0	0	0	1	0	1	1	0	0	1	0	0	0	0	0	0	0
ALPL	11647	symbol	M. musculus	11647	M. musculus	Alpl	alkaline phosphatase, liver/bone/kidney	GO:0001958 endochondral ossification;GO:0060350 endochondral bone morphogenesis;GO:0061971 replacement bone morphogenesis							0	0	0	0	0	0	0	0	0	0	0	0	0	0	0	0	0	0	0	0
RAB3GAP2	98732	symbol	M. musculus	98732	M. musculus	Rab3gap2	RAB3 GTPase activating protein subunit 2	GO:1903373 positive regulation of endoplasmic reticulum tubular network organization;GO:1903061 positive regulation of protein lipidation;GO:0097051 establishment of protein localization to endoplasmic reticulum membrane							0	0	0	0	0	0	1	0	0	0	0	0	0	0	0	0	0	0	1	0
MAOA	17161	symbol	M. musculus	17161	M. musculus	Maoa	monoamine oxidase A	GO:0042443 phenylethylamine metabolic process;GO:0042420 dopamine catabolic process;GO:0042424 catecholamine catabolic process							1	0	0	1	0	0	0	0	0	0	0	0	0	0	0	0	0	1	0	0
Cox7a1	12865	symbol	M. musculus	12865	M. musculus	Cox7a1	cytochrome c oxidase subunit VIIa 1								1	0	1	0	0	0	0	0	0	0	0	0	0	0	0	0	0	0	0	0
DDT	13202	symbol	M. musculus	13202	M. musculus	Ddt	D-dopachrome tautomerase	GO:0010760 negative regulation of macrophage chemotaxis;GO:1905522 negative regulation of macrophage migration;GO:0010758 regulation of macrophage chemotaxis							0	0	0	0	0	0	0	0	0	0	0	0	0	0	0	0	0	0	0	0
HBB-BS	100503605	symbol	M. musculus	100503605	M. musculus	Hbb-bs	hemoglobin, beta adult s chain								0	0	0	0	0	0	0	0	0	0	0	0	0	0	1	0	0	0	0	1
LUM	17022	symbol	M. musculus	17022	M. musculus	Lum	lumican	GO:0032914 positive regulation of transforming growth factor beta1 production;GO:0032908 regulation of transforming growth factor beta1 production;GO:0071636 positive regulation of transforming growth factor beta production							0	0	0	0	0	0	0	0	1	0	0	0	0	0	0	0	0	0	0	0
LMNA	16905	symbol	M. musculus	16905	M. musculus	Lmna	lamin A	GO:0035105 sterol regulatory element binding protein import into nucleus;GO:1903243 negative regulation of cardiac muscle hypertrophy in response to stress;GO:1904178 negative regulation of adipose tissue development							1	1	0	0	0	0	1	0	0	0	0	1	1	1	0	0	0	0	1	0
COX5A	12858	symbol	M. musculus	12858	M. musculus	Cox5a	cytochrome c oxidase subunit Va	GO:0006123 mitochondrial electron transport, cytochrome c to oxygen;GO:0042775 mitochondrial ATP synthesis coupled electron transport;GO:0042773 ATP synthesis coupled electron transport							1	0	1	0	0	1	0	0	0	0	0	0	0	0	0	1	0	0	0	0
RBBP9	26450	symbol	M. musculus	26450	M. musculus	Rbbp9	retinoblastoma binding protein 9, serine hydrolase	GO:0042127 regulation of cell proliferation;GO:0008283 cell proliferation;GO:0050794 regulation of cellular process							0	0	0	0	0	0	0	0	0	0	0	0	0	0	0	0	0	0	0	0
FARSA	66590	symbol	M. musculus	66590	M. musculus	Farsa	phenylalanyl-tRNA synthetase, alpha subunit	GO:0006432 phenylalanyl-tRNA aminoacylation;GO:0051290 protein heterotetramerization;GO:0006418 tRNA aminoacylation for protein translation							0	0	0	0	0	0	0	1	0	1	0	0	0	0	0	0	0	0	0	0
APOO	68316	symbol	M. musculus	68316	M. musculus	Apoo	apolipoprotein O	GO:0042407 cristae formation;GO:0007007 inner mitochondrial membrane organization;GO:0007006 mitochondrial membrane organization							1	0	0	0	0	0	0	0	0	0	0	0	0	0	0	0	0	0	0	0
RAB8B	235442	symbol	M. musculus	235442	M. musculus	Rab8b	RAB8B, member RAS oncogene family	GO:0051461 positive regulation of corticotropin secretion;GO:0051459 regulation of corticotropin secretion;GO:0045046 protein import into peroxisome membrane							0	1	0	0	0	0	0	0	0	0	0	0	0	0	0	0	0	0	0	0
PARP3	235587	symbol	M. musculus	235587	M. musculus	Parp3	poly (ADP-ribose) polymerase family, member 3	GO:0051106 positive regulation of DNA ligation;GO:1990166 protein localization to site of double-strand break;GO:0051105 regulation of DNA ligation							0	0	0	0	1	0	0	0	0	0	0	0	0	0	0	0	0	0	0	0
OBSL1	98733	symbol	M. musculus	98733	M. musculus	Obsl1	obscurin-like 1	GO:0071688 striated muscle myosin thick filament assembly;GO:0031034 myosin filament assembly;GO:0045214 sarcomere organization							0	1	0	0	0	0	1	0	1	0	0	0	0	0	0	0	0	0	0	0
Ces1d	104158	symbol	M. musculus	104158	M. musculus	Ces1d	carboxylesterase 1D	GO:0019626 short-chain fatty acid catabolic process;GO:0034379 very-low-density lipoprotein particle assembly;GO:0051791 medium-chain fatty acid metabolic process							0	0	0	1	0	0	0	0	0	0	1	0	0	0	0	0	0	1	0	0
ARL1	104303	symbol	M. musculus	104303	M. musculus	Arl1	ADP-ribosylation factor-like 1	GO:0031584 activation of phospholipase D activity;GO:0010518 positive regulation of phospholipase activity;GO:0034067 protein localization to Golgi apparatus							0	0	0	0	0	0	0	0	0	0	0	0	0	0	0	0	0	0	1	0
SUCLG2	20917	symbol	M. musculus	20917	M. musculus	Suclg2	succinate-Coenzyme A ligase, GDP-forming, beta subunit	GO:0006104 succinyl-CoA metabolic process;GO:0006105 succinate metabolic process;GO:0006099 tricarboxylic acid cycle							1	0	0	1	0	1	0	0	0	0	0	0	0	0	0	0	0	0	0	0
DHDH	71755	symbol	M. musculus	71755	M. musculus	Dhdh	dihydrodiol dehydrogenase (dimeric)	GO:0042843 D-xylose catabolic process;GO:0042732 D-xylose metabolic process;GO:0019323 pentose catabolic process							0	0	0	1	0	0	0	0	0	0	1	0	0	0	0	0	0	0	0	0
FMOD	14264	symbol	M. musculus	14264	M. musculus	Fmod	fibromodulin	GO:0007409 axonogenesis;GO:0061564 axon development;GO:0048812 neuron projection morphogenesis							0	0	0	0	0	0	0	0	0	0	0	0	0	0	0	0	0	0	0	0
TMEM65	74868	symbol	M. musculus	74868	M. musculus	Tmem65	transmembrane protein 65	GO:1903779 regulation of cardiac conduction;GO:0061337 cardiac conduction;GO:0003231 cardiac ventricle development							0	1	0	0	0	0	1	0	0	0	0	0	0	0	1	0	0	0	0	0
FAM162A	70186	symbol	M. musculus	70186	M. musculus	Fam162a	family with sequence similarity 162, member A	GO:0006919 activation of cysteine-type endopeptidase activity involved in apoptotic process;GO:0090200 positive regulation of release of cytochrome c from mitochondria;GO:0043280 positive regulation of cysteine-type endopeptidase activity involved in apoptotic process							1	0	0	0	0	0	0	0	0	0	0	0	0	0	0	0	0	0	0	0
ARPC1B	11867	symbol	M. musculus	11867	M. musculus	Arpc1b	actin related protein 2/3 complex, subunit 1B	GO:0034314 Arp2/3 complex-mediated actin nucleation;GO:0045010 actin nucleation;GO:0030838 positive regulation of actin filament polymerization							0	0	0	0	0	0	0	0	1	0	0	0	0	0	0	0	0	0	0	0
ABCB8	74610	symbol	M. musculus	74610	M. musculus	Abcb8	ATP-binding cassette, sub-family B (MDR/TAP), member 8	GO:0055085 transmembrane transport;GO:0006810 transport;GO:0051234 establishment of localization							0	0	0	0	0	0	0	0	0	0	0	0	0	0	1	0	0	0	0	0
RANBP1	19385	symbol	M. musculus	19385	M. musculus	Ranbp1	RAN binding protein 1	GO:0046604 positive regulation of mitotic centrosome separation;GO:0072750 cellular response to leptomycin B;GO:0046602 regulation of mitotic centrosome separation							0	0	0	0	0	0	0	0	0	0	0	0	0	0	0	0	0	0	0	0
NCL	17975	symbol	M. musculus	17975	M. musculus	Ncl	nucleolin	GO:1901838 positive regulation of transcription of nucleolar large rRNA by RNA polymerase I;GO:2000778 positive regulation of interleukin-6 secretion;GO:1901836 regulation of transcription of nucleolar large rRNA by RNA polymerase I							0	0	0	0	0	0	0	1	0	0	0	0	0	0	0	0	0	0	0	0
MRPS36	66128	symbol	M. musculus	66128	M. musculus	Mrps36	mitochondrial ribosomal protein S36	GO:0006103 2-oxoglutarate metabolic process;GO:0043648 dicarboxylic acid metabolic process;GO:0019752 carboxylic acid metabolic process							0	0	0	1	0	1	0	1	0	0	0	0	0	0	0	0	0	0	0	0
TNNC1	21924	symbol	M. musculus	21924	M. musculus	Tnnc1	troponin C, cardiac/slow skeletal	GO:0032972 regulation of muscle filament sliding speed;GO:0002086 diaphragm contraction;GO:0032971 regulation of muscle filament sliding							0	1	1	0	0	0	1	0	1	0	0	1	0	1	1	0	0	0	0	0
DUPD1	435391	symbol	M. musculus	435391	M. musculus	Dupd1	dual specificity phosphatase and pro isomerase domain containing 1	GO:0006470 protein dephosphorylation;GO:0016311 dephosphorylation;GO:0006796 phosphate-containing compound metabolic process							0	0	0	0	0	0	0	0	0	0	0	0	0	0	0	0	0	0	0	0
FTH1	14319	symbol	M. musculus	14319	M. musculus	Fth1	ferritin heavy polypeptide 1	GO:0006880 intracellular sequestering of iron ion;GO:0097577 sequestering of iron ion;GO:0097286 iron ion import							0	0	0	0	0	0	0	0	0	0	0	0	1	0	0	0	0	0	0	0
TNNT1	21955	symbol	M. musculus	21955	M. musculus	Tnnt1	troponin T1, skeletal, slow	GO:0031444 slow-twitch skeletal muscle fiber contraction;GO:0014883 transition between fast and slow fiber;GO:0014721 twitch skeletal muscle contraction							0	1	0	0	0	0	1	0	1	0	0	1	0	1	0	0	0	0	0	0
ANXA6	11749	symbol	M. musculus	11749	M. musculus	Anxa6	annexin A6	GO:0051560 mitochondrial calcium ion homeostasis;GO:0006874 cellular calcium ion homeostasis;GO:0006937 regulation of muscle contraction							0	1	0	0	0	0	0	0	0	1	0	0	1	0	0	0	0	0	0	0
NDUFS4	17993	symbol	M. musculus	17993	M. musculus	Ndufs4	NADH dehydrogenase (ubiquinone) Fe-S protein 4	GO:0032981 mitochondrial respiratory chain complex I assembly;GO:0048146 positive regulation of fibroblast proliferation;GO:0010257 NADH dehydrogenase complex assembly							1	0	0	0	0	0	0	0	0	0	0	0	1	0	0	0	0	1	0	0
TPM2	22004	symbol	M. musculus	22004	M. musculus	Tpm2	tropomyosin 2, beta	GO:0006936 muscle contraction;GO:0007015 actin filament organization;GO:0003012 muscle system process							0	1	1	0	0	0	0	0	1	0	0	0	0	0	1	0	1	0	0	0
TRIM72	434246	symbol	M. musculus	434246	M. musculus	Trim72	tripartite motif-containing 72	GO:0046627 negative regulation of insulin receptor signaling pathway;GO:0043569 negative regulation of insulin-like growth factor receptor signaling pathway;GO:0010832 negative regulation of myotube differentiation							0	1	0	0	0	0	1	0	0	1	0	0	0	0	0	0	1	0	1	0
NDUFB8	67264	symbol	M. musculus	67264	M. musculus	Ndufb8	NADH dehydrogenase (ubiquinone) 1 beta subcomplex 8	GO:0006120 mitochondrial electron transport, NADH to ubiquinone;GO:0042775 mitochondrial ATP synthesis coupled electron transport;GO:0042773 ATP synthesis coupled electron transport							1	0	0	0	0	0	0	0	0	0	0	0	0	0	0	0	0	0	0	0
TPM4	326618	symbol	M. musculus	326618	M. musculus	Tpm4	tropomyosin 4	GO:0006936 muscle contraction;GO:0007015 actin filament organization;GO:0003012 muscle system process							0	1	1	0	0	0	0	0	1	0	0	0	0	0	1	0	1	0	0	0
ADRM1	56436	symbol	M. musculus	56436	M. musculus	Adrm1	adhesion regulating molecule 1	GO:0060399 positive regulation of growth hormone receptor signaling pathway;GO:0060398 regulation of growth hormone receptor signaling pathway;GO:0042699 follicle-stimulating hormone signaling pathway							0	0	0	0	0	0	0	0	0	0	0	0	0	0	0	0	0	0	0	0
COX5B	12859	symbol	M. musculus	12859	M. musculus	Cox5b	cytochrome c oxidase subunit Vb	GO:0042776 mitochondrial ATP synthesis coupled proton transport;GO:0006123 mitochondrial electron transport, cytochrome c to oxygen;GO:0015986 ATP synthesis coupled proton transport							1	0	1	0	1	1	0	0	0	0	0	0	1	0	0	1	0	0	0	0
TUBA4A	22145	symbol	M. musculus	22145	M. musculus	Tuba4a	tubulin, alpha 4A	GO:0000226 microtubule cytoskeleton organization;GO:0007017 microtubule-based process;GO:0000278 mitotic cell cycle							0	0	0	0	1	0	0	0	0	0	0	0	0	0	0	0	0	1	0	0
NDUFS6	407785	symbol	M. musculus	407785	M. musculus	Ndufs6	NADH dehydrogenase (ubiquinone) Fe-S protein 6	GO:0006120 mitochondrial electron transport, NADH to ubiquinone;GO:0042775 mitochondrial ATP synthesis coupled electron transport;GO:0042773 ATP synthesis coupled electron transport							1	1	0	0	0	0	0	0	0	0	1	0	0	0	0	0	0	0	0	0
JSRP1	71912	symbol	M. musculus	71912	M. musculus	Jsrp1	junctional sarcoplasmic reticulum protein 1	GO:0060314 regulation of ryanodine-sensitive calcium-release channel activity;GO:0051279 regulation of release of sequestered calcium ion into cytosol;GO:0051209 release of sequestered calcium ion into cytosol							0	1	0	0	0	0	0	0	0	0	0	1	1	0	0	0	0	0	0	0
NDUFA10	67273	symbol	M. musculus	67273	M. musculus	Ndufa10	NADH dehydrogenase (ubiquinone) 1 alpha subcomplex 10	GO:0006120 mitochondrial electron transport, NADH to ubiquinone;GO:0042775 mitochondrial ATP synthesis coupled electron transport;GO:0042773 ATP synthesis coupled electron transport							1	0	0	0	0	0	0	0	0	0	0	0	0	0	0	0	0	0	0	0
CFL2	12632	symbol	M. musculus	12632	M. musculus	Cfl2	cofilin 2, muscle	GO:0030043 actin filament fragmentation;GO:0030836 positive regulation of actin filament depolymerization;GO:1901881 positive regulation of protein depolymerization							0	0	0	0	0	0	1	0	1	0	0	0	0	0	0	0	0	0	0	0
GBAS	14467	gene_synonym	M. musculus	14467	M. musculus	Nipsnap2	nipsnap homolog 2	GO:1901843 positive regulation of high voltage-gated calcium channel activity;GO:1901387 positive regulation of voltage-gated calcium channel activity;GO:1901841 regulation of high voltage-gated calcium channel activity							1	0	0	0	1	0	0	0	0	0	0	0	1	0	0	0	0	0	0	0
RPL22	19934	symbol	M. musculus	19934	M. musculus	Rpl22	ribosomal protein L22	GO:0046632 alpha-beta T cell differentiation;GO:0030217 T cell differentiation;GO:0046631 alpha-beta T cell activation							0	0	0	0	0	0	0	1	0	0	0	0	0	0	0	0	0	0	0	0
UQCRQ	22272	symbol	M. musculus	22272	M. musculus	Uqcrq	ubiquinol-cytochrome c reductase, complex III subunit VII	GO:0021860 pyramidal neuron development;GO:0021539 subthalamus development;GO:0006122 mitochondrial electron transport, ubiquinol to cytochrome c							1	0	1	0	0	0	0	0	0	0	0	0	0	0	0	0	0	0	0	0
KCTD12	239217	symbol	M. musculus	239217	M. musculus	Kctd12	potassium channel tetramerisation domain containing 12	GO:0008277 regulation of G-protein coupled receptor protein signaling pathway;GO:0051260 protein homooligomerization;GO:0051259 protein complex oligomerization							0	0	0	0	0	0	0	0	0	1	0	0	0	0	0	0	0	0	0	0
UQCRB	67530	symbol	M. musculus	67530	M. musculus	Uqcrb	ubiquinol-cytochrome c reductase binding protein	GO:0006122 mitochondrial electron transport, ubiquinol to cytochrome c;GO:0034551 mitochondrial respiratory chain complex III assembly;GO:0042775 mitochondrial ATP synthesis coupled electron transport							1	0	1	0	0	1	0	0	0	0	0	0	0	0	0	0	0	0	0	0
CDH13	12554	symbol	M. musculus	12554	M. musculus	Cdh13	cadherin 13	GO:0055096 low-density lipoprotein particle mediated signaling;GO:0055095 lipoprotein particle mediated signaling;GO:0050927 positive regulation of positive chemotaxis							0	0	0	0	0	0	0	0	0	0	0	0	1	0	0	0	0	0	0	0
ACTN3	11474	symbol	M. musculus	11474	M. musculus	Actn3	actinin alpha 3	GO:1904025 positive regulation of glucose catabolic process to lactate via pyruvate;GO:0031448 positive regulation of fast-twitch skeletal muscle fiber contraction;GO:1900159 positive regulation of bone mineralization involved in bone maturation							1	1	0	1	1	1	1	0	0	0	1	1	1	1	1	0	0	0	0	0
PA2G4	18813	symbol	M. musculus	18813	M. musculus	Pa2g4	proliferation-associated 2G4	GO:0006364 rRNA processing;GO:0006417 regulation of translation;GO:0045892 negative regulation of transcription, DNA-templated							0	0	0	0	0	0	0	1	0	0	0	0	0	0	0	0	0	0	0	1
NDUFS3	68349	symbol	M. musculus	68349	M. musculus	Ndufs3	NADH dehydrogenase (ubiquinone) Fe-S protein 3	GO:2001243 negative regulation of intrinsic apoptotic signaling pathway;GO:2001242 regulation of intrinsic apoptotic signaling pathway;GO:2001234 negative regulation of apoptotic signaling pathway							1	0	0	0	0	0	0	0	0	0	0	0	0	0	0	0	0	1	0	0
CAV3	12391	symbol	M. musculus	12391	M. musculus	Cav3	caveolin 3	GO:1900826 negative regulation of membrane depolarization during cardiac muscle cell action potential;GO:0060299 negative regulation of sarcomere organization;GO:0061052 negative regulation of cell growth involved in cardiac muscle cell development							0	1	0	0	0	0	1	0	1	0	0	1	1	1	1	0	1	0	1	0
DHRS4	28200	symbol	M. musculus	28200	M. musculus	Dhrs4	dehydrogenase/reductase (SDR family) member 4	GO:0042574 retinal metabolic process;GO:0001523 retinoid metabolic process;GO:0016101 diterpenoid metabolic process							0	0	0	0	0	0	0	0	0	1	1	0	0	0	0	0	0	0	0	0
CLTC	67300	symbol	M. musculus	67300	M. musculus	Cltc	clathrin, heavy polypeptide (Hc)	GO:1900126 negative regulation of hyaluronan biosynthetic process;GO:1900125 regulation of hyaluronan biosynthetic process;GO:0033572 transferrin transport							1	0	0	1	1	0	1	0	0	0	0	0	0	0	1	0	0	0	1	0
CYC1	66445	symbol	M. musculus	66445	M. musculus	Cyc1	cytochrome c-1	GO:0042776 mitochondrial ATP synthesis coupled proton transport;GO:0006122 mitochondrial electron transport, ubiquinol to cytochrome c;GO:0015986 ATP synthesis coupled proton transport							1	0	1	0	1	0	0	0	0	0	0	0	1	0	0	0	0	0	0	0
ASPH	65973	symbol	M. musculus	65973	M. musculus	Asph	aspartate-beta-hydroxylase	GO:0031585 regulation of inositol 1,4,5-trisphosphate-sensitive calcium-release channel activity;GO:0032237 activation of store-operated calcium channel activity;GO:1901341 positive regulation of store-operated calcium channel activity							0	1	0	0	0	0	0	0	1	0	0	0	1	0	1	0	0	0	0	0
MAOB	109731	symbol	M. musculus	109731	M. musculus	Maob	monoamine oxidase B	GO:0014063 negative regulation of serotonin secretion;GO:0045964 positive regulation of dopamine metabolic process;GO:0045915 positive regulation of catecholamine metabolic process							1	0	0	0	0	0	0	0	0	0	0	0	1	0	0	0	0	0	0	0
RPLP0	11837	symbol	M. musculus	11837	M. musculus	Rplp0	ribosomal protein, large, P0	GO:0071353 cellular response to interleukin-4;GO:0070670 response to interleukin-4;GO:0002181 cytoplasmic translation							0	0	0	0	0	0	0	1	0	0	0	0	0	0	0	0	0	0	0	0
NDUFA5	68202	symbol	M. musculus	68202	M. musculus	Ndufa5	NADH dehydrogenase (ubiquinone) 1 alpha subcomplex, 5	GO:0032981 mitochondrial respiratory chain complex I assembly;GO:0010257 NADH dehydrogenase complex assembly;GO:0022904 respiratory electron transport chain							1	0	0	0	0	0	0	0	0	0	0	0	0	0	0	0	0	0	0	0
PPP5C	19060	symbol	M. musculus	19060	M. musculus	Ppp5c	protein phosphatase 5, catalytic subunit	GO:2000324 positive regulation of glucocorticoid receptor signaling pathway;GO:2000322 regulation of glucocorticoid receptor signaling pathway;GO:0042921 glucocorticoid receptor signaling pathway							0	0	0	0	0	0	0	0	0	1	0	0	0	0	0	0	0	0	0	0
ALDH5A1	214579	symbol	M. musculus	214579	M. musculus	Aldh5a1	aldhehyde dehydrogenase family 5, subfamily A1	GO:0006540 glutamate decarboxylation to succinate;GO:0006538 glutamate catabolic process;GO:0006681 galactosylceramide metabolic process							1	0	0	1	0	1	0	0	0	1	1	0	0	0	0	0	0	0	0	0
ITSN1	16443	symbol	M. musculus	16443	M. musculus	Itsn1	intersectin 1 (SH3 domain protein 1A)	GO:0060124 positive regulation of growth hormone secretion;GO:2001288 positive regulation of caveolin-mediated endocytosis;GO:0060123 regulation of growth hormone secretion							0	0	0	0	0	0	0	0	0	0	0	0	0	0	0	0	0	0	0	0
NT5C1A	230718	symbol	M. musculus	230718	M. musculus	Nt5c1a	5'-nucleotidase, cytosolic IA	GO:0009128 purine nucleoside monophosphate catabolic process;GO:0046085 adenosine metabolic process;GO:0009125 nucleoside monophosphate catabolic process							1	0	0	1	0	0	0	0	0	0	0	0	0	0	0	0	0	0	0	0
RPL13	270106	symbol	M. musculus	270106	M. musculus	Rpl13	ribosomal protein L13	GO:0006412 translation;GO:0043043 peptide biosynthetic process;GO:0043604 amide biosynthetic process							0	0	0	0	0	0	0	1	0	0	0	0	0	0	0	0	0	0	0	0
COX7C	12867	symbol	M. musculus	12867	M. musculus	Cox7c	cytochrome c oxidase subunit VIIc	GO:0006123 mitochondrial electron transport, cytochrome c to oxygen;GO:0042775 mitochondrial ATP synthesis coupled electron transport;GO:0042773 ATP synthesis coupled electron transport							1	0	1	0	0	1	0	0	0	0	0	0	0	0	0	1	0	0	0	0
RPLP2	67186	symbol	M. musculus	67186	M. musculus	Rplp2	ribosomal protein, large P2	GO:0002181 cytoplasmic translation;GO:0006414 translational elongation;GO:0006412 translation							0	0	0	0	0	0	0	1	0	0	0	0	0	0	0	0	0	0	0	0
NDUFS8	225887	symbol	M. musculus	225887	M. musculus	Ndufs8	NADH dehydrogenase (ubiquinone) Fe-S protein 8	GO:0032981 mitochondrial respiratory chain complex I assembly;GO:0010257 NADH dehydrogenase complex assembly;GO:0033108 mitochondrial respiratory chain complex assembly							1	0	0	0	0	0	0	0	0	0	0	0	0	0	0	0	0	1	0	0
EIF5B	226982	symbol	M. musculus	226982	M. musculus	Eif5b	eukaryotic translation initiation factor 5B	GO:0006446 regulation of translational initiation;GO:0006413 translational initiation;GO:0006417 regulation of translation							0	0	0	0	0	0	0	1	0	0	0	0	0	0	0	0	0	0	0	0
UQCR10	66152	symbol	M. musculus	66152	M. musculus	Uqcr10	ubiquinol-cytochrome c reductase, complex III subunit X	GO:0006122 mitochondrial electron transport, ubiquinol to cytochrome c;GO:0034551 mitochondrial respiratory chain complex III assembly;GO:0042775 mitochondrial ATP synthesis coupled electron transport							1	0	1	0	0	1	0	0	0	0	0	0	0	0	0	0	0	0	0	0
PZP	11287	symbol	M. musculus	11287	M. musculus	Pzp	PZP, alpha-2-macroglobulin like	GO:0007566 embryo implantation;GO:0010466 negative regulation of peptidase activity;GO:0007565 female pregnancy							0	0	0	0	0	0	0	0	0	0	0	0	0	0	0	0	0	0	0	0
COX7A1	12865	symbol	M. musculus	12865	M. musculus	Cox7a1	cytochrome c oxidase subunit VIIa 1								1	0	1	0	0	0	0	0	0	0	0	0	0	0	0	0	0	0	0	0
SERPINA1E	20704	symbol	M. musculus	20704	M. musculus	Serpina1e	serine (or cysteine) peptidase inhibitor, clade A, member 1E	GO:0010951 negative regulation of endopeptidase activity;GO:0010466 negative regulation of peptidase activity;GO:0045861 negative regulation of proteolysis							0	0	0	0	0	0	0	0	0	0	0	0	0	0	0	0	0	0	0	1
CSRP3	13009	symbol	M. musculus	13009	M. musculus	Csrp3	cysteine and glycine-rich protein 3	GO:1903920 positive regulation of actin filament severing;GO:1903919 negative regulation of actin filament severing;GO:1903918 regulation of actin filament severing							0	1	0	0	0	0	1	0	1	0	0	0	1	1	1	0	0	0	0	0
DRG2	13495	symbol	M. musculus	13495	M. musculus	Drg2	developmentally regulated GTP binding protein 2	GO:0008150 biological_process							0	0	0	0	0	0	0	0	0	0	0	0	0	0	0	0	0	0	0	0
CMBL	69574	symbol	M. musculus	69574	M. musculus	Cmbl	carboxymethylenebutenolidase-like (Pseudomonas)	GO:0008150 biological_process							0	0	0	0	0	0	0	0	0	0	0	0	0	0	0	0	0	0	0	0
MAPRE3	100732	symbol	M. musculus	100732	M. musculus	Mapre3	microtubule-associated protein, RP/EB family, member 3	GO:1903033 positive regulation of microtubule plus-end binding;GO:1903031 regulation of microtubule plus-end binding;GO:1904528 positive regulation of microtubule binding							0	0	0	0	0	0	0	0	0	0	0	0	0	0	0	0	0	0	0	0
SERPINA1D	20703	symbol	M. musculus	20703	M. musculus	Serpina1d	serine (or cysteine) peptidase inhibitor, clade A, member 1D	GO:0010951 negative regulation of endopeptidase activity;GO:0010466 negative regulation of peptidase activity;GO:0045861 negative regulation of proteolysis							0	0	0	0	0	0	0	0	0	0	0	0	0	0	0	0	0	0	0	1
PDAP1	231887	symbol	M. musculus	231887	M. musculus	Pdap1	PDGFA associated protein 1	GO:0048008 platelet-derived growth factor receptor signaling pathway;GO:0007169 transmembrane receptor protein tyrosine kinase signaling pathway;GO:0007167 enzyme linked receptor protein signaling pathway							0	0	0	0	0	0	0	0	0	0	0	0	0	0	0	0	0	0	0	1

## Sheet: Enrichment
GroupID	Category	Term	Description	LogP	Log(q-value)	InTerm_InList	Genes	Symbols
1_Summary	KEGG Pathway	mmu00190	Oxidative phosphorylation	-53.6964	-49.4452	49/134	11946,11949,11957,11958,12858,12859,12865,12866,12867,17709,17716,17719,17721,17991,17992,17993,17995,22272,22273,27425,57423,66108,66152,66218,66445,66495,66576,67003,67130,67184,67264,67273,67530,67680,68197,68202,68342,68349,68375,70316,71679,72900,78330,104130,110323,225887,226646,227197,407785,18747,22195,11429,18293,20917,68263,78920,109801,229211,11938,12313,14433,19056,11474,11564,12359,1…	Atp5a1,Atp5c1,Atp5j,Atp5k,Cox5a,Cox5b,Cox7a1,Cox7a2,Cox7c,COX2,ND1,ND4,ND5,Ndufa2,Ndufa4,Ndufs4,Ndufv1,Uqcrq,Uqcrc1,Atp5l,Atp5j2,Ndufa9,Uqcr10,Ndufb9,Cyc1,Ndufb3,Uqcrh,Uqcrc2,Ndufa6,Ndufa13,Ndufb8,Ndufa10,Uqcrb,Sdhb,Ndufc2,Ndufa5,Ndufb10,Ndufs3,Ndufa8,Ndufab1,Atp5h,Ndufv2,Ndufv3,Ndufb11,Cox6b1,Ndufs8,Ndufs2,Ndufs1,Ndufs6,Prkaca,Ube2l3,Aco2,Ogdh,Suclg2,Pdhb,Dlst,Glo1,Acad9,Atp2a2,Calm1,Gapdh,Ppp3c…
1_Member	KEGG Pathway	mmu00190	Oxidative phosphorylation	-53.6964	-49.4452	49/134	11946,11949,11957,11958,12858,12859,12865,12866,12867,17709,17716,17719,17721,17991,17992,17993,17995,22272,22273,27425,57423,66108,66152,66218,66445,66495,66576,67003,67130,67184,67264,67273,67530,67680,68197,68202,68342,68349,68375,70316,71679,72900,78330,104130,110323,225887,226646,227197,407785	Atp5a1,Atp5c1,Atp5j,Atp5k,Cox5a,Cox5b,Cox7a1,Cox7a2,Cox7c,COX2,ND1,ND4,ND5,Ndufa2,Ndufa4,Ndufs4,Ndufv1,Uqcrq,Uqcrc1,Atp5l,Atp5j2,Ndufa9,Uqcr10,Ndufb9,Cyc1,Ndufb3,Uqcrh,Uqcrc2,Ndufa6,Ndufa13,Ndufb8,Ndufa10,Uqcrb,Sdhb,Ndufc2,Ndufa5,Ndufb10,Ndufs3,Ndufa8,Ndufab1,Atp5h,Ndufv2,Ndufv3,Ndufb11,Cox6b1,Ndufs8,Ndufs2,Ndufs1,Ndufs6
1_Member	KEGG Pathway	mmu05012	Parkinson's disease	-50.3005	-46.3504	48/144	11946,11949,11957,12858,12859,12865,12866,12867,17709,17716,17719,17721,17991,17992,17993,17995,18747,22195,22272,22273,66108,66152,66218,66445,66495,66576,67003,67130,67184,67264,67273,67530,67680,68197,68202,68342,68349,68375,70316,71679,72900,78330,104130,110323,225887,226646,227197,407785	Atp5a1,Atp5c1,Atp5j,Cox5a,Cox5b,Cox7a1,Cox7a2,Cox7c,COX2,ND1,ND4,ND5,Ndufa2,Ndufa4,Ndufs4,Ndufv1,Prkaca,Ube2l3,Uqcrq,Uqcrc1,Ndufa9,Uqcr10,Ndufb9,Cyc1,Ndufb3,Uqcrh,Uqcrc2,Ndufa6,Ndufa13,Ndufb8,Ndufa10,Uqcrb,Sdhb,Ndufc2,Ndufa5,Ndufb10,Ndufs3,Ndufa8,Ndufab1,Atp5h,Ndufv2,Ndufv3,Ndufb11,Cox6b1,Ndufs8,Ndufs2,Ndufs1,Ndufs6
1_Member	Reactome Gene Sets	R-MMU-1428517	The citric acid (TCA) cycle and respiratory electron transport	-48.9082	-45.1342	47/143	11429,11946,11949,11957,11958,17716,17719,17721,17991,17993,17995,18293,20917,22272,22273,27425,57423,66108,66152,66218,66445,66495,66576,67003,67130,67184,67273,67530,67680,68197,68202,68263,68342,68349,68375,70316,71679,72900,78330,78920,104130,109801,225887,226646,227197,229211,407785	Aco2,Atp5a1,Atp5c1,Atp5j,Atp5k,ND1,ND4,ND5,Ndufa2,Ndufs4,Ndufv1,Ogdh,Suclg2,Uqcrq,Uqcrc1,Atp5l,Atp5j2,Ndufa9,Uqcr10,Ndufb9,Cyc1,Ndufb3,Uqcrh,Uqcrc2,Ndufa6,Ndufa13,Ndufa10,Uqcrb,Sdhb,Ndufc2,Ndufa5,Pdhb,Ndufb10,Ndufs3,Ndufa8,Ndufab1,Atp5h,Ndufv2,Ndufv3,Dlst,Ndufb11,Glo1,Ndufs8,Ndufs2,Ndufs1,Acad9,Ndufs6
1_Member	Reactome Gene Sets	R-MMU-163200	Respiratory electron transport, ATP synthesis by chemiosmotic coupling, and heat production by uncou	-46.342	-42.6929	40/97	11946,11949,11957,11958,17716,17719,17721,17991,17993,17995,22272,22273,27425,57423,66108,66152,66218,66445,66495,66576,67003,67130,67184,67273,67530,68197,68202,68342,68349,68375,70316,71679,72900,78330,104130,225887,226646,227197,229211,407785	Atp5a1,Atp5c1,Atp5j,Atp5k,ND1,ND4,ND5,Ndufa2,Ndufs4,Ndufv1,Uqcrq,Uqcrc1,Atp5l,Atp5j2,Ndufa9,Uqcr10,Ndufb9,Cyc1,Ndufb3,Uqcrh,Uqcrc2,Ndufa6,Ndufa13,Ndufa10,Uqcrb,Ndufc2,Ndufa5,Ndufb10,Ndufs3,Ndufa8,Ndufab1,Atp5h,Ndufv2,Ndufv3,Ndufb11,Ndufs8,Ndufs2,Ndufs1,Acad9,Ndufs6
1_Member	KEGG Pathway	mmu05010	Alzheimer's disease	-44.2182	-40.666	47/175	11938,11946,11949,11957,12313,12858,12859,12865,12866,12867,14433,17709,17991,17992,17993,17995,19056,22272,22273,66108,66152,66218,66445,66495,66576,67003,67130,67184,67264,67273,67530,67680,68197,68202,68342,68349,68375,70316,71679,72900,78330,104130,110323,225887,226646,227197,407785	Atp2a2,Atp5a1,Atp5c1,Atp5j,Calm1,Cox5a,Cox5b,Cox7a1,Cox7a2,Cox7c,Gapdh,COX2,Ndufa2,Ndufa4,Ndufs4,Ndufv1,Ppp3cb,Uqcrq,Uqcrc1,Ndufa9,Uqcr10,Ndufb9,Cyc1,Ndufb3,Uqcrh,Uqcrc2,Ndufa6,Ndufa13,Ndufb8,Ndufa10,Uqcrb,Sdhb,Ndufc2,Ndufa5,Ndufb10,Ndufs3,Ndufa8,Ndufab1,Atp5h,Ndufv2,Ndufv3,Ndufb11,Cox6b1,Ndufs8,Ndufs2,Ndufs1,Ndufs6
1_Member	CORUM	CORUM:381	Respiratory chain complex I, mitochondrial	-40.8997	-37.4266	27/37	17716,17719,17721,17991,17992,17993,17995,66108,66218,66495,67130,67184,67264,67273,68197,68202,68342,68349,68375,70316,72900,78330,104130,225887,226646,227197,407785	ND1,ND4,ND5,Ndufa2,Ndufa4,Ndufs4,Ndufv1,Ndufa9,Ndufb9,Ndufb3,Ndufa6,Ndufa13,Ndufb8,Ndufa10,Ndufc2,Ndufa5,Ndufb10,Ndufs3,Ndufa8,Ndufab1,Ndufv2,Ndufv3,Ndufb11,Ndufs8,Ndufs2,Ndufs1,Ndufs6
1_Member	Reactome Gene Sets	R-MMU-611105	Respiratory electron transport	-39.6615	-36.2554	33/74	17716,17719,17721,17991,17993,17995,22272,22273,66108,66152,66218,66445,66495,66576,67003,67130,67184,67273,67530,68197,68202,68342,68349,68375,70316,72900,78330,104130,225887,226646,227197,229211,407785	ND1,ND4,ND5,Ndufa2,Ndufs4,Ndufv1,Uqcrq,Uqcrc1,Ndufa9,Uqcr10,Ndufb9,Cyc1,Ndufb3,Uqcrh,Uqcrc2,Ndufa6,Ndufa13,Ndufa10,Uqcrb,Ndufc2,Ndufa5,Ndufb10,Ndufs3,Ndufa8,Ndufab1,Ndufv2,Ndufv3,Ndufb11,Ndufs8,Ndufs2,Ndufs1,Acad9,Ndufs6
1_Member	CORUM	CORUM:382	Respiratory chain complex I, mitochondrial	-39.3793	-36.0312	27/40	17716,17719,17721,17991,17992,17993,17995,66108,66218,66495,67130,67184,67264,67273,68197,68202,68342,68349,68375,70316,72900,78330,104130,225887,226646,227197,407785	ND1,ND4,ND5,Ndufa2,Ndufa4,Ndufs4,Ndufv1,Ndufa9,Ndufb9,Ndufb3,Ndufa6,Ndufa13,Ndufb8,Ndufa10,Ndufc2,Ndufa5,Ndufb10,Ndufs3,Ndufa8,Ndufab1,Ndufv2,Ndufv3,Ndufb11,Ndufs8,Ndufs2,Ndufs1,Ndufs6
1_Member	GO Biological Processes	GO:0045333	cellular respiration	-39.2847	-35.9878	42/158	11429,11474,11564,12359,12850,12858,12859,12867,17709,17716,17719,17721,17993,17995,18293,18747,20656,20917,21379,22272,22273,66152,66218,66445,66576,67264,67273,67530,67680,67914,68197,68202,68263,68349,68375,72900,78330,78920,214579,226646,227197,407785	Aco2,Actn3,Adsl,Cat,Coq7,Cox5a,Cox5b,Cox7c,COX2,ND1,ND4,ND5,Ndufs4,Ndufv1,Ogdh,Prkaca,Sod2,Suclg2,Tbrg4,Uqcrq,Uqcrc1,Uqcr10,Ndufb9,Cyc1,Uqcrh,Ndufb8,Ndufa10,Uqcrb,Sdhb,Coq9,Ndufc2,Ndufa5,Pdhb,Ndufs3,Ndufa8,Ndufv2,Ndufv3,Dlst,Aldh5a1,Ndufs2,Ndufs1,Ndufs6
1_Member	KEGG Pathway	mmu05016	Huntington's disease	-39.1935	-35.9423	45/194	11946,11949,11957,12858,12859,12865,12866,12867,17709,17991,17992,17993,17995,20656,22272,22273,66108,66152,66218,66445,66495,66576,67003,67130,67184,67264,67273,67300,67530,67680,68197,68202,68342,68349,68375,70316,71679,72900,78330,104130,110323,225887,226646,227197,407785	Atp5a1,Atp5c1,Atp5j,Cox5a,Cox5b,Cox7a1,Cox7a2,Cox7c,COX2,Ndufa2,Ndufa4,Ndufs4,Ndufv1,Sod2,Uqcrq,Uqcrc1,Ndufa9,Uqcr10,Ndufb9,Cyc1,Ndufb3,Uqcrh,Uqcrc2,Ndufa6,Ndufa13,Ndufb8,Ndufa10,Cltc,Uqcrb,Sdhb,Ndufc2,Ndufa5,Ndufb10,Ndufs3,Ndufa8,Ndufab1,Atp5h,Ndufv2,Ndufv3,Ndufb11,Cox6b1,Ndufs8,Ndufs2,Ndufs1,Ndufs6
1_Member	KEGG Pathway	mmu04932	Non-alcoholic fatty liver disease (NAFLD)	-38.7671	-35.5573	41/151	11652,12858,12859,12865,12866,12867,17709,17991,17992,17993,17995,22272,22273,66108,66152,66218,66445,66495,66576,67003,67130,67184,67264,67273,67530,67680,68197,68202,68342,68349,68375,70316,72900,78330,104130,105787,110323,225887,226646,227197,407785	Akt2,Cox5a,Cox5b,Cox7a1,Cox7a2,Cox7c,COX2,Ndufa2,Ndufa4,Ndufs4,Ndufv1,Uqcrq,Uqcrc1,Ndufa9,Uqcr10,Ndufb9,Cyc1,Ndufb3,Uqcrh,Uqcrc2,Ndufa6,Ndufa13,Ndufb8,Ndufa10,Uqcrb,Sdhb,Ndufc2,Ndufa5,Ndufb10,Ndufs3,Ndufa8,Ndufab1,Ndufv2,Ndufv3,Ndufb11,Prkaa1,Cox6b1,Ndufs8,Ndufs2,Ndufs1,Ndufs6
1_Member	GO Biological Processes	GO:0006091	generation of precursor metabolites and energy	-38.7252	-35.5532	54/328	11429,11430,11474,11564,11652,12359,12850,12858,12859,12867,14385,14433,14467,17709,17716,17719,17721,17993,17995,18293,18747,19309,20656,20917,21379,22272,22273,52331,56012,66152,66218,66445,66495,66576,67264,67273,67530,67680,67914,68197,68202,68263,68349,68375,72141,72900,74185,78330,78920,105787,214579,226646,227197,407785	Aco2,Acox1,Actn3,Adsl,Akt2,Cat,Coq7,Cox5a,Cox5b,Cox7c,Slc37a4,Gapdh,Nipsnap2,COX2,ND1,ND4,ND5,Ndufs4,Ndufv1,Ogdh,Prkaca,Pygm,Sod2,Suclg2,Tbrg4,Uqcrq,Uqcrc1,Stbd1,Pgam2,Uqcr10,Ndufb9,Cyc1,Ndufb3,Uqcrh,Ndufb8,Ndufa10,Uqcrb,Sdhb,Coq9,Ndufc2,Ndufa5,Pdhb,Ndufs3,Ndufa8,Adpgk,Ndufv2,Gbe1,Ndufv3,Dlst,Prkaa1,Aldh5a1,Ndufs2,Ndufs1,Ndufs6
1_Member	GO Biological Processes	GO:0015980	energy derivation by oxidation of organic compounds	-36.6762	-33.5389	47/247	11429,11474,11564,11652,12359,12850,12858,12859,12867,14385,17709,17716,17719,17721,17993,17995,18293,18747,19309,20656,20917,21379,22272,22273,52331,66152,66218,66445,66576,67264,67273,67530,67680,67914,68197,68202,68263,68349,68375,72900,74185,78330,78920,214579,226646,227197,407785	Aco2,Actn3,Adsl,Akt2,Cat,Coq7,Cox5a,Cox5b,Cox7c,Slc37a4,COX2,ND1,ND4,ND5,Ndufs4,Ndufv1,Ogdh,Prkaca,Pygm,Sod2,Suclg2,Tbrg4,Uqcrq,Uqcrc1,Stbd1,Uqcr10,Ndufb9,Cyc1,Uqcrh,Ndufb8,Ndufa10,Uqcrb,Sdhb,Coq9,Ndufc2,Ndufa5,Pdhb,Ndufs3,Ndufa8,Ndufv2,Gbe1,Ndufv3,Dlst,Aldh5a1,Ndufs2,Ndufs1,Ndufs6
1_Member	GO Biological Processes	GO:0009144	purine nucleoside triphosphate metabolic process	-34.8717	-31.7666	46/254	11474,11534,11931,11946,11949,11957,11958,12850,12858,12859,12867,14433,14467,17709,17719,17721,17995,18102,18103,18293,22272,22273,27425,52815,56012,57423,66152,66218,66445,66576,67264,67273,67530,67914,68197,68375,71679,72141,72900,76055,78330,101592,105787,226646,227197,407785	Actn3,Adk,Atp1b1,Atp5a1,Atp5c1,Atp5j,Atp5k,Coq7,Cox5a,Cox5b,Cox7c,Gapdh,Nipsnap2,COX2,ND4,ND5,Ndufv1,Nme1,Nme2,Ogdh,Uqcrq,Uqcrc1,Atp5l,Ldhd,Pgam2,Atp5j2,Uqcr10,Ndufb9,Cyc1,Uqcrh,Ndufb8,Ndufa10,Uqcrb,Coq9,Ndufc2,Ndufa8,Atp5h,Adpgk,Ndufv2,Mgea5,Ndufv3,Efl1,Prkaa1,Ndufs2,Ndufs1,Ndufs6
1_Member	GO Biological Processes	GO:0022900	electron transport chain	-33.9228	-30.8477	31/85	12850,12858,12859,12867,17709,17719,17721,17993,17995,20656,22272,22273,66152,66218,66445,66495,66576,67264,67273,67530,67680,67914,68197,68202,68375,72900,78330,214579,226646,227197,407785	Coq7,Cox5a,Cox5b,Cox7c,COX2,ND4,ND5,Ndufs4,Ndufv1,Sod2,Uqcrq,Uqcrc1,Uqcr10,Ndufb9,Cyc1,Ndufb3,Uqcrh,Ndufb8,Ndufa10,Uqcrb,Sdhb,Coq9,Ndufc2,Ndufa5,Ndufa8,Ndufv2,Ndufv3,Aldh5a1,Ndufs2,Ndufs1,Ndufs6
1_Member	GO Biological Processes	GO:0009141	nucleoside triphosphate metabolic process	-33.476	-30.4289	46/272	11474,11534,11931,11946,11949,11957,11958,12850,12858,12859,12867,14433,14467,17709,17719,17721,17995,18102,18103,18293,22272,22273,27425,52815,56012,57423,66152,66218,66445,66576,67264,67273,67530,67914,68197,68375,71679,72141,72900,76055,78330,101592,105787,226646,227197,407785	Actn3,Adk,Atp1b1,Atp5a1,Atp5c1,Atp5j,Atp5k,Coq7,Cox5a,Cox5b,Cox7c,Gapdh,Nipsnap2,COX2,ND4,ND5,Ndufv1,Nme1,Nme2,Ogdh,Uqcrq,Uqcrc1,Atp5l,Ldhd,Pgam2,Atp5j2,Uqcr10,Ndufb9,Cyc1,Uqcrh,Ndufb8,Ndufa10,Uqcrb,Coq9,Ndufc2,Ndufa8,Atp5h,Adpgk,Ndufv2,Mgea5,Ndufv3,Efl1,Prkaa1,Ndufs2,Ndufs1,Ndufs6
1_Member	GO Biological Processes	GO:0009205	purine ribonucleoside triphosphate metabolic process	-33.1847	-30.164	44/245	11474,11931,11946,11949,11957,11958,12850,12858,12859,12867,14433,14467,17709,17719,17721,17995,18102,18103,18293,22272,22273,27425,52815,56012,57423,66152,66218,66445,66576,67264,67273,67530,67914,68197,68375,71679,72141,72900,78330,101592,105787,226646,227197,407785	Actn3,Atp1b1,Atp5a1,Atp5c1,Atp5j,Atp5k,Coq7,Cox5a,Cox5b,Cox7c,Gapdh,Nipsnap2,COX2,ND4,ND5,Ndufv1,Nme1,Nme2,Ogdh,Uqcrq,Uqcrc1,Atp5l,Ldhd,Pgam2,Atp5j2,Uqcr10,Ndufb9,Cyc1,Uqcrh,Ndufb8,Ndufa10,Uqcrb,Coq9,Ndufc2,Ndufa8,Atp5h,Adpgk,Ndufv2,Ndufv3,Efl1,Prkaa1,Ndufs2,Ndufs1,Ndufs6
1_Member	GO Biological Processes	GO:0009199	ribonucleoside triphosphate metabolic process	-32.868	-29.8721	44/249	11474,11931,11946,11949,11957,11958,12850,12858,12859,12867,14433,14467,17709,17719,17721,17995,18102,18103,18293,22272,22273,27425,52815,56012,57423,66152,66218,66445,66576,67264,67273,67530,67914,68197,68375,71679,72141,72900,78330,101592,105787,226646,227197,407785	Actn3,Atp1b1,Atp5a1,Atp5c1,Atp5j,Atp5k,Coq7,Cox5a,Cox5b,Cox7c,Gapdh,Nipsnap2,COX2,ND4,ND5,Ndufv1,Nme1,Nme2,Ogdh,Uqcrq,Uqcrc1,Atp5l,Ldhd,Pgam2,Atp5j2,Uqcr10,Ndufb9,Cyc1,Uqcrh,Ndufb8,Ndufa10,Uqcrb,Coq9,Ndufc2,Ndufa8,Atp5h,Adpgk,Ndufv2,Ndufv3,Efl1,Prkaa1,Ndufs2,Ndufs1,Ndufs6
1_Member	GO Biological Processes	GO:0009126	purine nucleoside monophosphate metabolic process	-31.8349	-28.8624	43/247	11474,11564,11931,11946,11949,11957,11958,12850,12858,12859,12867,14433,14467,17709,17719,17721,17995,18293,22272,22273,27425,52815,56012,57423,66152,66218,66445,66576,67264,67273,67530,67914,68197,68375,71679,72141,72900,78330,105787,226646,227197,230718,407785	Actn3,Adsl,Atp1b1,Atp5a1,Atp5c1,Atp5j,Atp5k,Coq7,Cox5a,Cox5b,Cox7c,Gapdh,Nipsnap2,COX2,ND4,ND5,Ndufv1,Ogdh,Uqcrq,Uqcrc1,Atp5l,Ldhd,Pgam2,Atp5j2,Uqcr10,Ndufb9,Cyc1,Uqcrh,Ndufb8,Ndufa10,Uqcrb,Coq9,Ndufc2,Ndufa8,Atp5h,Adpgk,Ndufv2,Ndufv3,Prkaa1,Ndufs2,Ndufs1,Nt5c1a,Ndufs6
1_Member	GO Biological Processes	GO:0022904	respiratory electron transport chain	-31.6625	-28.7123	29/80	12850,12858,12859,12867,17709,17719,17721,17995,20656,22272,22273,66152,66218,66445,66576,67264,67273,67530,67680,67914,68197,68202,68375,72900,78330,214579,226646,227197,407785	Coq7,Cox5a,Cox5b,Cox7c,COX2,ND4,ND5,Ndufv1,Sod2,Uqcrq,Uqcrc1,Uqcr10,Ndufb9,Cyc1,Uqcrh,Ndufb8,Ndufa10,Uqcrb,Sdhb,Coq9,Ndufc2,Ndufa5,Ndufa8,Ndufv2,Ndufv3,Aldh5a1,Ndufs2,Ndufs1,Ndufs6
1_Member	GO Biological Processes	GO:0046034	ATP metabolic process	-31.5966	-28.6676	41/220	11474,11931,11946,11949,11957,11958,12850,12858,12859,12867,14433,14467,17709,17719,17721,17995,18293,22272,22273,27425,52815,56012,57423,66152,66218,66445,66576,67264,67273,67530,67914,68197,68375,71679,72141,72900,78330,105787,226646,227197,407785	Actn3,Atp1b1,Atp5a1,Atp5c1,Atp5j,Atp5k,Coq7,Cox5a,Cox5b,Cox7c,Gapdh,Nipsnap2,COX2,ND4,ND5,Ndufv1,Ogdh,Uqcrq,Uqcrc1,Atp5l,Ldhd,Pgam2,Atp5j2,Uqcr10,Ndufb9,Cyc1,Uqcrh,Ndufb8,Ndufa10,Uqcrb,Coq9,Ndufc2,Ndufa8,Atp5h,Adpgk,Ndufv2,Ndufv3,Prkaa1,Ndufs2,Ndufs1,Ndufs6
1_Member	Reactome Gene Sets	R-MMU-6799198	Complex I biogenesis	-31.3846	-28.4758	26/58	17716,17719,17721,17991,17993,17995,66108,66218,66495,67130,67184,67273,68197,68202,68342,68349,68375,70316,72900,78330,104130,225887,226646,227197,229211,407785	ND1,ND4,ND5,Ndufa2,Ndufs4,Ndufv1,Ndufa9,Ndufb9,Ndufb3,Ndufa6,Ndufa13,Ndufa10,Ndufc2,Ndufa5,Ndufb10,Ndufs3,Ndufa8,Ndufab1,Ndufv2,Ndufv3,Ndufb11,Ndufs8,Ndufs2,Ndufs1,Acad9,Ndufs6
1_Member	GO Biological Processes	GO:0017144	drug metabolic process	-31.2127	-28.3232	63/653	11474,11534,11564,11652,11668,11757,11758,11931,11946,11949,11957,11958,12359,12850,12858,12859,12867,14433,14467,17161,17709,17719,17721,17995,18293,20280,20656,20751,20917,22272,22273,27425,50493,52815,54683,56012,57423,66152,66218,66445,66576,67264,67273,67530,67680,67914,68197,68375,69634,71679,72141,72900,78330,105787,107239,109731,214579,226646,227197,228608,230718,268860,407785	Actn3,Adk,Adsl,Akt2,Aldh1a1,Prdx3,Prdx6,Atp1b1,Atp5a1,Atp5c1,Atp5j,Atp5k,Cat,Coq7,Cox5a,Cox5b,Cox7c,Gapdh,Nipsnap2,Maoa,COX2,ND4,ND5,Ndufv1,Ogdh,Scp2,Sod2,Spr,Suclg2,Uqcrq,Uqcrc1,Atp5l,Txnrd1,Ldhd,Prdx5,Pgam2,Atp5j2,Uqcr10,Ndufb9,Cyc1,Uqcrh,Ndufb8,Ndufa10,Uqcrb,Sdhb,Coq9,Ndufc2,Ndufa8,Clybl,Atp5h,Adpgk,Ndufv2,Ndufv3,Prkaa1,Carns1,Maob,Aldh5a1,Ndufs2,Ndufs1,Smox,Nt5c1a,Abat,Ndufs6
1_Member	GO Biological Processes	GO:0009123	nucleoside monophosphate metabolic process	-30.8636	-27.9926	43/260	11474,11564,11931,11946,11949,11957,11958,12850,12858,12859,12867,14433,14467,17709,17719,17721,17995,18293,22272,22273,27425,52815,56012,57423,66152,66218,66445,66576,67264,67273,67530,67914,68197,68375,71679,72141,72900,78330,105787,226646,227197,230718,407785	Actn3,Adsl,Atp1b1,Atp5a1,Atp5c1,Atp5j,Atp5k,Coq7,Cox5a,Cox5b,Cox7c,Gapdh,Nipsnap2,COX2,ND4,ND5,Ndufv1,Ogdh,Uqcrq,Uqcrc1,Atp5l,Ldhd,Pgam2,Atp5j2,Uqcr10,Ndufb9,Cyc1,Uqcrh,Ndufb8,Ndufa10,Uqcrb,Coq9,Ndufc2,Ndufa8,Atp5h,Adpgk,Ndufv2,Ndufv3,Prkaa1,Ndufs2,Ndufs1,Nt5c1a,Ndufs6
1_Member	GO Biological Processes	GO:0009167	purine ribonucleoside monophosphate metabolic process	-30.7325	-27.8793	42/246	11474,11564,11931,11946,11949,11957,11958,12850,12858,12859,12867,14433,14467,17709,17719,17721,17995,18293,22272,22273,27425,52815,56012,57423,66152,66218,66445,66576,67264,67273,67530,67914,68197,68375,71679,72141,72900,78330,105787,226646,227197,407785	Actn3,Adsl,Atp1b1,Atp5a1,Atp5c1,Atp5j,Atp5k,Coq7,Cox5a,Cox5b,Cox7c,Gapdh,Nipsnap2,COX2,ND4,ND5,Ndufv1,Ogdh,Uqcrq,Uqcrc1,Atp5l,Ldhd,Pgam2,Atp5j2,Uqcr10,Ndufb9,Cyc1,Uqcrh,Ndufb8,Ndufa10,Uqcrb,Coq9,Ndufc2,Ndufa8,Atp5h,Adpgk,Ndufv2,Ndufv3,Prkaa1,Ndufs2,Ndufs1,Ndufs6
1_Member	GO Biological Processes	GO:0009161	ribonucleoside monophosphate metabolic process	-30.4344	-27.5982	42/250	11474,11564,11931,11946,11949,11957,11958,12850,12858,12859,12867,14433,14467,17709,17719,17721,17995,18293,22272,22273,27425,52815,56012,57423,66152,66218,66445,66576,67264,67273,67530,67914,68197,68375,71679,72141,72900,78330,105787,226646,227197,407785	Actn3,Adsl,Atp1b1,Atp5a1,Atp5c1,Atp5j,Atp5k,Coq7,Cox5a,Cox5b,Cox7c,Gapdh,Nipsnap2,COX2,ND4,ND5,Ndufv1,Ogdh,Uqcrq,Uqcrc1,Atp5l,Ldhd,Pgam2,Atp5j2,Uqcr10,Ndufb9,Cyc1,Uqcrh,Ndufb8,Ndufa10,Uqcrb,Coq9,Ndufc2,Ndufa8,Atp5h,Adpgk,Ndufv2,Ndufv3,Prkaa1,Ndufs2,Ndufs1,Ndufs6
1_Member	GO Biological Processes	GO:0042773	ATP synthesis coupled electron transport	-28.7487	-25.9288	25/62	12850,12858,12859,12867,17709,17719,17721,17995,22272,22273,66152,66218,66445,66576,67264,67273,67530,67914,68197,68375,72900,78330,226646,227197,407785	Coq7,Cox5a,Cox5b,Cox7c,COX2,ND4,ND5,Ndufv1,Uqcrq,Uqcrc1,Uqcr10,Ndufb9,Cyc1,Uqcrh,Ndufb8,Ndufa10,Uqcrb,Coq9,Ndufc2,Ndufa8,Ndufv2,Ndufv3,Ndufs2,Ndufs1,Ndufs6
1_Member	GO Biological Processes	GO:0006119	oxidative phosphorylation	-27.849	-25.0449	27/84	11474,12850,12858,12859,12867,14467,17709,17719,17721,17995,22272,22273,66152,66218,66445,66576,67264,67273,67530,67914,68197,68375,72900,78330,226646,227197,407785	Actn3,Coq7,Cox5a,Cox5b,Cox7c,Nipsnap2,COX2,ND4,ND5,Ndufv1,Uqcrq,Uqcrc1,Uqcr10,Ndufb9,Cyc1,Uqcrh,Ndufb8,Ndufa10,Uqcrb,Coq9,Ndufc2,Ndufa8,Ndufv2,Ndufv3,Ndufs2,Ndufs1,Ndufs6
1_Member	GO Biological Processes	GO:0009117	nucleotide metabolic process	-27.5537	-24.7649	55/560	11474,11534,11564,11931,11946,11949,11957,11958,12850,12858,12859,12867,14433,14467,15254,17709,17719,17721,17995,18102,18103,18293,22272,22273,27425,50493,52815,54683,56012,57423,66152,66218,66445,66576,67264,67273,67528,67530,67914,68197,68263,68375,70456,71679,72141,72900,76055,78330,78920,101592,105787,226646,227197,230718,407785	Actn3,Adk,Adsl,Atp1b1,Atp5a1,Atp5c1,Atp5j,Atp5k,Coq7,Cox5a,Cox5b,Cox7c,Gapdh,Nipsnap2,Hint1,COX2,ND4,ND5,Ndufv1,Nme1,Nme2,Ogdh,Uqcrq,Uqcrc1,Atp5l,Txnrd1,Ldhd,Prdx5,Pgam2,Atp5j2,Uqcr10,Ndufb9,Cyc1,Uqcrh,Ndufb8,Ndufa10,Nudt7,Uqcrb,Coq9,Ndufc2,Pdhb,Ndufa8,Mpc2,Atp5h,Adpgk,Ndufv2,Mgea5,Ndufv3,Dlst,Efl1,Prkaa1,Ndufs2,Ndufs1,Nt5c1a,Ndufs6
1_Member	GO Biological Processes	GO:0006753	nucleoside phosphate metabolic process	-27.1668	-24.3927	55/570	11474,11534,11564,11931,11946,11949,11957,11958,12850,12858,12859,12867,14433,14467,15254,17709,17719,17721,17995,18102,18103,18293,22272,22273,27425,50493,52815,54683,56012,57423,66152,66218,66445,66576,67264,67273,67528,67530,67914,68197,68263,68375,70456,71679,72141,72900,76055,78330,78920,101592,105787,226646,227197,230718,407785	Actn3,Adk,Adsl,Atp1b1,Atp5a1,Atp5c1,Atp5j,Atp5k,Coq7,Cox5a,Cox5b,Cox7c,Gapdh,Nipsnap2,Hint1,COX2,ND4,ND5,Ndufv1,Nme1,Nme2,Ogdh,Uqcrq,Uqcrc1,Atp5l,Txnrd1,Ldhd,Prdx5,Pgam2,Atp5j2,Uqcr10,Ndufb9,Cyc1,Uqcrh,Ndufb8,Ndufa10,Nudt7,Uqcrb,Coq9,Ndufc2,Pdhb,Ndufa8,Mpc2,Atp5h,Adpgk,Ndufv2,Mgea5,Ndufv3,Dlst,Efl1,Prkaa1,Ndufs2,Ndufs1,Nt5c1a,Ndufs6
1_Member	GO Biological Processes	GO:0072521	purine-containing compound metabolic process	-26.8331	-24.0732	51/487	11474,11534,11564,11931,11946,11949,11957,11958,12850,12858,12859,12867,14433,14467,15254,17709,17719,17721,17995,18102,18103,18293,22272,22273,27425,52815,56012,57423,66152,66218,66445,66576,67264,67273,67528,67530,67914,68197,68375,71679,72141,72900,76055,78330,101592,105787,107227,226646,227197,230718,407785	Actn3,Adk,Adsl,Atp1b1,Atp5a1,Atp5c1,Atp5j,Atp5k,Coq7,Cox5a,Cox5b,Cox7c,Gapdh,Nipsnap2,Hint1,COX2,ND4,ND5,Ndufv1,Nme1,Nme2,Ogdh,Uqcrq,Uqcrc1,Atp5l,Ldhd,Pgam2,Atp5j2,Uqcr10,Ndufb9,Cyc1,Uqcrh,Ndufb8,Ndufa10,Nudt7,Uqcrb,Coq9,Ndufc2,Ndufa8,Atp5h,Adpgk,Ndufv2,Mgea5,Ndufv3,Efl1,Prkaa1,Macrod1,Ndufs2,Ndufs1,Nt5c1a,Ndufs6
1_Member	GO Biological Processes	GO:0006163	purine nucleotide metabolic process	-26.8112	-24.0652	49/444	11474,11534,11564,11931,11946,11949,11957,11958,12850,12858,12859,12867,14433,14467,15254,17709,17719,17721,17995,18102,18103,18293,22272,22273,27425,52815,56012,57423,66152,66218,66445,66576,67264,67273,67528,67530,67914,68197,68375,71679,72141,72900,76055,78330,101592,105787,226646,227197,407785	Actn3,Adk,Adsl,Atp1b1,Atp5a1,Atp5c1,Atp5j,Atp5k,Coq7,Cox5a,Cox5b,Cox7c,Gapdh,Nipsnap2,Hint1,COX2,ND4,ND5,Ndufv1,Nme1,Nme2,Ogdh,Uqcrq,Uqcrc1,Atp5l,Ldhd,Pgam2,Atp5j2,Uqcr10,Ndufb9,Cyc1,Uqcrh,Ndufb8,Ndufa10,Nudt7,Uqcrb,Coq9,Ndufc2,Ndufa8,Atp5h,Adpgk,Ndufv2,Mgea5,Ndufv3,Efl1,Prkaa1,Ndufs2,Ndufs1,Ndufs6
1_Member	GO Biological Processes	GO:0055086	nucleobase-containing small molecule metabolic process	-26.3412	-23.6086	57/641	11474,11534,11564,11931,11946,11949,11957,11958,12850,12858,12859,12867,14433,14467,15254,17709,17719,17721,17995,18102,18103,18293,22272,22273,27425,50493,52815,54128,54683,56012,57423,66152,66218,66445,66576,67264,67273,67528,67530,67914,68197,68263,68375,70456,71679,72141,72900,76055,78330,78920,101592,105787,107227,226646,227197,230718,407785	Actn3,Adk,Adsl,Atp1b1,Atp5a1,Atp5c1,Atp5j,Atp5k,Coq7,Cox5a,Cox5b,Cox7c,Gapdh,Nipsnap2,Hint1,COX2,ND4,ND5,Ndufv1,Nme1,Nme2,Ogdh,Uqcrq,Uqcrc1,Atp5l,Txnrd1,Ldhd,Pmm2,Prdx5,Pgam2,Atp5j2,Uqcr10,Ndufb9,Cyc1,Uqcrh,Ndufb8,Ndufa10,Nudt7,Uqcrb,Coq9,Ndufc2,Pdhb,Ndufa8,Mpc2,Atp5h,Adpgk,Ndufv2,Mgea5,Ndufv3,Dlst,Efl1,Prkaa1,Macrod1,Ndufs2,Ndufs1,Nt5c1a,Ndufs6
1_Member	GO Biological Processes	GO:0009150	purine ribonucleotide metabolic process	-25.5259	-22.8062	47/430	11474,11564,11931,11946,11949,11957,11958,12850,12858,12859,12867,14433,14467,15254,17709,17719,17721,17995,18102,18103,18293,22272,22273,27425,52815,56012,57423,66152,66218,66445,66576,67264,67273,67528,67530,67914,68197,68375,71679,72141,72900,78330,101592,105787,226646,227197,407785	Actn3,Adsl,Atp1b1,Atp5a1,Atp5c1,Atp5j,Atp5k,Coq7,Cox5a,Cox5b,Cox7c,Gapdh,Nipsnap2,Hint1,COX2,ND4,ND5,Ndufv1,Nme1,Nme2,Ogdh,Uqcrq,Uqcrc1,Atp5l,Ldhd,Pgam2,Atp5j2,Uqcr10,Ndufb9,Cyc1,Uqcrh,Ndufb8,Ndufa10,Nudt7,Uqcrb,Coq9,Ndufc2,Ndufa8,Atp5h,Adpgk,Ndufv2,Ndufv3,Efl1,Prkaa1,Ndufs2,Ndufs1,Ndufs6
1_Member	GO Biological Processes	GO:0009259	ribonucleotide metabolic process	-25.0883	-22.3812	47/440	11474,11564,11931,11946,11949,11957,11958,12850,12858,12859,12867,14433,14467,15254,17709,17719,17721,17995,18102,18103,18293,22272,22273,27425,52815,56012,57423,66152,66218,66445,66576,67264,67273,67528,67530,67914,68197,68375,71679,72141,72900,78330,101592,105787,226646,227197,407785	Actn3,Adsl,Atp1b1,Atp5a1,Atp5c1,Atp5j,Atp5k,Coq7,Cox5a,Cox5b,Cox7c,Gapdh,Nipsnap2,Hint1,COX2,ND4,ND5,Ndufv1,Nme1,Nme2,Ogdh,Uqcrq,Uqcrc1,Atp5l,Ldhd,Pgam2,Atp5j2,Uqcr10,Ndufb9,Cyc1,Uqcrh,Ndufb8,Ndufa10,Nudt7,Uqcrb,Coq9,Ndufc2,Ndufa8,Atp5h,Adpgk,Ndufv2,Ndufv3,Efl1,Prkaa1,Ndufs2,Ndufs1,Ndufs6
1_Member	GO Biological Processes	GO:0042775	mitochondrial ATP synthesis coupled electron transport	-24.6396	-21.9447	22/58	12850,12858,12859,12867,17719,17995,22272,22273,66152,66218,66445,66576,67264,67273,67530,67914,68197,68375,72900,78330,226646,407785	Coq7,Cox5a,Cox5b,Cox7c,ND4,Ndufv1,Uqcrq,Uqcrc1,Uqcr10,Ndufb9,Cyc1,Uqcrh,Ndufb8,Ndufa10,Uqcrb,Coq9,Ndufc2,Ndufa8,Ndufv2,Ndufv3,Ndufs2,Ndufs6
1_Member	GO Biological Processes	GO:0019693	ribose phosphate metabolic process	-24.5787	-21.8957	47/452	11474,11564,11931,11946,11949,11957,11958,12850,12858,12859,12867,14433,14467,15254,17709,17719,17721,17995,18102,18103,18293,22272,22273,27425,52815,56012,57423,66152,66218,66445,66576,67264,67273,67528,67530,67914,68197,68375,71679,72141,72900,78330,101592,105787,226646,227197,407785	Actn3,Adsl,Atp1b1,Atp5a1,Atp5c1,Atp5j,Atp5k,Coq7,Cox5a,Cox5b,Cox7c,Gapdh,Nipsnap2,Hint1,COX2,ND4,ND5,Ndufv1,Nme1,Nme2,Ogdh,Uqcrq,Uqcrc1,Atp5l,Ldhd,Pgam2,Atp5j2,Uqcr10,Ndufb9,Cyc1,Uqcrh,Ndufb8,Ndufa10,Nudt7,Uqcrb,Coq9,Ndufc2,Ndufa8,Atp5h,Adpgk,Ndufv2,Ndufv3,Efl1,Prkaa1,Ndufs2,Ndufs1,Ndufs6
1_Member	GO Biological Processes	GO:0010257	NADH dehydrogenase complex assembly	-17.8993	-15.2816	16/43	17991,17993,66108,66218,66495,67184,67264,67273,68197,68202,68342,68375,70316,104130,225887,229211	Ndufa2,Ndufs4,Ndufa9,Ndufb9,Ndufb3,Ndufa13,Ndufb8,Ndufa10,Ndufc2,Ndufa5,Ndufb10,Ndufa8,Ndufab1,Ndufb11,Ndufs8,Acad9
1_Member	GO Biological Processes	GO:0032981	mitochondrial respiratory chain complex I assembly	-17.8993	-15.2816	16/43	17991,17993,66108,66218,66495,67184,67264,67273,68197,68202,68342,68375,70316,104130,225887,229211	Ndufa2,Ndufs4,Ndufa9,Ndufb9,Ndufb3,Ndufa13,Ndufb8,Ndufa10,Ndufc2,Ndufa5,Ndufb10,Ndufa8,Ndufab1,Ndufb11,Ndufs8,Acad9
1_Member	GO Biological Processes	GO:0033108	mitochondrial respiratory chain complex assembly	-16.1903	-13.5826	18/75	17991,17993,66108,66152,66218,66495,67184,67264,67273,67530,68197,68202,68342,68375,70316,104130,225887,229211	Ndufa2,Ndufs4,Ndufa9,Uqcr10,Ndufb9,Ndufb3,Ndufa13,Ndufb8,Ndufa10,Uqcrb,Ndufc2,Ndufa5,Ndufb10,Ndufa8,Ndufab1,Ndufb11,Ndufs8,Acad9
1_Member	GO Biological Processes	GO:0006120	mitochondrial electron transport, NADH to ubiquinone	-13.5963	-11.0611	10/18	17719,17995,66218,67264,67273,67914,68197,68375,72900,407785	ND4,Ndufv1,Ndufb9,Ndufb8,Ndufa10,Coq9,Ndufc2,Ndufa8,Ndufv2,Ndufs6
1_Member	GO Biological Processes	GO:0007005	mitochondrion organization	-13.2278	-10.709	36/521	11757,12539,12850,16905,17991,17993,18412,19943,20656,22195,52639,56384,66075,66108,66152,66218,66495,67003,67184,67264,67273,67391,67530,68197,68202,68316,68342,68375,70186,70316,78688,104130,225887,227197,229211,407785	Prdx3,Cdc37,Coq7,Lmna,Ndufa2,Ndufs4,Sqstm1,Rpl28,Sod2,Ube2l3,Wipi1,Letm1,Chchd3,Ndufa9,Uqcr10,Ndufb9,Ndufb3,Uqcrc2,Ndufa13,Ndufb8,Ndufa10,Fundc2,Uqcrb,Ndufc2,Ndufa5,Apoo,Ndufb10,Ndufa8,Fam162a,Ndufab1,Nol3,Ndufb11,Ndufs8,Ndufs1,Acad9,Ndufs6
2_Summary	GO Biological Processes	GO:0003012	muscle system process	-23.2244	-20.553	42/375	11472,11474,11534,11749,11928,11931,11938,12373,12391,13009,16531,16905,17879,17880,17882,17884,17901,17926,21393,21924,21925,21953,21955,22004,26399,53311,53817,56012,56188,57440,71912,76055,76757,78688,98733,108058,228785,233199,268860,326618,407785,434246,12313,17907,18747,22352,26903,65973,106393,74868,235442,13850,20656	Actn2,Actn3,Adk,Anxa6,Atp1a1,Atp1b1,Atp2a2,Casq2,Cav3,Csrp3,Kcnma1,Lmna,Myh1,Myh11,Myh2,Myh4,Myl1,Myoc,Tcap,Tnnc1,Tnnc2,Tnni2,Tnnt1,Tpm2,Map2k6,Mybph,Ddx39b,Pgam2,Fxyd1,Ehd3,Jsrp1,Mgea5,Trdn,Nol3,Obsl1,Camk2d,Mylk2,Mybpc2,Abat,Tpm4,Ndufs6,Trim72,Calm1,Mylpf,Prkaca,Vim,Dysf,Asph,Srl,Tmem65,Rab8b,Ephx2,Sod2
2_Member	GO Biological Processes	GO:0003012	muscle system process	-23.2244	-20.553	42/375	11472,11474,11534,11749,11928,11931,11938,12373,12391,13009,16531,16905,17879,17880,17882,17884,17901,17926,21393,21924,21925,21953,21955,22004,26399,53311,53817,56012,56188,57440,71912,76055,76757,78688,98733,108058,228785,233199,268860,326618,407785,434246	Actn2,Actn3,Adk,Anxa6,Atp1a1,Atp1b1,Atp2a2,Casq2,Cav3,Csrp3,Kcnma1,Lmna,Myh1,Myh11,Myh2,Myh4,Myl1,Myoc,Tcap,Tnnc1,Tnnc2,Tnni2,Tnnt1,Tpm2,Map2k6,Mybph,Ddx39b,Pgam2,Fxyd1,Ehd3,Jsrp1,Mgea5,Trdn,Nol3,Obsl1,Camk2d,Mylk2,Mybpc2,Abat,Tpm4,Ndufs6,Trim72
2_Member	GO Biological Processes	GO:0006936	muscle contraction	-20.8109	-18.1508	35/283	11472,11474,11749,11928,11931,11938,12373,12391,13009,16531,17879,17880,17882,17884,17901,21393,21924,21925,21953,21955,22004,26399,53311,56012,56188,57440,71912,76757,98733,108058,228785,233199,268860,326618,407785	Actn2,Actn3,Anxa6,Atp1a1,Atp1b1,Atp2a2,Casq2,Cav3,Csrp3,Kcnma1,Myh1,Myh11,Myh2,Myh4,Myl1,Tcap,Tnnc1,Tnnc2,Tnni2,Tnnt1,Tpm2,Map2k6,Mybph,Pgam2,Fxyd1,Ehd3,Jsrp1,Trdn,Obsl1,Camk2d,Mylk2,Mybpc2,Abat,Tpm4,Ndufs6
2_Member	Reactome Gene Sets	R-MMU-397014	Muscle contraction	-18.0859	-15.4475	27/184	11472,11474,11928,11931,11938,12313,12373,12391,17880,17901,17907,18747,21393,21924,21925,21953,21955,22004,22352,26903,56188,65973,76757,108058,233199,326618,434246	Actn2,Actn3,Atp1a1,Atp1b1,Atp2a2,Calm1,Casq2,Cav3,Myh11,Myl1,Mylpf,Prkaca,Tcap,Tnnc1,Tnnc2,Tnni2,Tnnt1,Tpm2,Vim,Dysf,Fxyd1,Asph,Trdn,Camk2d,Mybpc2,Tpm4,Trim72
2_Member	GO Biological Processes	GO:0006941	striated muscle contraction	-15.4649	-12.8765	23/157	11474,11928,11931,11938,12373,12391,13009,17901,21393,21924,21925,21953,21955,26399,53311,56012,56188,57440,71912,98733,108058,228785,233199	Actn3,Atp1a1,Atp1b1,Atp2a2,Casq2,Cav3,Csrp3,Myl1,Tcap,Tnnc1,Tnnc2,Tnni2,Tnnt1,Map2k6,Mybph,Pgam2,Fxyd1,Ehd3,Jsrp1,Obsl1,Camk2d,Mylk2,Mybpc2
2_Member	Reactome Gene Sets	R-MMU-390522	Striated Muscle Contraction	-13.2346	-10.709	12/34	11472,11474,17901,21393,21924,21925,21953,21955,22004,22352,233199,326618	Actn2,Actn3,Myl1,Tcap,Tnnc1,Tnnc2,Tnni2,Tnnt1,Tpm2,Vim,Mybpc2,Tpm4
2_Member	GO Biological Processes	GO:0090257	regulation of muscle system process	-12.2164	-9.75763	23/221	11474,11534,11749,11928,11931,11938,12373,12391,16531,16905,21924,21925,21953,21955,53817,56188,57440,76055,78688,106393,108058,228785,268860	Actn3,Adk,Anxa6,Atp1a1,Atp1b1,Atp2a2,Casq2,Cav3,Kcnma1,Lmna,Tnnc1,Tnnc2,Tnni2,Tnnt1,Ddx39b,Fxyd1,Ehd3,Mgea5,Nol3,Srl,Camk2d,Mylk2,Abat
2_Member	GO Biological Processes	GO:0060048	cardiac muscle contraction	-9.39204	-7.05466	15/118	11928,11931,11938,12373,12391,13009,17901,21393,21924,21953,21955,26399,56188,57440,108058	Atp1a1,Atp1b1,Atp2a2,Casq2,Cav3,Csrp3,Myl1,Tcap,Tnnc1,Tnni2,Tnnt1,Map2k6,Fxyd1,Ehd3,Camk2d
2_Member	GO Biological Processes	GO:0006937	regulation of muscle contraction	-8.87614	-6.57918	16/149	11474,11749,11928,11931,11938,12373,12391,16531,21924,21925,21953,21955,56188,57440,228785,268860	Actn3,Anxa6,Atp1a1,Atp1b1,Atp2a2,Casq2,Cav3,Kcnma1,Tnnc1,Tnnc2,Tnni2,Tnnt1,Fxyd1,Ehd3,Mylk2,Abat
2_Member	GO Biological Processes	GO:0060047	heart contraction	-7.70889	-5.51459	17/204	11928,11931,11938,12373,12391,13009,17901,21393,21924,21953,21955,26399,56188,57440,74868,76757,108058	Atp1a1,Atp1b1,Atp2a2,Casq2,Cav3,Csrp3,Myl1,Tcap,Tnnc1,Tnni2,Tnnt1,Map2k6,Fxyd1,Ehd3,Tmem65,Trdn,Camk2d
2_Member	GO Biological Processes	GO:0003015	heart process	-7.6148	-5.4243	17/207	11928,11931,11938,12373,12391,13009,17901,21393,21924,21953,21955,26399,56188,57440,74868,76757,108058	Atp1a1,Atp1b1,Atp2a2,Casq2,Cav3,Csrp3,Myl1,Tcap,Tnnc1,Tnni2,Tnnt1,Map2k6,Fxyd1,Ehd3,Tmem65,Trdn,Camk2d
2_Member	GO Biological Processes	GO:0044057	regulation of system process	-7.00538	-4.86164	26/507	11474,11534,11749,11928,11931,11938,12373,12391,13009,16531,16905,21924,21925,21953,21955,53817,56188,57440,74868,76055,78688,106393,108058,228785,235442,268860	Actn3,Adk,Anxa6,Atp1a1,Atp1b1,Atp2a2,Casq2,Cav3,Csrp3,Kcnma1,Lmna,Tnnc1,Tnnc2,Tnni2,Tnnt1,Ddx39b,Fxyd1,Ehd3,Tmem65,Mgea5,Nol3,Srl,Camk2d,Mylk2,Rab8b,Abat
2_Member	GO Biological Processes	GO:0008015	blood circulation	-4.85978	-2.9308	21/469	11928,11931,11938,12373,12391,13009,13850,16531,17901,20656,21393,21924,21953,21955,26399,56188,57440,74868,76757,108058,268860	Atp1a1,Atp1b1,Atp2a2,Casq2,Cav3,Csrp3,Ephx2,Kcnma1,Myl1,Sod2,Tcap,Tnnc1,Tnni2,Tnnt1,Map2k6,Fxyd1,Ehd3,Tmem65,Trdn,Camk2d,Abat
2_Member	GO Biological Processes	GO:0003013	circulatory system process	-4.80485	-2.88811	21/473	11928,11931,11938,12373,12391,13009,13850,16531,17901,20656,21393,21924,21953,21955,26399,56188,57440,74868,76757,108058,268860	Atp1a1,Atp1b1,Atp2a2,Casq2,Cav3,Csrp3,Ephx2,Kcnma1,Myl1,Sod2,Tcap,Tnnc1,Tnni2,Tnnt1,Map2k6,Fxyd1,Ehd3,Tmem65,Trdn,Camk2d,Abat
3_Summary	KEGG Pathway	mmu04260	Cardiac muscle contraction	-18.5509	-15.9018	20/78	11928,11931,11938,12858,12859,12865,12866,12867,17709,21924,22004,22272,22273,66152,66445,66576,67003,67530,110323,326618	Atp1a1,Atp1b1,Atp2a2,Cox5a,Cox5b,Cox7a1,Cox7a2,Cox7c,COX2,Tnnc1,Tpm2,Uqcrq,Uqcrc1,Uqcr10,Cyc1,Uqcrh,Uqcrc2,Uqcrb,Cox6b1,Tpm4
3_Member	KEGG Pathway	mmu04260	Cardiac muscle contraction	-18.5509	-15.9018	20/78	11928,11931,11938,12858,12859,12865,12866,12867,17709,21924,22004,22272,22273,66152,66445,66576,67003,67530,110323,326618	Atp1a1,Atp1b1,Atp2a2,Cox5a,Cox5b,Cox7a1,Cox7a2,Cox7c,COX2,Tnnc1,Tpm2,Uqcrq,Uqcrc1,Uqcr10,Cyc1,Uqcrh,Uqcrc2,Uqcrb,Cox6b1,Tpm4
3_Member	CORUM	CORUM:495	Cytochrome bc1-complex, mitochondrial	-10.6589	-8.25897	7/10	22272,22273,66152,66445,66576,67003,67530	Uqcrq,Uqcrc1,Uqcr10,Cyc1,Uqcrh,Uqcrc2,Uqcrb
3_Member	GO Biological Processes	GO:0006122	mitochondrial electron transport, ubiquinol to cytochrome c	-7.96838	-5.76251	6/12	22272,22273,66152,66445,66576,67530	Uqcrq,Uqcrc1,Uqcr10,Cyc1,Uqcrh,Uqcrb
4_Summary	GO Biological Processes	GO:0051186	cofactor metabolic process	-15.578	-12.98	37/463	11474,11757,11758,12359,12850,14433,14782,14862,14866,14873,15488,16922,17025,18293,20280,20656,20739,20751,20917,50493,54683,56012,66108,66128,67426,67528,67914,68263,69634,70456,72141,78920,104158,105787,109801,214579,217707,11534,11668,15254,18102,18103,67300,70316,107239,230718,268860,19309,52331,71755,76192,11652,14385,54128,74185,13850,17161,21379,22352,53422,113868	Actn3,Prdx3,Prdx6,Cat,Coq7,Gapdh,Gsr,Gstm1,Gstm5,Gsto1,Hsd17b4,Phyh,Alad,Ogdh,Scp2,Sod2,Spta1,Spr,Suclg2,Txnrd1,Prdx5,Pgam2,Ndufa9,Mrps36,Coq8a,Nudt7,Coq9,Pdhb,Clybl,Mpc2,Adpgk,Dlst,Ces1d,Prkaa1,Glo1,Aldh5a1,Coq6,Adk,Aldh1a1,Hint1,Nme1,Nme2,Cltc,Ndufab1,Carns1,Nt5c1a,Abat,Pygm,Stbd1,Dhdh,Abhd12,Akt2,Slc37a4,Pmm2,Gbe1,Ephx2,Maoa,Tbrg4,Vim,Ybx2,Acaa1a
4_Member	GO Biological Processes	GO:0051186	cofactor metabolic process	-15.578	-12.98	37/463	11474,11757,11758,12359,12850,14433,14782,14862,14866,14873,15488,16922,17025,18293,20280,20656,20739,20751,20917,50493,54683,56012,66108,66128,67426,67528,67914,68263,69634,70456,72141,78920,104158,105787,109801,214579,217707	Actn3,Prdx3,Prdx6,Cat,Coq7,Gapdh,Gsr,Gstm1,Gstm5,Gsto1,Hsd17b4,Phyh,Alad,Ogdh,Scp2,Sod2,Spta1,Spr,Suclg2,Txnrd1,Prdx5,Pgam2,Ndufa9,Mrps36,Coq8a,Nudt7,Coq9,Pdhb,Clybl,Mpc2,Adpgk,Dlst,Ces1d,Prkaa1,Glo1,Aldh5a1,Coq6
4_Member	GO Biological Processes	GO:0006732	coenzyme metabolic process	-9.36234	-7.03542	23/305	11474,12850,14433,14873,15488,18293,20280,20751,20917,50493,54683,56012,66108,67426,67528,67914,68263,70456,72141,78920,104158,105787,217707	Actn3,Coq7,Gapdh,Gsto1,Hsd17b4,Ogdh,Scp2,Spr,Suclg2,Txnrd1,Prdx5,Pgam2,Ndufa9,Coq8a,Nudt7,Coq9,Pdhb,Mpc2,Adpgk,Dlst,Ces1d,Prkaa1,Coq6
4_Member	GO Biological Processes	GO:0006733	oxidoreduction coenzyme metabolic process	-8.74833	-6.45617	16/152	11474,12850,14433,18293,50493,54683,56012,66108,67426,67914,68263,70456,72141,78920,105787,217707	Actn3,Coq7,Gapdh,Ogdh,Txnrd1,Prdx5,Pgam2,Ndufa9,Coq8a,Coq9,Pdhb,Mpc2,Adpgk,Dlst,Prkaa1,Coq6
4_Member	GO Biological Processes	GO:0051188	cofactor biosynthetic process	-8.15917	-5.93736	18/215	11474,12850,14433,14873,17025,18293,20656,20739,20751,56012,66108,67426,67914,68263,70456,72141,105787,217707	Actn3,Coq7,Gapdh,Gsto1,Alad,Ogdh,Sod2,Spta1,Spr,Pgam2,Ndufa9,Coq8a,Coq9,Pdhb,Mpc2,Adpgk,Prkaa1,Coq6
4_Member	GO Biological Processes	GO:0009108	coenzyme biosynthetic process	-7.30298	-5.12733	15/167	11474,12850,14433,14873,18293,20751,56012,66108,67426,67914,68263,70456,72141,105787,217707	Actn3,Coq7,Gapdh,Gsto1,Ogdh,Spr,Pgam2,Ndufa9,Coq8a,Coq9,Pdhb,Mpc2,Adpgk,Prkaa1,Coq6
4_Member	GO Biological Processes	GO:0044283	small molecule biosynthetic process	-5.34175	-3.32354	26/622	11474,11534,11668,12850,14433,14873,15254,18102,18103,18293,20280,20751,56012,66108,67300,67426,67528,67914,70316,72141,104158,105787,107239,217707,230718,268860	Actn3,Adk,Aldh1a1,Coq7,Gapdh,Gsto1,Hint1,Nme1,Nme2,Ogdh,Scp2,Spr,Pgam2,Ndufa9,Cltc,Coq8a,Nudt7,Coq9,Ndufab1,Adpgk,Ces1d,Prkaa1,Carns1,Coq6,Nt5c1a,Abat
4_Member	GO Biological Processes	GO:0046496	nicotinamide nucleotide metabolic process	-5.13337	-3.15863	11/134	11474,14433,18293,50493,54683,56012,68263,70456,72141,78920,105787	Actn3,Gapdh,Ogdh,Txnrd1,Prdx5,Pgam2,Pdhb,Mpc2,Adpgk,Dlst,Prkaa1
4_Member	GO Biological Processes	GO:0019362	pyridine nucleotide metabolic process	-5.07168	-3.10604	11/136	11474,14433,18293,50493,54683,56012,68263,70456,72141,78920,105787	Actn3,Gapdh,Ogdh,Txnrd1,Prdx5,Pgam2,Pdhb,Mpc2,Adpgk,Dlst,Prkaa1
4_Member	GO Biological Processes	GO:0034404	nucleobase-containing small molecule biosynthetic process	-4.9781	-3.0216	12/166	11474,11534,14433,15254,18102,18103,18293,56012,67528,72141,105787,230718	Actn3,Adk,Gapdh,Hint1,Nme1,Nme2,Ogdh,Pgam2,Nudt7,Adpgk,Prkaa1,Nt5c1a
4_Member	GO Biological Processes	GO:0072524	pyridine-containing compound metabolic process	-4.92224	-2.98279	11/141	11474,14433,18293,50493,54683,56012,68263,70456,72141,78920,105787	Actn3,Gapdh,Ogdh,Txnrd1,Prdx5,Pgam2,Pdhb,Mpc2,Adpgk,Dlst,Prkaa1
4_Member	GO Biological Processes	GO:0009132	nucleoside diphosphate metabolic process	-4.51769	-2.65209	9/103	11474,14433,18102,18103,18293,56012,67528,72141,105787	Actn3,Gapdh,Nme1,Nme2,Ogdh,Pgam2,Nudt7,Adpgk,Prkaa1
4_Member	GO Biological Processes	GO:0006165	nucleoside diphosphate phosphorylation	-4.30763	-2.47141	8/85	11474,14433,18102,18103,18293,56012,72141,105787	Actn3,Gapdh,Nme1,Nme2,Ogdh,Pgam2,Adpgk,Prkaa1
4_Member	GO Biological Processes	GO:0046939	nucleotide phosphorylation	-4.23489	-2.40199	8/87	11474,14433,18102,18103,18293,56012,72141,105787	Actn3,Gapdh,Nme1,Nme2,Ogdh,Pgam2,Adpgk,Prkaa1
4_Member	GO Biological Processes	GO:0016052	carbohydrate catabolic process	-4.11093	-2.2943	9/116	11474,14433,18293,19309,52331,56012,71755,72141,105787	Actn3,Gapdh,Ogdh,Pygm,Stbd1,Pgam2,Dhdh,Adpgk,Prkaa1
4_Member	GO Biological Processes	GO:0006090	pyruvate metabolic process	-3.8993	-2.11497	8/97	11474,14433,18293,56012,68263,70456,72141,105787	Actn3,Gapdh,Ogdh,Pgam2,Pdhb,Mpc2,Adpgk,Prkaa1
4_Member	GO Biological Processes	GO:0046434	organophosphate catabolic process	-3.80155	-2.02747	11/187	11474,11758,14433,15254,18293,56012,67528,72141,76192,105787,230718	Actn3,Prdx6,Gapdh,Hint1,Ogdh,Pgam2,Nudt7,Adpgk,Abhd12,Prkaa1,Nt5c1a
4_Member	GO Biological Processes	GO:1901292	nucleoside phosphate catabolic process	-3.65723	-1.89316	9/133	11474,14433,15254,18293,56012,67528,72141,105787,230718	Actn3,Gapdh,Hint1,Ogdh,Pgam2,Nudt7,Adpgk,Prkaa1,Nt5c1a
4_Member	GO Biological Processes	GO:0005975	carbohydrate metabolic process	-3.49716	-1.74702	20/544	11474,11534,11652,14385,14433,14873,18293,19309,52331,54128,56012,67300,68263,70316,71755,72141,74185,105787,109801,214579	Actn3,Adk,Akt2,Slc37a4,Gapdh,Gsto1,Ogdh,Pygm,Stbd1,Pmm2,Pgam2,Cltc,Pdhb,Ndufab1,Dhdh,Adpgk,Gbe1,Prkaa1,Glo1,Aldh5a1
4_Member	GO Biological Processes	GO:0009166	nucleotide catabolic process	-3.24312	-1.531	8/121	11474,14433,15254,18293,56012,67528,72141,105787	Actn3,Gapdh,Hint1,Ogdh,Pgam2,Nudt7,Adpgk,Prkaa1
4_Member	GO Biological Processes	GO:0006096	glycolytic process	-3.17526	-1.47794	6/69	11474,14433,18293,56012,72141,105787	Actn3,Gapdh,Ogdh,Pgam2,Adpgk,Prkaa1
4_Member	GO Biological Processes	GO:0006757	ATP generation from ADP	-3.14191	-1.44942	6/70	11474,14433,18293,56012,72141,105787	Actn3,Gapdh,Ogdh,Pgam2,Adpgk,Prkaa1
4_Member	GO Biological Processes	GO:0042866	pyruvate biosynthetic process	-3.04522	-1.368	6/73	11474,14433,18293,56012,72141,105787	Actn3,Gapdh,Ogdh,Pgam2,Adpgk,Prkaa1
4_Member	GO Biological Processes	GO:0046031	ADP metabolic process	-2.92357	-1.27335	6/77	11474,14433,18293,56012,72141,105787	Actn3,Gapdh,Ogdh,Pgam2,Adpgk,Prkaa1
4_Member	GO Biological Processes	GO:0005996	monosaccharide metabolic process	-2.79253	-1.16354	11/247	11474,11652,14433,14873,54128,56012,68263,71755,72141,105787,214579	Actn3,Akt2,Gapdh,Gsto1,Pmm2,Pgam2,Pdhb,Dhdh,Adpgk,Prkaa1,Aldh5a1
4_Member	GO Biological Processes	GO:0009135	purine nucleoside diphosphate metabolic process	-2.78199	-1.1561	6/82	11474,14433,18293,56012,72141,105787	Actn3,Gapdh,Ogdh,Pgam2,Adpgk,Prkaa1
4_Member	GO Biological Processes	GO:0009179	purine ribonucleoside diphosphate metabolic process	-2.78199	-1.1561	6/82	11474,14433,18293,56012,72141,105787	Actn3,Gapdh,Ogdh,Pgam2,Adpgk,Prkaa1
4_Member	GO Biological Processes	GO:0019359	nicotinamide nucleotide biosynthetic process	-2.75494	-1.13225	6/83	11474,14433,18293,56012,72141,105787	Actn3,Gapdh,Ogdh,Pgam2,Adpgk,Prkaa1
4_Member	GO Biological Processes	GO:0009185	ribonucleoside diphosphate metabolic process	-2.67619	-1.07237	6/86	11474,14433,18293,56012,72141,105787	Actn3,Gapdh,Ogdh,Pgam2,Adpgk,Prkaa1
4_Member	GO Biological Processes	GO:0019363	pyridine nucleotide biosynthetic process	-2.67619	-1.07237	6/86	11474,14433,18293,56012,72141,105787	Actn3,Gapdh,Ogdh,Pgam2,Adpgk,Prkaa1
4_Member	GO Biological Processes	GO:0072525	pyridine-containing compound biosynthetic process	-2.57636	-0.990742	6/90	11474,14433,18293,56012,72141,105787	Actn3,Gapdh,Ogdh,Pgam2,Adpgk,Prkaa1
4_Member	GO Biological Processes	GO:0019439	aromatic compound catabolic process	-2.34308	-0.792589	15/452	11474,13850,14433,15254,17161,18293,21379,22352,53422,56012,67528,72141,105787,113868,230718	Actn3,Ephx2,Gapdh,Hint1,Maoa,Ogdh,Tbrg4,Vim,Ybx2,Pgam2,Nudt7,Adpgk,Prkaa1,Acaa1a,Nt5c1a
4_Member	GO Biological Processes	GO:0046394	carboxylic acid biosynthetic process	-2.21643	-0.678725	12/336	11474,11668,14433,14873,18293,56012,67300,70316,72141,105787,107239,268860	Actn3,Aldh1a1,Gapdh,Gsto1,Ogdh,Pgam2,Cltc,Ndufab1,Adpgk,Prkaa1,Carns1,Abat
4_Member	GO Biological Processes	GO:0016053	organic acid biosynthetic process	-2.20654	-0.675635	12/337	11474,11668,14433,14873,18293,56012,67300,70316,72141,105787,107239,268860	Actn3,Aldh1a1,Gapdh,Gsto1,Ogdh,Pgam2,Cltc,Ndufab1,Adpgk,Prkaa1,Carns1,Abat
4_Member	GO Biological Processes	GO:0019318	hexose metabolic process	-2.18136	-0.660139	9/217	11474,11652,14433,54128,56012,68263,72141,105787,214579	Actn3,Akt2,Gapdh,Pmm2,Pgam2,Pdhb,Adpgk,Prkaa1,Aldh5a1
4_Member	GO Biological Processes	GO:1901361	organic cyclic compound catabolic process	-2.11141	-0.604189	15/480	11474,13850,14433,15254,17161,18293,21379,22352,53422,56012,67528,72141,105787,113868,230718	Actn3,Ephx2,Gapdh,Hint1,Maoa,Ogdh,Tbrg4,Vim,Ybx2,Pgam2,Nudt7,Adpgk,Prkaa1,Acaa1a,Nt5c1a
4_Member	KEGG Pathway	M00001	Glycolysis (Embden-Meyerhof pathway), glucose => pyruvate	-2.0975	-0.594488	3/27	14433,56012,72141	Gapdh,Pgam2,Adpgk
4_Member	KEGG Pathway	mmu_M00001	Glycolysis (Embden-Meyerhof pathway), glucose => pyruvate	-2.0975	-0.594488	3/27	14433,56012,72141	Gapdh,Pgam2,Adpgk
4_Member	GO Biological Processes	GO:0006006	glucose metabolic process	-2.05692	-0.561591	8/188	11474,11652,14433,56012,68263,72141,105787,214579	Actn3,Akt2,Gapdh,Pgam2,Pdhb,Adpgk,Prkaa1,Aldh5a1
5_Summary	GO Biological Processes	GO:0009145	purine nucleoside triphosphate biosynthetic process	-15.1925	-12.6134	21/128	11474,11534,11946,11949,11957,11958,12859,14433,14467,18102,18103,18293,27425,52815,56012,57423,66445,68197,71679,72141,105787,11564,20656,14077,20280,26457,70316,214932,11928,17719,11870,54128,67300,76055,235587,18747,22145,22628,53857,67951,75786	Actn3,Adk,Atp5a1,Atp5c1,Atp5j,Atp5k,Cox5b,Gapdh,Nipsnap2,Nme1,Nme2,Ogdh,Atp5l,Ldhd,Pgam2,Atp5j2,Cyc1,Ndufc2,Atp5h,Adpgk,Prkaa1,Adsl,Sod2,Fabp3,Scp2,Slc27a1,Ndufab1,Hdhd5,Atp1a1,ND4,Art1,Pmm2,Cltc,Mgea5,Parp3,Prkaca,Tuba4a,Ywhag,Tuba8,Tubb6,Ckap5
5_Member	GO Biological Processes	GO:0009145	purine nucleoside triphosphate biosynthetic process	-15.1925	-12.6134	21/128	11474,11534,11946,11949,11957,11958,12859,14433,14467,18102,18103,18293,27425,52815,56012,57423,66445,68197,71679,72141,105787	Actn3,Adk,Atp5a1,Atp5c1,Atp5j,Atp5k,Cox5b,Gapdh,Nipsnap2,Nme1,Nme2,Ogdh,Atp5l,Ldhd,Pgam2,Atp5j2,Cyc1,Ndufc2,Atp5h,Adpgk,Prkaa1
5_Member	GO Biological Processes	GO:0009142	nucleoside triphosphate biosynthetic process	-14.3158	-11.7548	21/141	11474,11534,11946,11949,11957,11958,12859,14433,14467,18102,18103,18293,27425,52815,56012,57423,66445,68197,71679,72141,105787	Actn3,Adk,Atp5a1,Atp5c1,Atp5j,Atp5k,Cox5b,Gapdh,Nipsnap2,Nme1,Nme2,Ogdh,Atp5l,Ldhd,Pgam2,Atp5j2,Cyc1,Ndufc2,Atp5h,Adpgk,Prkaa1
5_Member	GO Biological Processes	GO:0009206	purine ribonucleoside triphosphate biosynthetic process	-14.1405	-11.5883	20/127	11474,11946,11949,11957,11958,12859,14433,14467,18102,18103,18293,27425,52815,56012,57423,66445,68197,71679,72141,105787	Actn3,Atp5a1,Atp5c1,Atp5j,Atp5k,Cox5b,Gapdh,Nipsnap2,Nme1,Nme2,Ogdh,Atp5l,Ldhd,Pgam2,Atp5j2,Cyc1,Ndufc2,Atp5h,Adpgk,Prkaa1
5_Member	GO Biological Processes	GO:0009201	ribonucleoside triphosphate biosynthetic process	-13.9392	-11.3956	20/130	11474,11946,11949,11957,11958,12859,14433,14467,18102,18103,18293,27425,52815,56012,57423,66445,68197,71679,72141,105787	Actn3,Atp5a1,Atp5c1,Atp5j,Atp5k,Cox5b,Gapdh,Nipsnap2,Nme1,Nme2,Ogdh,Atp5l,Ldhd,Pgam2,Atp5j2,Cyc1,Ndufc2,Atp5h,Adpgk,Prkaa1
5_Member	GO Biological Processes	GO:0006754	ATP biosynthetic process	-12.6694	-10.1586	18/116	11474,11946,11949,11957,11958,12859,14433,14467,18293,27425,52815,56012,57423,66445,68197,71679,72141,105787	Actn3,Atp5a1,Atp5c1,Atp5j,Atp5k,Cox5b,Gapdh,Nipsnap2,Ogdh,Atp5l,Ldhd,Pgam2,Atp5j2,Cyc1,Ndufc2,Atp5h,Adpgk,Prkaa1
5_Member	GO Biological Processes	GO:0009127	purine nucleoside monophosphate biosynthetic process	-12.4899	-10.0021	19/136	11474,11564,11946,11949,11957,11958,12859,14433,14467,18293,27425,52815,56012,57423,66445,68197,71679,72141,105787	Actn3,Adsl,Atp5a1,Atp5c1,Atp5j,Atp5k,Cox5b,Gapdh,Nipsnap2,Ogdh,Atp5l,Ldhd,Pgam2,Atp5j2,Cyc1,Ndufc2,Atp5h,Adpgk,Prkaa1
5_Member	GO Biological Processes	GO:0009168	purine ribonucleoside monophosphate biosynthetic process	-12.4899	-10.0021	19/136	11474,11564,11946,11949,11957,11958,12859,14433,14467,18293,27425,52815,56012,57423,66445,68197,71679,72141,105787	Actn3,Adsl,Atp5a1,Atp5c1,Atp5j,Atp5k,Cox5b,Gapdh,Nipsnap2,Ogdh,Atp5l,Ldhd,Pgam2,Atp5j2,Cyc1,Ndufc2,Atp5h,Adpgk,Prkaa1
5_Member	GO Biological Processes	GO:0009156	ribonucleoside monophosphate biosynthetic process	-12.2578	-9.79191	19/140	11474,11564,11946,11949,11957,11958,12859,14433,14467,18293,27425,52815,56012,57423,66445,68197,71679,72141,105787	Actn3,Adsl,Atp5a1,Atp5c1,Atp5j,Atp5k,Cox5b,Gapdh,Nipsnap2,Ogdh,Atp5l,Ldhd,Pgam2,Atp5j2,Cyc1,Ndufc2,Atp5h,Adpgk,Prkaa1
5_Member	GO Biological Processes	GO:0009124	nucleoside monophosphate biosynthetic process	-11.924	-9.47898	19/146	11474,11564,11946,11949,11957,11958,12859,14433,14467,18293,27425,52815,56012,57423,66445,68197,71679,72141,105787	Actn3,Adsl,Atp5a1,Atp5c1,Atp5j,Atp5k,Cox5b,Gapdh,Nipsnap2,Ogdh,Atp5l,Ldhd,Pgam2,Atp5j2,Cyc1,Ndufc2,Atp5h,Adpgk,Prkaa1
5_Member	GO Biological Processes	GO:0006164	purine nucleotide biosynthetic process	-9.836	-7.47689	22/263	11474,11534,11564,11946,11949,11957,11958,12859,14433,14467,18102,18103,18293,27425,52815,56012,57423,66445,68197,71679,72141,105787	Actn3,Adk,Adsl,Atp5a1,Atp5c1,Atp5j,Atp5k,Cox5b,Gapdh,Nipsnap2,Nme1,Nme2,Ogdh,Atp5l,Ldhd,Pgam2,Atp5j2,Cyc1,Ndufc2,Atp5h,Adpgk,Prkaa1
5_Member	GO Biological Processes	GO:0072522	purine-containing compound biosynthetic process	-9.67885	-7.33614	22/268	11474,11534,11564,11946,11949,11957,11958,12859,14433,14467,18102,18103,18293,27425,52815,56012,57423,66445,68197,71679,72141,105787	Actn3,Adk,Adsl,Atp5a1,Atp5c1,Atp5j,Atp5k,Cox5b,Gapdh,Nipsnap2,Nme1,Nme2,Ogdh,Atp5l,Ldhd,Pgam2,Atp5j2,Cyc1,Ndufc2,Atp5h,Adpgk,Prkaa1
5_Member	GO Biological Processes	GO:0009152	purine ribonucleotide biosynthetic process	-9.29031	-6.96853	21/255	11474,11564,11946,11949,11957,11958,12859,14433,14467,18102,18103,18293,27425,52815,56012,57423,66445,68197,71679,72141,105787	Actn3,Adsl,Atp5a1,Atp5c1,Atp5j,Atp5k,Cox5b,Gapdh,Nipsnap2,Nme1,Nme2,Ogdh,Atp5l,Ldhd,Pgam2,Atp5j2,Cyc1,Ndufc2,Atp5h,Adpgk,Prkaa1
5_Member	GO Biological Processes	GO:0009260	ribonucleotide biosynthetic process	-9.01568	-6.70896	21/264	11474,11564,11946,11949,11957,11958,12859,14433,14467,18102,18103,18293,27425,52815,56012,57423,66445,68197,71679,72141,105787	Actn3,Adsl,Atp5a1,Atp5c1,Atp5j,Atp5k,Cox5b,Gapdh,Nipsnap2,Nme1,Nme2,Ogdh,Atp5l,Ldhd,Pgam2,Atp5j2,Cyc1,Ndufc2,Atp5h,Adpgk,Prkaa1
5_Member	GO Biological Processes	GO:0046390	ribose phosphate biosynthetic process	-8.92672	-6.62491	21/267	11474,11564,11946,11949,11957,11958,12859,14433,14467,18102,18103,18293,27425,52815,56012,57423,66445,68197,71679,72141,105787	Actn3,Adsl,Atp5a1,Atp5c1,Atp5j,Atp5k,Cox5b,Gapdh,Nipsnap2,Nme1,Nme2,Ogdh,Atp5l,Ldhd,Pgam2,Atp5j2,Cyc1,Ndufc2,Atp5h,Adpgk,Prkaa1
5_Member	GO Biological Processes	GO:0015985	energy coupled proton transport, down electrochemical gradient	-8.60779	-6.32972	8/25	11946,11949,11957,11958,12859,27425,66445,71679	Atp5a1,Atp5c1,Atp5j,Atp5k,Cox5b,Atp5l,Cyc1,Atp5h
5_Member	GO Biological Processes	GO:0015986	ATP synthesis coupled proton transport	-8.60779	-6.32972	8/25	11946,11949,11957,11958,12859,27425,66445,71679	Atp5a1,Atp5c1,Atp5j,Atp5k,Cox5b,Atp5l,Cyc1,Atp5h
5_Member	GO Biological Processes	GO:0009165	nucleotide biosynthetic process	-8.51509	-6.24162	22/309	11474,11534,11564,11946,11949,11957,11958,12859,14433,14467,18102,18103,18293,27425,52815,56012,57423,66445,68197,71679,72141,105787	Actn3,Adk,Adsl,Atp5a1,Atp5c1,Atp5j,Atp5k,Cox5b,Gapdh,Nipsnap2,Nme1,Nme2,Ogdh,Atp5l,Ldhd,Pgam2,Atp5j2,Cyc1,Ndufc2,Atp5h,Adpgk,Prkaa1
5_Member	GO Biological Processes	GO:1901293	nucleoside phosphate biosynthetic process	-8.33598	-6.07601	22/316	11474,11534,11564,11946,11949,11957,11958,12859,14433,14467,18102,18103,18293,27425,52815,56012,57423,66445,68197,71679,72141,105787	Actn3,Adk,Adsl,Atp5a1,Atp5c1,Atp5j,Atp5k,Cox5b,Gapdh,Nipsnap2,Nme1,Nme2,Ogdh,Atp5l,Ldhd,Pgam2,Atp5j2,Cyc1,Ndufc2,Atp5h,Adpgk,Prkaa1
5_Member	Reactome Gene Sets	R-MMU-163210	Formation of ATP by chemiosmotic coupling	-8.2814	-6.03177	7/18	11946,11949,11957,11958,27425,57423,71679	Atp5a1,Atp5c1,Atp5j,Atp5k,Atp5l,Atp5j2,Atp5h
5_Member	Reactome Gene Sets	R-MMU-8949613	Cristae formation	-8.2814	-6.03177	7/18	11946,11949,11957,11958,27425,57423,71679	Atp5a1,Atp5c1,Atp5j,Atp5k,Atp5l,Atp5j2,Atp5h
5_Member	Reactome Gene Sets	R-MMU-1592230	Mitochondrial biogenesis	-8.16684	-5.94094	8/28	11946,11949,11957,11958,20656,27425,57423,71679	Atp5a1,Atp5c1,Atp5j,Atp5k,Sod2,Atp5l,Atp5j2,Atp5h
5_Member	GO Biological Processes	GO:0090407	organophosphate biosynthetic process	-7.55476	-5.36802	27/509	11474,11534,11564,11946,11949,11957,11958,12859,14077,14433,14467,18102,18103,18293,20280,26457,27425,52815,56012,57423,66445,68197,70316,71679,72141,105787,214932	Actn3,Adk,Adsl,Atp5a1,Atp5c1,Atp5j,Atp5k,Cox5b,Fabp3,Gapdh,Nipsnap2,Nme1,Nme2,Ogdh,Scp2,Slc27a1,Atp5l,Ldhd,Pgam2,Atp5j2,Cyc1,Ndufc2,Ndufab1,Atp5h,Adpgk,Prkaa1,Hdhd5
5_Member	GO Biological Processes	GO:1902600	proton transmembrane transport	-6.54672	-4.41937	10/77	11928,11946,11949,11957,11958,12859,17719,27425,66445,71679	Atp1a1,Atp5a1,Atp5c1,Atp5j,Atp5k,Cox5b,ND4,Atp5l,Cyc1,Atp5h
5_Member	GO Biological Processes	GO:1901137	carbohydrate derivative biosynthetic process	-5.87382	-3.77795	28/657	11474,11534,11564,11870,11946,11949,11957,11958,12859,14433,14467,18102,18103,18293,27425,52815,54128,56012,57423,66445,67300,68197,70316,71679,72141,76055,105787,235587	Actn3,Adk,Adsl,Art1,Atp5a1,Atp5c1,Atp5j,Atp5k,Cox5b,Gapdh,Nipsnap2,Nme1,Nme2,Ogdh,Atp5l,Ldhd,Pmm2,Pgam2,Atp5j2,Cyc1,Cltc,Ndufc2,Ndufab1,Atp5h,Adpgk,Mgea5,Prkaa1,Parp3
5_Member	Reactome Gene Sets	R-MMU-1852241	Organelle biogenesis and maintenance	-5.25189	-3.25111	14/212	11946,11949,11957,11958,18747,20656,22145,22628,27425,53857,57423,67951,71679,75786	Atp5a1,Atp5c1,Atp5j,Atp5k,Prkaca,Sod2,Tuba4a,Ywhag,Atp5l,Tuba8,Atp5j2,Tubb6,Atp5h,Ckap5
6_Summary	GO Biological Processes	GO:0009060	aerobic respiration	-14.9764	-12.4064	17/74	11429,11474,11564,12359,12858,12859,12867,17719,18293,20917,22273,66152,66576,67530,67680,68263,78920,14433,56012,72141,227095,109801,16922,66128,214579,70316	Aco2,Actn3,Adsl,Cat,Cox5a,Cox5b,Cox7c,ND4,Ogdh,Suclg2,Uqcrc1,Uqcr10,Uqcrh,Uqcrb,Sdhb,Pdhb,Dlst,Gapdh,Pgam2,Adpgk,Hibch,Glo1,Phyh,Mrps36,Aldh5a1,Ndufab1
6_Member	GO Biological Processes	GO:0009060	aerobic respiration	-14.9764	-12.4064	17/74	11429,11474,11564,12359,12858,12859,12867,17719,18293,20917,22273,66152,66576,67530,67680,68263,78920	Aco2,Actn3,Adsl,Cat,Cox5a,Cox5b,Cox7c,ND4,Ogdh,Suclg2,Uqcrc1,Uqcr10,Uqcrh,Uqcrb,Sdhb,Pdhb,Dlst
6_Member	KEGG Pathway	mmu01200	Carbon metabolism	-5.67159	-3.5877	11/118	11429,12359,14433,18293,20917,56012,67680,68263,72141,78920,227095	Aco2,Cat,Gapdh,Ogdh,Suclg2,Pgam2,Sdhb,Pdhb,Adpgk,Dlst,Hibch
6_Member	GO Biological Processes	GO:0006099	tricarboxylic acid cycle	-5.35327	-3.33252	6/29	11429,18293,20917,67680,68263,78920	Aco2,Ogdh,Suclg2,Sdhb,Pdhb,Dlst
6_Member	Reactome Gene Sets	R-MMU-71406	Pyruvate metabolism and Citric Acid (TCA) cycle	-5.21631	-3.22756	7/46	11429,18293,20917,67680,68263,78920,109801	Aco2,Ogdh,Suclg2,Sdhb,Pdhb,Dlst,Glo1
6_Member	KEGG Pathway	mmu00020	Citrate cycle (TCA cycle)	-5.08964	-3.12174	6/32	11429,18293,20917,67680,68263,78920	Aco2,Ogdh,Suclg2,Sdhb,Pdhb,Dlst
6_Member	GO Biological Processes	GO:0006101	citrate metabolic process	-5.00812	-3.04917	6/33	11429,18293,20917,67680,68263,78920	Aco2,Ogdh,Suclg2,Sdhb,Pdhb,Dlst
6_Member	Reactome Gene Sets	R-MMU-71403	Citric acid cycle (TCA cycle)	-4.9727	-3.0216	5/20	11429,18293,20917,67680,78920	Aco2,Ogdh,Suclg2,Sdhb,Dlst
6_Member	GO Biological Processes	GO:0072350	tricarboxylic acid metabolic process	-4.63958	-2.74056	6/38	11429,18293,20917,67680,68263,78920	Aco2,Ogdh,Suclg2,Sdhb,Pdhb,Dlst
6_Member	KEGG Pathway	M00009	Citrate cycle (TCA cycle, Krebs cycle)	-4.55666	-2.68021	5/24	11429,18293,20917,67680,78920	Aco2,Ogdh,Suclg2,Sdhb,Dlst
6_Member	KEGG Pathway	mmu_M00009	Citrate cycle (TCA cycle, Krebs cycle)	-4.55666	-2.68021	5/24	11429,18293,20917,67680,78920	Aco2,Ogdh,Suclg2,Sdhb,Dlst
6_Member	KEGG Pathway	M00011	Citrate cycle, second carbon oxidation, 2-oxoglutarate => oxaloacetate	-4.31472	-2.47514	4/14	18293,20917,67680,78920	Ogdh,Suclg2,Sdhb,Dlst
6_Member	KEGG Pathway	mmu_M00011	Citrate cycle, second carbon oxidation, 2-oxoglutarate => oxaloacetate	-4.31472	-2.47514	4/14	18293,20917,67680,78920	Ogdh,Suclg2,Sdhb,Dlst
6_Member	GO Biological Processes	GO:0006103	2-oxoglutarate metabolic process	-3.85055	-2.07211	4/18	16922,18293,66128,78920	Phyh,Ogdh,Mrps36,Dlst
6_Member	GO Biological Processes	GO:0006105	succinate metabolic process	-3.26724	-1.54752	3/11	20917,67680,214579	Suclg2,Sdhb,Aldh5a1
6_Member	GO Biological Processes	GO:0043648	dicarboxylic acid metabolic process	-3.26435	-1.54718	7/92	16922,18293,20917,66128,67680,78920,214579	Phyh,Ogdh,Suclg2,Mrps36,Sdhb,Dlst,Aldh5a1
6_Member	Reactome Gene Sets	R-MMU-389661	Glyoxylate metabolism and glycine degradation	-3.07767	-1.39625	4/28	18293,68263,70316,78920	Ogdh,Pdhb,Ndufab1,Dlst
6_Member	GO Biological Processes	GO:0006734	NADH metabolic process	-2.14375	-0.632122	3/26	11474,18293,78920	Actn3,Ogdh,Dlst
7_Summary	GO Biological Processes	GO:0055001	muscle cell development	-12.6096	-10.1065	22/191	11472,11474,11938,12335,12373,12391,12632,13009,16905,17880,21393,21955,22437,53311,53817,68016,68794,72330,98733,108058,228785,233199,17886,56642,434246,100041194,12848,12955,16852,17907,21924,53318,78688,105787,17926,72900,17758,18148,19988,22088,52398,52639,57440,66211,66475,67300,75617,76308,98732,101592,270086,12929,17189,19056,20656,74868	Actn2,Actn3,Atp2a2,Capn3,Casq2,Cav3,Cfl2,Csrp3,Lmna,Myh11,Tcap,Tnnt1,Xirp1,Mybph,Ddx39b,Cavin4,Flnc,Klhl40,Obsl1,Camk2d,Mylk2,Mybpc2,Myh9,Ankrd2,Trim72,Ahnak2,Cops2,Cryab,Lgals1,Mylpf,Tnnc1,Pdlim3,Nol3,Prkaa1,Myoc,Ndufv2,Map4,Npm1,Rpl6,Tsg101,Sept11,Wipi1,Ehd3,Rpl3l,Rps23,Cltc,Rps25,Rab1b,Rab3gap2,Efl1,Ogfod1,Crkl,Mb,Ppp3cb,Sod2,Tmem65
7_Member	GO Biological Processes	GO:0055001	muscle cell development	-12.6096	-10.1065	22/191	11472,11474,11938,12335,12373,12391,12632,13009,16905,17880,21393,21955,22437,53311,53817,68016,68794,72330,98733,108058,228785,233199	Actn2,Actn3,Atp2a2,Capn3,Casq2,Cav3,Cfl2,Csrp3,Lmna,Myh11,Tcap,Tnnt1,Xirp1,Mybph,Ddx39b,Cavin4,Flnc,Klhl40,Obsl1,Camk2d,Mylk2,Mybpc2
7_Member	GO Biological Processes	GO:0055002	striated muscle cell development	-12.4633	-9.98299	21/174	11472,11474,12335,12373,12391,12632,13009,16905,17880,21393,21955,22437,53311,53817,68016,68794,72330,98733,108058,228785,233199	Actn2,Actn3,Capn3,Casq2,Cav3,Cfl2,Csrp3,Lmna,Myh11,Tcap,Tnnt1,Xirp1,Mybph,Ddx39b,Cavin4,Flnc,Klhl40,Obsl1,Camk2d,Mylk2,Mybpc2
7_Member	GO Biological Processes	GO:0030239	myofibril assembly	-11.7332	-9.29492	14/68	11472,12335,12373,12391,12632,13009,21393,21955,22437,53311,68016,98733,228785,233199	Actn2,Capn3,Casq2,Cav3,Cfl2,Csrp3,Tcap,Tnnt1,Xirp1,Mybph,Cavin4,Obsl1,Mylk2,Mybpc2
7_Member	GO Biological Processes	GO:0051146	striated muscle cell differentiation	-10.4884	-8.09452	24/293	11472,11474,12335,12373,12391,12632,13009,16905,17880,17886,21393,21955,22437,53311,53817,56642,68016,68794,72330,98733,108058,228785,233199,434246	Actn2,Actn3,Capn3,Casq2,Cav3,Cfl2,Csrp3,Lmna,Myh11,Myh9,Tcap,Tnnt1,Xirp1,Mybph,Ddx39b,Ankrd2,Cavin4,Flnc,Klhl40,Obsl1,Camk2d,Mylk2,Mybpc2,Trim72
7_Member	GO Biological Processes	GO:0045214	sarcomere organization	-9.98912	-7.61298	11/47	11472,12335,12373,12391,12632,21393,21955,22437,53311,98733,233199	Actn2,Capn3,Casq2,Cav3,Cfl2,Tcap,Tnnt1,Xirp1,Mybph,Obsl1,Mybpc2
7_Member	GO Biological Processes	GO:0010927	cellular component assembly involved in morphogenesis	-9.94775	-7.58304	15/108	11472,12335,12373,12391,12632,13009,21393,21955,22437,53311,68016,98733,228785,233199,100041194	Actn2,Capn3,Casq2,Cav3,Cfl2,Csrp3,Tcap,Tnnt1,Xirp1,Mybph,Cavin4,Obsl1,Mylk2,Mybpc2,Ahnak2
7_Member	GO Biological Processes	GO:0042692	muscle cell differentiation	-9.03043	-6.71875	25/374	11472,11474,11938,12335,12373,12391,12632,13009,16905,17880,17886,21393,21955,22437,53311,53817,56642,68016,68794,72330,98733,108058,228785,233199,434246	Actn2,Actn3,Atp2a2,Capn3,Casq2,Cav3,Cfl2,Csrp3,Lmna,Myh11,Myh9,Tcap,Tnnt1,Xirp1,Mybph,Ddx39b,Ankrd2,Cavin4,Flnc,Klhl40,Obsl1,Camk2d,Mylk2,Mybpc2,Trim72
7_Member	GO Biological Processes	GO:0061061	muscle structure development	-8.37057	-6.10614	33/667	11472,11474,11938,12335,12373,12391,12632,12848,12955,13009,16852,16905,17880,17886,17907,21393,21924,21955,22437,53311,53318,53817,56642,68016,68794,72330,78688,98733,105787,108058,228785,233199,434246	Actn2,Actn3,Atp2a2,Capn3,Casq2,Cav3,Cfl2,Cops2,Cryab,Csrp3,Lgals1,Lmna,Myh11,Myh9,Mylpf,Tcap,Tnnc1,Tnnt1,Xirp1,Mybph,Pdlim3,Ddx39b,Ankrd2,Cavin4,Flnc,Klhl40,Nol3,Obsl1,Prkaa1,Camk2d,Mylk2,Mybpc2,Trim72
7_Member	GO Biological Processes	GO:0055013	cardiac muscle cell development	-7.34896	-5.16965	11/81	11472,12391,13009,16905,17880,21393,22437,53817,68016,108058,228785	Actn2,Cav3,Csrp3,Lmna,Myh11,Tcap,Xirp1,Ddx39b,Cavin4,Camk2d,Mylk2
7_Member	GO Biological Processes	GO:0031032	actomyosin structure organization	-7.22756	-5.06272	16/194	11472,12335,12373,12391,12632,13009,17886,17926,21393,21955,22437,53311,68016,98733,228785,233199	Actn2,Capn3,Casq2,Cav3,Cfl2,Csrp3,Myh9,Myoc,Tcap,Tnnt1,Xirp1,Mybph,Cavin4,Obsl1,Mylk2,Mybpc2
7_Member	GO Biological Processes	GO:0055006	cardiac cell development	-7.02106	-4.87023	11/87	11472,12391,13009,16905,17880,21393,22437,53817,68016,108058,228785	Actn2,Cav3,Csrp3,Lmna,Myh11,Tcap,Xirp1,Ddx39b,Cavin4,Camk2d,Mylk2
7_Member	GO Biological Processes	GO:0014706	striated muscle tissue development	-6.0978	-3.98648	22/424	11472,11474,12335,12391,12632,12848,13009,16905,17880,17907,21393,21924,22437,53318,53817,56642,68016,72330,72900,105787,108058,228785	Actn2,Actn3,Capn3,Cav3,Cfl2,Cops2,Csrp3,Lmna,Myh11,Mylpf,Tcap,Tnnc1,Xirp1,Pdlim3,Ddx39b,Ankrd2,Cavin4,Klhl40,Ndufv2,Prkaa1,Camk2d,Mylk2
7_Member	GO Biological Processes	GO:0060537	muscle tissue development	-5.7517	-3.66187	22/445	11472,11474,12335,12391,12632,12848,13009,16905,17880,17907,21393,21924,22437,53318,53817,56642,68016,72330,72900,105787,108058,228785	Actn2,Actn3,Capn3,Cav3,Cfl2,Cops2,Csrp3,Lmna,Myh11,Mylpf,Tcap,Tnnc1,Xirp1,Pdlim3,Ddx39b,Ankrd2,Cavin4,Klhl40,Ndufv2,Prkaa1,Camk2d,Mylk2
7_Member	GO Biological Processes	GO:0055007	cardiac muscle cell differentiation	-5.39201	-3.353	11/126	11472,12391,13009,16905,17880,21393,22437,53817,68016,108058,228785	Actn2,Cav3,Csrp3,Lmna,Myh11,Tcap,Xirp1,Ddx39b,Cavin4,Camk2d,Mylk2
7_Member	GO Biological Processes	GO:0070925	organelle assembly	-5.1491	-3.16974	29/758	11472,12335,12373,12391,12632,13009,17758,18148,19988,21393,21955,22088,22437,52398,52639,53311,57440,66211,66475,67300,68016,75617,76308,98732,98733,101592,228785,233199,270086	Actn2,Capn3,Casq2,Cav3,Cfl2,Csrp3,Map4,Npm1,Rpl6,Tcap,Tnnt1,Tsg101,Xirp1,Sept11,Wipi1,Mybph,Ehd3,Rpl3l,Rps23,Cltc,Cavin4,Rps25,Rab1b,Rab3gap2,Obsl1,Efl1,Mylk2,Mybpc2,Ogfod1
7_Member	GO Biological Processes	GO:0007517	muscle organ development	-4.71302	-2.80817	19/406	11474,12335,12391,12632,12848,12955,13009,16905,17907,21393,21924,53318,53817,56642,68016,72330,105787,228785,434246	Actn3,Capn3,Cav3,Cfl2,Cops2,Cryab,Csrp3,Lmna,Mylpf,Tcap,Tnnc1,Pdlim3,Ddx39b,Ankrd2,Cavin4,Klhl40,Prkaa1,Mylk2,Trim72
7_Member	GO Biological Processes	GO:0035051	cardiocyte differentiation	-4.31147	-2.47357	11/164	11472,12391,13009,16905,17880,21393,22437,53817,68016,108058,228785	Actn2,Cav3,Csrp3,Lmna,Myh11,Tcap,Xirp1,Ddx39b,Cavin4,Camk2d,Mylk2
7_Member	GO Biological Processes	GO:0048738	cardiac muscle tissue development	-4.00653	-2.19937	13/241	11472,12391,13009,16905,17880,21393,21924,22437,53817,68016,72900,108058,228785	Actn2,Cav3,Csrp3,Lmna,Myh11,Tcap,Tnnc1,Xirp1,Ddx39b,Cavin4,Ndufv2,Camk2d,Mylk2
7_Member	GO Biological Processes	GO:0007519	skeletal muscle tissue development	-3.09253	-1.40718	10/192	11474,12335,12632,12848,17907,53318,56642,72330,105787,228785	Actn3,Capn3,Cfl2,Cops2,Mylpf,Pdlim3,Ankrd2,Klhl40,Prkaa1,Mylk2
7_Member	GO Biological Processes	GO:0060538	skeletal muscle organ development	-2.94133	-1.28673	10/201	11474,12335,12632,12848,17907,53318,56642,72330,105787,228785	Actn3,Capn3,Cfl2,Cops2,Mylpf,Pdlim3,Ankrd2,Klhl40,Prkaa1,Mylk2
7_Member	GO Biological Processes	GO:0007507	heart development	-2.67065	-1.06878	19/591	11472,12391,12929,13009,16905,17189,17880,19056,20656,21393,21924,22437,53318,53817,68016,72900,74868,108058,228785	Actn2,Cav3,Crkl,Csrp3,Lmna,Mb,Myh11,Ppp3cb,Sod2,Tcap,Tnnc1,Xirp1,Pdlim3,Ddx39b,Cavin4,Ndufv2,Tmem65,Camk2d,Mylk2
8_Summary	KEGG Pathway	mmu03010	Ribosome	-12.316	-9.84294	21/177	11837,19899,19934,19943,19988,19989,20084,20102,20104,26451,26961,57808,66211,66475,66480,67115,67186,67891,75617,114641,270106,78655,226982,17975,13627,55949,66128,66656,11652,14433,18148,18813,22352,26900,53422,53817,66590,101592,107239,270086,11811,15507,19182,20384,26440,98758,78688	Rplp0,Rpl18,Rpl22,Rpl28,Rpl6,Rpl7,Rps18,Rps4x,Rps6,Rpl27a,Rpl8,Rpl35a,Rpl3l,Rps23,Rpl15,Rpl14,Rplp2,Rpl4,Rps25,Rpl31,Rpl13,Eif3j1,Eif5b,Ncl,Eef1a1,Eef1b2,Mrps36,Eef1d,Akt2,Gapdh,Npm1,Pa2g4,Vim,Ddx3y,Ybx2,Ddx39b,Farsa,Efl1,Carns1,Ogfod1,Apobec2,Hspb1,Psmc3,Srsf5,Psma1,Hnrnpf,Nol3
8_Member	KEGG Pathway	mmu03010	Ribosome	-12.316	-9.84294	21/177	11837,19899,19934,19943,19988,19989,20084,20102,20104,26451,26961,57808,66211,66475,66480,67115,67186,67891,75617,114641,270106	Rplp0,Rpl18,Rpl22,Rpl28,Rpl6,Rpl7,Rps18,Rps4x,Rps6,Rpl27a,Rpl8,Rpl35a,Rpl3l,Rps23,Rpl15,Rpl14,Rplp2,Rpl4,Rps25,Rpl31,Rpl13
8_Member	Reactome Gene Sets	R-MMU-72706	GTP hydrolysis and joining of the 60S ribosomal subunit	-11.9697	-9.51783	16/94	19899,19943,19988,19989,20084,20102,20104,26961,66211,67115,67186,67891,75617,78655,226982,270106	Rpl18,Rpl28,Rpl6,Rpl7,Rps18,Rps4x,Rps6,Rpl8,Rpl3l,Rpl14,Rplp2,Rpl4,Rps25,Eif3j1,Eif5b,Rpl13
8_Member	Reactome Gene Sets	R-MMU-72613	Eukaryotic Translation Initiation	-11.4699	-9.04474	16/101	19899,19943,19988,19989,20084,20102,20104,26961,66211,67115,67186,67891,75617,78655,226982,270106	Rpl18,Rpl28,Rpl6,Rpl7,Rps18,Rps4x,Rps6,Rpl8,Rpl3l,Rpl14,Rplp2,Rpl4,Rps25,Eif3j1,Eif5b,Rpl13
8_Member	Reactome Gene Sets	R-MMU-72737	Cap-dependent Translation Initiation	-11.4699	-9.04474	16/101	19899,19943,19988,19989,20084,20102,20104,26961,66211,67115,67186,67891,75617,78655,226982,270106	Rpl18,Rpl28,Rpl6,Rpl7,Rps18,Rps4x,Rps6,Rpl8,Rpl3l,Rpl14,Rplp2,Rpl4,Rps25,Eif3j1,Eif5b,Rpl13
8_Member	Reactome Gene Sets	R-MMU-1799339	SRP-dependent cotranslational protein targeting to membrane	-11.1174	-8.70508	14/75	19899,19943,19988,19989,20084,20102,20104,26961,66211,67115,67186,67891,75617,270106	Rpl18,Rpl28,Rpl6,Rpl7,Rps18,Rps4x,Rps6,Rpl8,Rpl3l,Rpl14,Rplp2,Rpl4,Rps25,Rpl13
8_Member	Reactome Gene Sets	R-MMU-975956	Nonsense Mediated Decay (NMD) independent of the Exon Junction Complex (EJC)	-11.1174	-8.70508	14/75	19899,19943,19988,19989,20084,20102,20104,26961,66211,67115,67186,67891,75617,270106	Rpl18,Rpl28,Rpl6,Rpl7,Rps18,Rps4x,Rps6,Rpl8,Rpl3l,Rpl14,Rplp2,Rpl4,Rps25,Rpl13
8_Member	CORUM	CORUM:3047	Parvulin-associated pre-rRNP complex	-11.0985	-8.69244	12/49	11837,17975,19899,19988,19989,20102,20104,26961,66480,67115,67891,270106	Rplp0,Ncl,Rpl18,Rpl6,Rpl7,Rps4x,Rps6,Rpl8,Rpl15,Rpl14,Rpl4,Rpl13
8_Member	Reactome Gene Sets	R-MMU-72766	Translation	-10.0704	-7.6884	20/208	13627,19899,19943,19988,19989,20084,20102,20104,26961,55949,66128,66211,66656,67115,67186,67891,75617,78655,226982,270106	Eef1a1,Rpl18,Rpl28,Rpl6,Rpl7,Rps18,Rps4x,Rps6,Rpl8,Eef1b2,Mrps36,Rpl3l,Eef1d,Rpl14,Rplp2,Rpl4,Rps25,Eif3j1,Eif5b,Rpl13
8_Member	Reactome Gene Sets	R-MMU-927802	Nonsense-Mediated Decay (NMD)	-9.80338	-7.45527	14/93	19899,19943,19988,19989,20084,20102,20104,26961,66211,67115,67186,67891,75617,270106	Rpl18,Rpl28,Rpl6,Rpl7,Rps18,Rps4x,Rps6,Rpl8,Rpl3l,Rpl14,Rplp2,Rpl4,Rps25,Rpl13
8_Member	Reactome Gene Sets	R-MMU-975957	Nonsense Mediated Decay (NMD) enhanced by the Exon Junction Complex (EJC)	-9.80338	-7.45527	14/93	19899,19943,19988,19989,20084,20102,20104,26961,66211,67115,67186,67891,75617,270106	Rpl18,Rpl28,Rpl6,Rpl7,Rps18,Rps4x,Rps6,Rpl8,Rpl3l,Rpl14,Rplp2,Rpl4,Rps25,Rpl13
8_Member	GO Biological Processes	GO:0043043	peptide biosynthetic process	-9.36245	-7.03542	36/711	11652,11837,13627,14433,17975,18148,18813,19899,19934,19943,19988,19989,20084,20102,22352,26451,26900,26961,53422,53817,55949,57808,66211,66475,66480,66590,66656,67115,67186,67891,101592,107239,114641,226982,270086,270106	Akt2,Rplp0,Eef1a1,Gapdh,Ncl,Npm1,Pa2g4,Rpl18,Rpl22,Rpl28,Rpl6,Rpl7,Rps18,Rps4x,Vim,Rpl27a,Ddx3y,Rpl8,Ybx2,Ddx39b,Eef1b2,Rpl35a,Rpl3l,Rps23,Rpl15,Farsa,Eef1d,Rpl14,Rplp2,Rpl4,Efl1,Carns1,Rpl31,Eif5b,Ogfod1,Rpl13
8_Member	GO Biological Processes	GO:0006412	translation	-9.13456	-6.81785	35/690	11652,11837,13627,14433,17975,18148,18813,19899,19934,19943,19988,19989,20084,20102,22352,26451,26900,26961,53422,53817,55949,57808,66211,66475,66480,66590,66656,67115,67186,67891,101592,114641,226982,270086,270106	Akt2,Rplp0,Eef1a1,Gapdh,Ncl,Npm1,Pa2g4,Rpl18,Rpl22,Rpl28,Rpl6,Rpl7,Rps18,Rps4x,Vim,Rpl27a,Ddx3y,Rpl8,Ybx2,Ddx39b,Eef1b2,Rpl35a,Rpl3l,Rps23,Rpl15,Farsa,Eef1d,Rpl14,Rplp2,Rpl4,Efl1,Rpl31,Eif5b,Ogfod1,Rpl13
8_Member	GO Biological Processes	GO:0043604	amide biosynthetic process	-8.19444	-5.96443	36/787	11652,11837,13627,14433,17975,18148,18813,19899,19934,19943,19988,19989,20084,20102,22352,26451,26900,26961,53422,53817,55949,57808,66211,66475,66480,66590,66656,67115,67186,67891,101592,107239,114641,226982,270086,270106	Akt2,Rplp0,Eef1a1,Gapdh,Ncl,Npm1,Pa2g4,Rpl18,Rpl22,Rpl28,Rpl6,Rpl7,Rps18,Rps4x,Vim,Rpl27a,Ddx3y,Rpl8,Ybx2,Ddx39b,Eef1b2,Rpl35a,Rpl3l,Rps23,Rpl15,Farsa,Eef1d,Rpl14,Rplp2,Rpl4,Efl1,Carns1,Rpl31,Eif5b,Ogfod1,Rpl13
8_Member	GO Biological Processes	GO:0002181	cytoplasmic translation	-7.23656	-5.06815	11/83	11837,19934,19988,19989,26451,26961,57808,66480,67186,67891,114641	Rplp0,Rpl22,Rpl6,Rpl7,Rpl27a,Rpl8,Rpl35a,Rpl15,Rplp2,Rpl4,Rpl31
8_Member	Reactome Gene Sets	R-MMU-8953854	Metabolism of RNA	-4.93261	-2.99104	22/501	11811,15507,17975,19182,19899,19943,19988,19989,20084,20102,20104,20384,26440,26961,53817,66211,67115,67186,67891,75617,98758,270106	Apobec2,Hspb1,Ncl,Psmc3,Rpl18,Rpl28,Rpl6,Rpl7,Rps18,Rps4x,Rps6,Srsf5,Psma1,Rpl8,Ddx39b,Rpl3l,Rpl14,Rplp2,Rpl4,Rps25,Hnrnpf,Rpl13
8_Member	GO Biological Processes	GO:0022613	ribonucleoprotein complex biogenesis	-3.51239	-1.76088	17/421	11837,17975,18148,18813,19988,19989,20084,20104,53817,57808,66211,66475,67115,75617,78688,101592,270086	Rplp0,Ncl,Npm1,Pa2g4,Rpl6,Rpl7,Rps18,Rps6,Ddx39b,Rpl35a,Rpl3l,Rps23,Rpl14,Rps25,Nol3,Efl1,Ogfod1
8_Member	GO Biological Processes	GO:0042254	ribosome biogenesis	-3.2562	-1.54282	13/288	11837,17975,18148,18813,19988,19989,20084,20104,57808,66211,67115,75617,101592	Rplp0,Ncl,Npm1,Pa2g4,Rpl6,Rpl7,Rps18,Rps6,Rpl35a,Rpl3l,Rpl14,Rps25,Efl1
8_Member	GO Biological Processes	GO:0042273	ribosomal large subunit biogenesis	-2.7283	-1.11259	6/84	18148,19988,19989,57808,66211,67115	Npm1,Rpl6,Rpl7,Rpl35a,Rpl3l,Rpl14
9_Summary	GO Biological Processes	GO:0097435	supramolecular fiber organization	-10.4351	-8.04724	36/650	11472,11867,12306,12332,12335,12373,12391,12406,12632,12808,12955,13009,13367,16661,16681,16687,17022,17886,17926,20739,21393,21955,22004,22352,22437,53311,53318,56443,67971,68016,75786,76757,98733,228785,233199,326618,11928,17882,21924,56188,68794,108058,216961,65973,76055,270086,11938,12539,18412,18600,19943,52639,67391	Actn2,Arpc1b,Anxa2,Capg,Capn3,Casq2,Cav3,Serpinh1,Cfl2,Cobl,Cryab,Csrp3,Diaph1,Krt10,Krt2,Krt6a,Lum,Myh9,Myoc,Spta1,Tcap,Tnnt1,Tpm2,Vim,Xirp1,Mybph,Pdlim3,Arpc1a,Tppp3,Cavin4,Ckap5,Trdn,Obsl1,Mylk2,Mybpc2,Tpm4,Atp1a1,Myh2,Tnnc1,Fxyd1,Flnc,Camk2d,Coro6,Asph,Mgea5,Ogfod1,Atp2a2,Cdc37,Sqstm1,Padi2,Rpl28,Wipi1,Fundc2
9_Member	GO Biological Processes	GO:0097435	supramolecular fiber organization	-10.4351	-8.04724	36/650	11472,11867,12306,12332,12335,12373,12391,12406,12632,12808,12955,13009,13367,16661,16681,16687,17022,17886,17926,20739,21393,21955,22004,22352,22437,53311,53318,56443,67971,68016,75786,76757,98733,228785,233199,326618	Actn2,Arpc1b,Anxa2,Capg,Capn3,Casq2,Cav3,Serpinh1,Cfl2,Cobl,Cryab,Csrp3,Diaph1,Krt10,Krt2,Krt6a,Lum,Myh9,Myoc,Spta1,Tcap,Tnnt1,Tpm2,Vim,Xirp1,Mybph,Pdlim3,Arpc1a,Tppp3,Cavin4,Ckap5,Trdn,Obsl1,Mylk2,Mybpc2,Tpm4
9_Member	GO Biological Processes	GO:0030029	actin filament-based process	-7.10386	-4.94668	32/716	11472,11867,11928,12332,12335,12373,12391,12632,12808,13009,13367,17882,17886,17926,20739,21393,21924,21955,22004,22437,53311,53318,56188,56443,68016,68794,98733,108058,216961,228785,233199,326618	Actn2,Arpc1b,Atp1a1,Capg,Capn3,Casq2,Cav3,Cfl2,Cobl,Csrp3,Diaph1,Myh2,Myh9,Myoc,Spta1,Tcap,Tnnc1,Tnnt1,Tpm2,Xirp1,Mybph,Pdlim3,Fxyd1,Arpc1a,Cavin4,Flnc,Obsl1,Camk2d,Coro6,Mylk2,Mybpc2,Tpm4
9_Member	GO Biological Processes	GO:0030036	actin cytoskeleton organization	-5.14621	-3.16917	26/638	11472,11867,12332,12335,12373,12391,12632,12808,13009,13367,17886,17926,20739,21393,21955,22004,22437,53311,53318,56443,68016,98733,216961,228785,233199,326618	Actn2,Arpc1b,Capg,Capn3,Casq2,Cav3,Cfl2,Cobl,Csrp3,Diaph1,Myh9,Myoc,Spta1,Tcap,Tnnt1,Tpm2,Xirp1,Mybph,Pdlim3,Arpc1a,Cavin4,Obsl1,Coro6,Mylk2,Mybpc2,Tpm4
9_Member	GO Biological Processes	GO:0007015	actin filament organization	-4.44575	-2.58957	18/388	11472,11867,12332,12391,12632,12808,13367,17886,17926,20739,21393,22004,53311,53318,56443,98733,233199,326618	Actn2,Arpc1b,Capg,Cav3,Cfl2,Cobl,Diaph1,Myh9,Myoc,Spta1,Tcap,Tpm2,Mybph,Pdlim3,Arpc1a,Obsl1,Mybpc2,Tpm4
9_Member	GO Biological Processes	GO:0043244	regulation of protein complex disassembly	-3.54863	-1.79436	8/109	11472,12332,12632,17886,20739,65973,76055,270086	Actn2,Capg,Cfl2,Myh9,Spta1,Asph,Mgea5,Ogfod1
9_Member	GO Biological Processes	GO:0032970	regulation of actin filament-based process	-3.5252	-1.77231	16/381	11472,11867,11928,11938,12332,12373,12391,12632,13009,17886,17926,20739,21924,56188,56443,228785	Actn2,Arpc1b,Atp1a1,Atp2a2,Capg,Casq2,Cav3,Cfl2,Csrp3,Myh9,Myoc,Spta1,Tnnc1,Fxyd1,Arpc1a,Mylk2
9_Member	GO Biological Processes	GO:0030834	regulation of actin filament depolymerization	-2.96153	-1.3025	5/51	11472,12332,12632,17886,20739	Actn2,Capg,Cfl2,Myh9,Spta1
9_Member	GO Biological Processes	GO:0022411	cellular component disassembly	-2.92778	-1.27537	14/352	11472,12332,12539,12632,17886,18412,18600,19943,20739,52639,65973,67391,76055,270086	Actn2,Capg,Cdc37,Cfl2,Myh9,Sqstm1,Padi2,Rpl28,Spta1,Wipi1,Asph,Fundc2,Mgea5,Ogfod1
9_Member	GO Biological Processes	GO:0030042	actin filament depolymerization	-2.8127	-1.17954	5/55	11472,12332,12632,17886,20739	Actn2,Capg,Cfl2,Myh9,Spta1
9_Member	GO Biological Processes	GO:1901879	regulation of protein depolymerization	-2.70206	-1.09134	6/85	11472,12332,12632,17886,20739,65973	Actn2,Capg,Cfl2,Myh9,Spta1,Asph
9_Member	GO Biological Processes	GO:0051258	protein polymerization	-2.53006	-0.950033	11/267	11867,12332,12373,12391,12808,13367,17886,20739,56443,67971,75786	Arpc1b,Capg,Casq2,Cav3,Cobl,Diaph1,Myh9,Spta1,Arpc1a,Tppp3,Ckap5
9_Member	GO Biological Processes	GO:0008154	actin polymerization or depolymerization	-2.39484	-0.832951	9/201	11472,11867,12332,12632,12808,13367,17886,20739,56443	Actn2,Arpc1b,Capg,Cfl2,Cobl,Diaph1,Myh9,Spta1,Arpc1a
9_Member	GO Biological Processes	GO:0043624	cellular protein complex disassembly	-2.37922	-0.819101	7/131	11472,12332,12632,17886,20739,65973,270086	Actn2,Capg,Cfl2,Myh9,Spta1,Asph,Ogfod1
9_Member	GO Biological Processes	GO:0051261	protein depolymerization	-2.09486	-0.593399	6/113	11472,12332,12632,17886,20739,65973	Actn2,Capg,Cfl2,Myh9,Spta1,Asph
10_Summary	GO Biological Processes	GO:0051259	protein complex oligomerization	-9.97959	-7.6092	33/576	11472,11564,11668,11747,11749,12306,12359,12955,13627,16531,17025,18103,18148,18412,19060,20656,21828,28200,50493,52398,56384,57440,66395,66576,66590,69634,70356,78688,105787,108058,214579,239217,434246	Actn2,Adsl,Aldh1a1,Anxa5,Anxa6,Anxa2,Cat,Cryab,Eef1a1,Kcnma1,Alad,Nme2,Npm1,Sqstm1,Ppp5c,Sod2,Thbs4,Dhrs4,Txnrd1,Sept11,Letm1,Ehd3,Ahnak,Uqcrh,Farsa,Clybl,St13,Nol3,Prkaa1,Camk2d,Aldh5a1,Kctd12,Trim72
10_Member	GO Biological Processes	GO:0051259	protein complex oligomerization	-9.97959	-7.6092	33/576	11472,11564,11668,11747,11749,12306,12359,12955,13627,16531,17025,18103,18148,18412,19060,20656,21828,28200,50493,52398,56384,57440,66395,66576,66590,69634,70356,78688,105787,108058,214579,239217,434246	Actn2,Adsl,Aldh1a1,Anxa5,Anxa6,Anxa2,Cat,Cryab,Eef1a1,Kcnma1,Alad,Nme2,Npm1,Sqstm1,Ppp5c,Sod2,Thbs4,Dhrs4,Txnrd1,Sept11,Letm1,Ehd3,Ahnak,Uqcrh,Farsa,Clybl,St13,Nol3,Prkaa1,Camk2d,Aldh5a1,Kctd12,Trim72
10_Member	GO Biological Processes	GO:0051260	protein homooligomerization	-5.64762	-3.57168	19/349	11472,11668,11747,11749,12359,12955,13627,16531,17025,18148,20656,21828,56384,57440,69634,70356,214579,239217,434246	Actn2,Aldh1a1,Anxa5,Anxa6,Cat,Cryab,Eef1a1,Kcnma1,Alad,Npm1,Sod2,Thbs4,Letm1,Ehd3,Clybl,St13,Aldh5a1,Kctd12,Trim72
10_Member	GO Biological Processes	GO:0051262	protein tetramerization	-5.11337	-3.14092	12/161	11472,11564,11668,12306,12359,16531,20656,28200,50493,66590,70356,214579	Actn2,Adsl,Aldh1a1,Anxa2,Cat,Kcnma1,Sod2,Dhrs4,Txnrd1,Farsa,St13,Aldh5a1
10_Member	GO Biological Processes	GO:0051289	protein homotetramerization	-3.47382	-1.72641	7/85	11472,11668,12359,16531,20656,70356,214579	Actn2,Aldh1a1,Cat,Kcnma1,Sod2,St13,Aldh5a1
11_Summary	GO Biological Processes	GO:0032787	monocarboxylic acid metabolic process	-8.63449	-6.34708	30/549	11430,11474,11484,11652,11668,13177,13850,14077,14385,14433,15488,16922,18293,26457,56012,56357,57344,68263,70316,70456,72141,104158,105787,109801,113868,214579,227095,229211,268860,407785,12359,20280,20656,28200,54683,67528,11758,76192,71755,668212,103968	Acox1,Actn3,Aspa,Akt2,Aldh1a1,Eci1,Ephx2,Fabp3,Slc37a4,Gapdh,Hsd17b4,Phyh,Ogdh,Slc27a1,Pgam2,Ivd,As3mt,Pdhb,Ndufab1,Mpc2,Adpgk,Ces1d,Prkaa1,Glo1,Acaa1a,Aldh5a1,Hibch,Acad9,Abat,Ndufs6,Cat,Scp2,Sod2,Dhrs4,Prdx5,Nudt7,Prdx6,Abhd12,Dhdh,Efr3b,Plin1
11_Member	GO Biological Processes	GO:0032787	monocarboxylic acid metabolic process	-8.63449	-6.34708	30/549	11430,11474,11484,11652,11668,13177,13850,14077,14385,14433,15488,16922,18293,26457,56012,56357,57344,68263,70316,70456,72141,104158,105787,109801,113868,214579,227095,229211,268860,407785	Acox1,Actn3,Aspa,Akt2,Aldh1a1,Eci1,Ephx2,Fabp3,Slc37a4,Gapdh,Hsd17b4,Phyh,Ogdh,Slc27a1,Pgam2,Ivd,As3mt,Pdhb,Ndufab1,Mpc2,Adpgk,Ces1d,Prkaa1,Glo1,Acaa1a,Aldh5a1,Hibch,Acad9,Abat,Ndufs6
11_Member	KEGG Pathway	mmu04146	Peroxisome	-7.23656	-5.06815	11/83	11430,12359,13850,15488,16922,20280,20656,28200,54683,67528,113868	Acox1,Cat,Ephx2,Hsd17b4,Phyh,Scp2,Sod2,Dhrs4,Prdx5,Nudt7,Acaa1a
11_Member	GO Biological Processes	GO:0072329	monocarboxylic acid catabolic process	-6.83855	-4.70129	12/111	11430,11652,13177,15488,16922,56357,104158,113868,214579,227095,229211,268860	Acox1,Akt2,Eci1,Hsd17b4,Phyh,Ivd,Ces1d,Acaa1a,Aldh5a1,Hibch,Acad9,Abat
11_Member	GO Biological Processes	GO:0009062	fatty acid catabolic process	-5.73107	-3.64422	10/94	11430,11652,13177,15488,16922,56357,104158,113868,227095,229211	Acox1,Akt2,Eci1,Hsd17b4,Phyh,Ivd,Ces1d,Acaa1a,Hibch,Acad9
11_Member	GO Biological Processes	GO:0019395	fatty acid oxidation	-5.56459	-3.50372	10/98	11430,11652,13177,14077,15488,16922,56357,105787,113868,227095	Acox1,Akt2,Eci1,Fabp3,Hsd17b4,Phyh,Ivd,Prkaa1,Acaa1a,Hibch
11_Member	GO Biological Processes	GO:0034440	lipid oxidation	-5.48438	-3.43458	10/100	11430,11652,13177,14077,15488,16922,56357,105787,113868,227095	Acox1,Akt2,Eci1,Fabp3,Hsd17b4,Phyh,Ivd,Prkaa1,Acaa1a,Hibch
11_Member	Reactome Gene Sets	R-MMU-390918	Peroxisomal lipid metabolism	-5.26199	-3.25134	6/30	11430,15488,16922,20280,67528,113868	Acox1,Hsd17b4,Phyh,Scp2,Nudt7,Acaa1a
11_Member	GO Biological Processes	GO:0044242	cellular lipid catabolic process	-4.46184	-2.5998	12/187	11430,11652,11758,13177,15488,16922,56357,76192,104158,113868,227095,229211	Acox1,Akt2,Prdx6,Eci1,Hsd17b4,Phyh,Ivd,Abhd12,Ces1d,Acaa1a,Hibch,Acad9
11_Member	Reactome Gene Sets	R-MMU-2046104	alpha-linolenic (omega3) and linoleic (omega6) acid metabolism	-4.31472	-2.47514	4/14	11430,15488,20280,113868	Acox1,Hsd17b4,Scp2,Acaa1a
11_Member	Reactome Gene Sets	R-MMU-2046106	alpha-linolenic acid (ALA) metabolism	-4.31472	-2.47514	4/14	11430,15488,20280,113868	Acox1,Hsd17b4,Scp2,Acaa1a
11_Member	GO Biological Processes	GO:0044282	small molecule catabolic process	-4.20847	-2.37887	15/297	11430,11474,11652,13177,15488,16922,56357,71755,104158,109801,113868,214579,227095,229211,268860	Acox1,Actn3,Akt2,Eci1,Hsd17b4,Phyh,Ivd,Dhdh,Ces1d,Glo1,Acaa1a,Aldh5a1,Hibch,Acad9,Abat
11_Member	GO Biological Processes	GO:0030258	lipid modification	-4.1369	-2.31866	12/202	11430,11652,13177,13850,14077,15488,16922,56357,105787,113868,227095,668212	Acox1,Akt2,Eci1,Ephx2,Fabp3,Hsd17b4,Phyh,Ivd,Prkaa1,Acaa1a,Hibch,Efr3b
11_Member	GO Biological Processes	GO:0006631	fatty acid metabolic process	-4.09379	-2.27876	17/376	11430,11652,13177,13850,14077,15488,16922,26457,56357,70316,104158,105787,113868,214579,227095,229211,407785	Acox1,Akt2,Eci1,Ephx2,Fabp3,Hsd17b4,Phyh,Slc27a1,Ivd,Ndufab1,Ces1d,Prkaa1,Acaa1a,Aldh5a1,Hibch,Acad9,Ndufs6
11_Member	GO Biological Processes	GO:0006635	fatty acid beta-oxidation	-4.08398	-2.27211	7/68	11430,11652,13177,15488,56357,113868,227095	Acox1,Akt2,Eci1,Hsd17b4,Ivd,Acaa1a,Hibch
11_Member	GO Biological Processes	GO:0016054	organic acid catabolic process	-3.99593	-2.19343	12/209	11430,11652,13177,15488,16922,56357,104158,113868,214579,227095,229211,268860	Acox1,Akt2,Eci1,Hsd17b4,Phyh,Ivd,Ces1d,Acaa1a,Aldh5a1,Hibch,Acad9,Abat
11_Member	GO Biological Processes	GO:0046395	carboxylic acid catabolic process	-3.99593	-2.19343	12/209	11430,11652,13177,15488,16922,56357,104158,113868,214579,227095,229211,268860	Acox1,Akt2,Eci1,Hsd17b4,Phyh,Ivd,Ces1d,Acaa1a,Aldh5a1,Hibch,Acad9,Abat
11_Member	GO Biological Processes	GO:0016042	lipid catabolic process	-3.6399	-1.87866	14/298	11430,11652,11758,13177,15488,16922,56357,76192,103968,104158,105787,113868,227095,229211	Acox1,Akt2,Prdx6,Eci1,Hsd17b4,Phyh,Ivd,Abhd12,Plin1,Ces1d,Prkaa1,Acaa1a,Hibch,Acad9
11_Member	Reactome Gene Sets	R-MMU-390247	Beta-oxidation of very long chain fatty acids	-3.03828	-1.368	3/13	11430,15488,113868	Acox1,Hsd17b4,Acaa1a
11_Member	GO Biological Processes	GO:0000038	very long-chain fatty acid metabolic process	-2.85404	-1.20922	4/32	11430,15488,113868,229211	Acox1,Hsd17b4,Acaa1a,Acad9
11_Member	KEGG Pathway	mmu03320	PPAR signaling pathway	-2.70206	-1.09134	6/85	11430,14077,20280,26457,103968,113868	Acox1,Fabp3,Scp2,Slc27a1,Plin1,Acaa1a
11_Member	Reactome Gene Sets	R-MMU-8978868	Fatty acid metabolism	-2.36684	-0.810248	9/203	11430,13177,13850,15488,16922,20280,67528,70316,113868	Acox1,Eci1,Ephx2,Hsd17b4,Phyh,Scp2,Nudt7,Ndufab1,Acaa1a
12_Summary	GO Biological Processes	GO:0003009	skeletal muscle contraction	-8.43577	-6.16684	9/37	11474,12373,12391,21924,21925,21953,21955,71912,228785,20751,11938,16905,17926,21393,76055,11928,268860	Actn3,Casq2,Cav3,Tnnc1,Tnnc2,Tnni2,Tnnt1,Jsrp1,Mylk2,Spr,Atp2a2,Lmna,Myoc,Tcap,Mgea5,Atp1a1,Abat
12_Member	GO Biological Processes	GO:0003009	skeletal muscle contraction	-8.43577	-6.16684	9/37	11474,12373,12391,21924,21925,21953,21955,71912,228785	Actn3,Casq2,Cav3,Tnnc1,Tnnc2,Tnni2,Tnnt1,Jsrp1,Mylk2
12_Member	GO Biological Processes	GO:0050879	multicellular organismal movement	-8.23982	-6.00146	10/52	11474,12373,12391,20751,21924,21925,21953,21955,71912,228785	Actn3,Casq2,Cav3,Spr,Tnnc1,Tnnc2,Tnni2,Tnnt1,Jsrp1,Mylk2
12_Member	GO Biological Processes	GO:0050881	musculoskeletal movement	-8.23982	-6.00146	10/52	11474,12373,12391,20751,21924,21925,21953,21955,71912,228785	Actn3,Casq2,Cav3,Spr,Tnnc1,Tnnc2,Tnni2,Tnnt1,Jsrp1,Mylk2
12_Member	GO Biological Processes	GO:0014888	striated muscle adaptation	-6.27231	-4.15145	8/47	11474,11938,16905,17926,21393,21924,21955,76055	Actn3,Atp2a2,Lmna,Myoc,Tcap,Tnnc1,Tnnt1,Mgea5
12_Member	GO Biological Processes	GO:0014883	transition between fast and slow fiber	-4.97177	-3.0216	4/10	11474,11938,21924,21955	Actn3,Atp2a2,Tnnc1,Tnnt1
12_Member	GO Biological Processes	GO:0043501	skeletal muscle adaptation	-4.86009	-2.9308	5/21	11474,11938,17926,21924,21955	Actn3,Atp2a2,Myoc,Tnnc1,Tnnt1
12_Member	GO Biological Processes	GO:0014819	regulation of skeletal muscle contraction	-4.45556	-2.59639	4/13	11474,12373,12391,228785	Actn3,Casq2,Cav3,Mylk2
12_Member	GO Biological Processes	GO:0014733	regulation of skeletal muscle adaptation	-4.1853	-2.36224	4/15	11474,11938,21924,21955	Actn3,Atp2a2,Tnnc1,Tnnt1
12_Member	GO Biological Processes	GO:0003010	voluntary skeletal muscle contraction	-3.92078	-2.13198	3/7	11474,21955,228785	Actn3,Tnnt1,Mylk2
12_Member	GO Biological Processes	GO:0014721	twitch skeletal muscle contraction	-3.92078	-2.13198	3/7	11474,21955,228785	Actn3,Tnnt1,Mylk2
12_Member	GO Biological Processes	GO:0045989	positive regulation of striated muscle contraction	-2.84653	-1.20917	3/15	11474,11928,228785	Actn3,Atp1a1,Mylk2
12_Member	GO Biological Processes	GO:0045933	positive regulation of muscle contraction	-2.08152	-0.581595	4/52	11474,11928,228785,268860	Actn3,Atp1a1,Mylk2,Abat
13_Summary	GO Biological Processes	GO:0098662	inorganic cation transmembrane transport	-8.27864	-6.03177	31/603	11472,11928,11931,11938,11946,11949,11957,11958,12335,12373,12391,12859,13367,14467,14873,16531,17719,27425,56188,56384,57440,65973,66395,66445,71679,71912,76757,78688,108058,108737,545622,14385,11652,76055,80708,17926,11749,13009,14319,19293,19309,22042,106393,26399,68539,109731,268860,11474,12554,15254,19056,105787,14077,20656,11430,16905,26457,70456,18747,17993,18103,11746,11747,12955,16976,19…	Actn2,Atp1a1,Atp1b1,Atp2a2,Atp5a1,Atp5c1,Atp5j,Atp5k,Capn3,Casq2,Cav3,Cox5b,Diaph1,Nipsnap2,Gsto1,Kcnma1,ND4,Atp5l,Fxyd1,Letm1,Ehd3,Asph,Ahnak,Cyc1,Atp5h,Jsrp1,Trdn,Nol3,Camk2d,Oxsr1,Ptpn3,Slc37a4,Akt2,Mgea5,Pacsin3,Myoc,Anxa6,Csrp3,Fth1,Pvalb,Pygm,Tfrc,Srl,Map2k6,Tmem109,Maob,Abat,Actn3,Cdh13,Hint1,Ppp3cb,Prkaa1,Fabp3,Sod2,Acox1,Lmna,Slc27a1,Mpc2,Prkaca,Ndufs4,Nme2,Anxa4,Anxa5,Cryab,Lrpap1,Ppm1b…
13_Member	GO Biological Processes	GO:0098662	inorganic cation transmembrane transport	-8.27864	-6.03177	31/603	11472,11928,11931,11938,11946,11949,11957,11958,12335,12373,12391,12859,13367,14467,14873,16531,17719,27425,56188,56384,57440,65973,66395,66445,71679,71912,76757,78688,108058,108737,545622	Actn2,Atp1a1,Atp1b1,Atp2a2,Atp5a1,Atp5c1,Atp5j,Atp5k,Capn3,Casq2,Cav3,Cox5b,Diaph1,Nipsnap2,Gsto1,Kcnma1,ND4,Atp5l,Fxyd1,Letm1,Ehd3,Asph,Ahnak,Cyc1,Atp5h,Jsrp1,Trdn,Nol3,Camk2d,Oxsr1,Ptpn3
13_Member	GO Biological Processes	GO:0098660	inorganic ion transmembrane transport	-7.81524	-5.61326	32/667	11472,11928,11931,11938,11946,11949,11957,11958,12335,12373,12391,12859,13367,14385,14467,14873,16531,17719,27425,56188,56384,57440,65973,66395,66445,71679,71912,76757,78688,108058,108737,545622	Actn2,Atp1a1,Atp1b1,Atp2a2,Atp5a1,Atp5c1,Atp5j,Atp5k,Capn3,Casq2,Cav3,Cox5b,Diaph1,Slc37a4,Nipsnap2,Gsto1,Kcnma1,ND4,Atp5l,Fxyd1,Letm1,Ehd3,Asph,Ahnak,Cyc1,Atp5h,Jsrp1,Trdn,Nol3,Camk2d,Oxsr1,Ptpn3
13_Member	GO Biological Processes	GO:0098655	cation transmembrane transport	-7.13045	-4.96915	31/677	11472,11928,11931,11938,11946,11949,11957,11958,12335,12373,12391,12859,13367,14467,14873,16531,17719,27425,56188,56384,57440,65973,66395,66445,71679,71912,76757,78688,108058,108737,545622	Actn2,Atp1a1,Atp1b1,Atp2a2,Atp5a1,Atp5c1,Atp5j,Atp5k,Capn3,Casq2,Cav3,Cox5b,Diaph1,Nipsnap2,Gsto1,Kcnma1,ND4,Atp5l,Fxyd1,Letm1,Ehd3,Asph,Ahnak,Cyc1,Atp5h,Jsrp1,Trdn,Nol3,Camk2d,Oxsr1,Ptpn3
13_Member	GO Biological Processes	GO:1903169	regulation of calcium ion transmembrane transport	-7.10097	-4.94668	14/149	11931,12335,12373,12391,13367,14467,14873,57440,65973,66395,71912,76757,78688,108058	Atp1b1,Capn3,Casq2,Cav3,Diaph1,Nipsnap2,Gsto1,Ehd3,Asph,Ahnak,Jsrp1,Trdn,Nol3,Camk2d
13_Member	GO Biological Processes	GO:0010959	regulation of metal ion transport	-6.57941	-4.44879	22/397	11472,11652,11928,11931,12335,12373,12391,13367,14467,14873,56188,57440,65973,66395,71912,76055,76757,78688,80708,108058,108737,545622	Actn2,Akt2,Atp1a1,Atp1b1,Capn3,Casq2,Cav3,Diaph1,Nipsnap2,Gsto1,Fxyd1,Ehd3,Asph,Ahnak,Jsrp1,Mgea5,Trdn,Nol3,Pacsin3,Camk2d,Oxsr1,Ptpn3
13_Member	GO Biological Processes	GO:1901019	regulation of calcium ion transmembrane transporter activity	-6.18721	-4.07273	10/84	11931,12373,12391,14467,14873,57440,65973,66395,71912,76757	Atp1b1,Casq2,Cav3,Nipsnap2,Gsto1,Ehd3,Asph,Ahnak,Jsrp1,Trdn
13_Member	GO Biological Processes	GO:0070296	sarcoplasmic reticulum calcium ion transport	-5.65092	-3.57168	6/26	11938,12373,14873,76757,78688,108058	Atp2a2,Casq2,Gsto1,Trdn,Nol3,Camk2d
13_Member	GO Biological Processes	GO:0010522	regulation of calcium ion transport into cytosol	-5.64679	-3.57168	10/96	12335,12373,13367,14873,65973,71912,76055,76757,78688,108058	Capn3,Casq2,Diaph1,Gsto1,Asph,Jsrp1,Mgea5,Trdn,Nol3,Camk2d
13_Member	GO Biological Processes	GO:1904062	regulation of cation transmembrane transport	-5.63672	-3.56737	18/317	11472,11931,12335,12373,12391,13367,14467,14873,56188,57440,65973,66395,71912,76757,78688,108058,108737,545622	Actn2,Atp1b1,Capn3,Casq2,Cav3,Diaph1,Nipsnap2,Gsto1,Fxyd1,Ehd3,Asph,Ahnak,Jsrp1,Trdn,Nol3,Camk2d,Oxsr1,Ptpn3
13_Member	GO Biological Processes	GO:0051924	regulation of calcium ion transport	-5.62814	-3.56163	16/255	11931,12335,12373,12391,13367,14467,14873,57440,65973,66395,71912,76055,76757,78688,80708,108058	Atp1b1,Capn3,Casq2,Cav3,Diaph1,Nipsnap2,Gsto1,Ehd3,Asph,Ahnak,Jsrp1,Mgea5,Trdn,Nol3,Pacsin3,Camk2d
13_Member	GO Biological Processes	GO:0051279	regulation of release of sequestered calcium ion into cytosol	-5.60578	-3.5421	9/76	12335,12373,13367,14873,65973,71912,76757,78688,108058	Capn3,Casq2,Diaph1,Gsto1,Asph,Jsrp1,Trdn,Nol3,Camk2d
13_Member	GO Biological Processes	GO:2000021	regulation of ion homeostasis	-5.39616	-3.35448	14/206	12335,12373,12391,13367,14873,17926,56384,65973,71912,76055,76757,78688,108058,545622	Capn3,Casq2,Cav3,Diaph1,Gsto1,Myoc,Letm1,Asph,Jsrp1,Mgea5,Trdn,Nol3,Camk2d,Ptpn3
13_Member	GO Biological Processes	GO:0006875	cellular metal ion homeostasis	-5.37792	-3.34157	24/543	11749,11928,11931,11938,12335,12373,12391,13009,13367,14319,14385,14873,16531,19293,19309,22042,56188,56384,65973,71912,76055,76757,78688,108058	Anxa6,Atp1a1,Atp1b1,Atp2a2,Capn3,Casq2,Cav3,Csrp3,Diaph1,Fth1,Slc37a4,Gsto1,Kcnma1,Pvalb,Pygm,Tfrc,Fxyd1,Letm1,Asph,Jsrp1,Mgea5,Trdn,Nol3,Camk2d
13_Member	GO Biological Processes	GO:0006816	calcium ion transport	-5.37002	-3.33893	20/399	11749,11931,11938,12335,12373,12391,13367,14467,14873,56384,57440,65973,66395,71912,76055,76757,78688,80708,106393,108058	Anxa6,Atp1b1,Atp2a2,Capn3,Casq2,Cav3,Diaph1,Nipsnap2,Gsto1,Letm1,Ehd3,Asph,Ahnak,Jsrp1,Mgea5,Trdn,Nol3,Pacsin3,Srl,Camk2d
13_Member	GO Biological Processes	GO:0032412	regulation of ion transmembrane transporter activity	-5.35887	-3.33252	15/237	11472,11931,12373,12391,14467,14873,56188,57440,65973,66395,71912,76757,108058,108737,545622	Actn2,Atp1b1,Casq2,Cav3,Nipsnap2,Gsto1,Fxyd1,Ehd3,Asph,Ahnak,Jsrp1,Trdn,Camk2d,Oxsr1,Ptpn3
13_Member	GO Biological Processes	GO:0070588	calcium ion transmembrane transport	-5.32999	-3.31432	16/269	11931,11938,12335,12373,12391,13367,14467,14873,56384,57440,65973,66395,71912,76757,78688,108058	Atp1b1,Atp2a2,Capn3,Casq2,Cav3,Diaph1,Nipsnap2,Gsto1,Letm1,Ehd3,Asph,Ahnak,Jsrp1,Trdn,Nol3,Camk2d
13_Member	GO Biological Processes	GO:0043269	regulation of ion transport	-5.28204	-3.26889	27/666	11472,11652,11928,11931,12335,12373,12391,13367,14467,14873,16531,26399,56188,57440,65973,66395,68539,71912,76055,76757,78688,80708,108058,108737,109731,268860,545622	Actn2,Akt2,Atp1a1,Atp1b1,Capn3,Casq2,Cav3,Diaph1,Nipsnap2,Gsto1,Kcnma1,Map2k6,Fxyd1,Ehd3,Asph,Ahnak,Tmem109,Jsrp1,Mgea5,Trdn,Nol3,Pacsin3,Camk2d,Oxsr1,Maob,Abat,Ptpn3
13_Member	GO Biological Processes	GO:0051209	release of sequestered calcium ion into cytosol	-5.25489	-3.25111	10/106	12335,12373,13367,14873,56384,65973,71912,76757,78688,108058	Capn3,Casq2,Diaph1,Gsto1,Letm1,Asph,Jsrp1,Trdn,Nol3,Camk2d
13_Member	GO Biological Processes	GO:0051283	negative regulation of sequestering of calcium ion	-5.25489	-3.25111	10/106	12335,12373,13367,14873,56384,65973,71912,76757,78688,108058	Capn3,Casq2,Diaph1,Gsto1,Letm1,Asph,Jsrp1,Trdn,Nol3,Camk2d
13_Member	GO Biological Processes	GO:0060401	cytosolic calcium ion transport	-5.25402	-3.25111	12/156	11938,12335,12373,13367,14873,56384,65973,71912,76055,76757,78688,108058	Atp2a2,Capn3,Casq2,Diaph1,Gsto1,Letm1,Asph,Jsrp1,Mgea5,Trdn,Nol3,Camk2d
13_Member	GO Biological Processes	GO:0022898	regulation of transmembrane transporter activity	-5.2271	-3.22951	15/243	11472,11931,12373,12391,14467,14873,56188,57440,65973,66395,71912,76757,108058,108737,545622	Actn2,Atp1b1,Casq2,Cav3,Nipsnap2,Gsto1,Fxyd1,Ehd3,Asph,Ahnak,Jsrp1,Trdn,Camk2d,Oxsr1,Ptpn3
13_Member	GO Biological Processes	GO:0019722	calcium-mediated signaling	-5.22544	-3.22951	12/157	11474,11931,11938,12373,12554,14873,15254,19056,65973,71912,76757,105787	Actn3,Atp1b1,Atp2a2,Casq2,Cdh13,Gsto1,Hint1,Ppp3cb,Asph,Jsrp1,Trdn,Prkaa1
13_Member	GO Biological Processes	GO:0010880	regulation of release of sequestered calcium ion into cytosol by sarcoplasmic reticulum	-5.21927	-3.22756	5/18	12373,14873,76757,78688,108058	Casq2,Gsto1,Trdn,Nol3,Camk2d
13_Member	GO Biological Processes	GO:0051282	regulation of sequestering of calcium ion	-5.21817	-3.22756	10/107	12335,12373,13367,14873,56384,65973,71912,76757,78688,108058	Capn3,Casq2,Diaph1,Gsto1,Letm1,Asph,Jsrp1,Trdn,Nol3,Camk2d
13_Member	GO Biological Processes	GO:0034765	regulation of ion transmembrane transport	-5.18944	-3.20429	21/446	11472,11652,11931,12335,12373,12391,13367,14467,14873,16531,56188,57440,65973,66395,68539,71912,76757,78688,108058,108737,545622	Actn2,Akt2,Atp1b1,Capn3,Casq2,Cav3,Diaph1,Nipsnap2,Gsto1,Kcnma1,Fxyd1,Ehd3,Asph,Ahnak,Tmem109,Jsrp1,Trdn,Nol3,Camk2d,Oxsr1,Ptpn3
13_Member	GO Biological Processes	GO:0051208	sequestering of calcium ion	-5.18186	-3.20018	10/108	12335,12373,13367,14873,56384,65973,71912,76757,78688,108058	Capn3,Casq2,Diaph1,Gsto1,Letm1,Asph,Jsrp1,Trdn,Nol3,Camk2d
13_Member	GO Biological Processes	GO:0034762	regulation of transmembrane transport	-5.02213	-3.05874	23/532	11472,11652,11931,12335,12373,12391,13367,14467,14873,16531,56188,57440,65973,66395,68539,71912,76055,76757,78688,105787,108058,108737,545622	Actn2,Akt2,Atp1b1,Capn3,Casq2,Cav3,Diaph1,Nipsnap2,Gsto1,Kcnma1,Fxyd1,Ehd3,Asph,Ahnak,Tmem109,Jsrp1,Mgea5,Trdn,Nol3,Prkaa1,Camk2d,Oxsr1,Ptpn3
13_Member	GO Biological Processes	GO:1901021	positive regulation of calcium ion transmembrane transporter activity	-5.00812	-3.04917	6/33	11931,14467,14873,57440,65973,76757	Atp1b1,Nipsnap2,Gsto1,Ehd3,Asph,Trdn
13_Member	GO Biological Processes	GO:0014808	release of sequestered calcium ion into cytosol by sarcoplasmic reticulum	-4.9727	-3.0216	5/20	12373,14873,76757,78688,108058	Casq2,Gsto1,Trdn,Nol3,Camk2d
13_Member	GO Biological Processes	GO:0032409	regulation of transporter activity	-4.95576	-3.00776	15/256	11472,11931,12373,12391,14467,14873,56188,57440,65973,66395,71912,76757,108058,108737,545622	Actn2,Atp1b1,Casq2,Cav3,Nipsnap2,Gsto1,Fxyd1,Ehd3,Asph,Ahnak,Jsrp1,Trdn,Camk2d,Oxsr1,Ptpn3
13_Member	GO Biological Processes	GO:0050801	ion homeostasis	-4.9468	-3.00309	29/777	11749,11928,11931,11938,12335,12373,12391,13009,13367,14077,14319,14385,14873,16531,17926,19293,19309,20656,22042,56188,56384,65973,71912,76055,76757,78688,105787,108058,545622	Anxa6,Atp1a1,Atp1b1,Atp2a2,Capn3,Casq2,Cav3,Csrp3,Diaph1,Fabp3,Fth1,Slc37a4,Gsto1,Kcnma1,Myoc,Pvalb,Pygm,Sod2,Tfrc,Fxyd1,Letm1,Asph,Jsrp1,Mgea5,Trdn,Nol3,Prkaa1,Camk2d,Ptpn3
13_Member	GO Biological Processes	GO:0006874	cellular calcium ion homeostasis	-4.86319	-2.9308	20/432	11749,11931,11938,12335,12373,12391,13009,13367,14385,14873,19293,19309,56188,56384,65973,71912,76055,76757,78688,108058	Anxa6,Atp1b1,Atp2a2,Capn3,Casq2,Cav3,Csrp3,Diaph1,Slc37a4,Gsto1,Pvalb,Pygm,Fxyd1,Letm1,Asph,Jsrp1,Mgea5,Trdn,Nol3,Camk2d
13_Member	GO Biological Processes	GO:1903514	release of sequestered calcium ion into cytosol by endoplasmic reticulum	-4.86009	-2.9308	5/21	12373,14873,76757,78688,108058	Casq2,Gsto1,Trdn,Nol3,Camk2d
13_Member	GO Biological Processes	GO:0060402	calcium ion transport into cytosol	-4.83571	-2.91492	11/144	12335,12373,13367,14873,56384,65973,71912,76055,76757,78688,108058	Capn3,Casq2,Diaph1,Gsto1,Letm1,Asph,Jsrp1,Mgea5,Trdn,Nol3,Camk2d
13_Member	GO Biological Processes	GO:0055065	metal ion homeostasis	-4.8097	-2.89094	25/627	11749,11928,11931,11938,12335,12373,12391,13009,13367,14319,14385,14873,16531,19293,19309,20656,22042,56188,56384,65973,71912,76055,76757,78688,108058	Anxa6,Atp1a1,Atp1b1,Atp2a2,Capn3,Casq2,Cav3,Csrp3,Diaph1,Fth1,Slc37a4,Gsto1,Kcnma1,Pvalb,Pygm,Sod2,Tfrc,Fxyd1,Letm1,Asph,Jsrp1,Mgea5,Trdn,Nol3,Camk2d
13_Member	GO Biological Processes	GO:0032844	regulation of homeostatic process	-4.78732	-2.87457	22/512	11430,12335,12373,12391,13367,14873,16905,17926,19056,22042,26457,56384,65973,70456,71912,76055,76757,78688,105787,108058,268860,545622	Acox1,Capn3,Casq2,Cav3,Diaph1,Gsto1,Lmna,Myoc,Ppp3cb,Tfrc,Slc27a1,Letm1,Asph,Mpc2,Jsrp1,Mgea5,Trdn,Nol3,Prkaa1,Camk2d,Abat,Ptpn3
13_Member	GO Biological Processes	GO:0097553	calcium ion transmembrane import into cytosol	-4.65134	-2.74988	10/124	12335,12373,13367,14873,56384,65973,71912,76757,78688,108058	Capn3,Casq2,Diaph1,Gsto1,Letm1,Asph,Jsrp1,Trdn,Nol3,Camk2d
13_Member	GO Biological Processes	GO:0055074	calcium ion homeostasis	-4.65084	-2.74988	20/447	11749,11931,11938,12335,12373,12391,13009,13367,14385,14873,19293,19309,56188,56384,65973,71912,76055,76757,78688,108058	Anxa6,Atp1b1,Atp2a2,Capn3,Casq2,Cav3,Csrp3,Diaph1,Slc37a4,Gsto1,Pvalb,Pygm,Fxyd1,Letm1,Asph,Jsrp1,Mgea5,Trdn,Nol3,Camk2d
13_Member	GO Biological Processes	GO:0070838	divalent metal ion transport	-4.62331	-2.72813	20/449	11749,11931,11938,12335,12373,12391,13367,14467,14873,56384,57440,65973,66395,71912,76055,76757,78688,80708,106393,108058	Anxa6,Atp1b1,Atp2a2,Capn3,Casq2,Cav3,Diaph1,Nipsnap2,Gsto1,Letm1,Ehd3,Asph,Ahnak,Jsrp1,Mgea5,Trdn,Nol3,Pacsin3,Srl,Camk2d
13_Member	GO Biological Processes	GO:0015672	monovalent inorganic cation transport	-4.58235	-2.69562	20/452	11472,11652,11928,11931,11946,11949,11957,11958,12373,12391,12859,16531,17719,27425,56188,66445,71679,108058,108737,545622	Actn2,Akt2,Atp1a1,Atp1b1,Atp5a1,Atp5c1,Atp5j,Atp5k,Casq2,Cav3,Cox5b,Kcnma1,ND4,Atp5l,Fxyd1,Cyc1,Atp5h,Camk2d,Oxsr1,Ptpn3
13_Member	GO Biological Processes	GO:0072511	divalent inorganic cation transport	-4.58235	-2.69562	20/452	11749,11931,11938,12335,12373,12391,13367,14467,14873,56384,57440,65973,66395,71912,76055,76757,78688,80708,106393,108058	Anxa6,Atp1b1,Atp2a2,Capn3,Casq2,Cav3,Diaph1,Nipsnap2,Gsto1,Letm1,Ehd3,Asph,Ahnak,Jsrp1,Mgea5,Trdn,Nol3,Pacsin3,Srl,Camk2d
13_Member	GO Biological Processes	GO:0050848	regulation of calcium-mediated signaling	-4.53888	-2.6697	8/79	11474,12373,12554,14873,15254,65973,71912,76757	Actn3,Casq2,Cdh13,Gsto1,Hint1,Asph,Jsrp1,Trdn
13_Member	GO Biological Processes	GO:0030003	cellular cation homeostasis	-4.5353	-2.66791	24/611	11749,11928,11931,11938,12335,12373,12391,13009,13367,14319,14385,14873,16531,19293,19309,22042,56188,56384,65973,71912,76055,76757,78688,108058	Anxa6,Atp1a1,Atp1b1,Atp2a2,Capn3,Casq2,Cav3,Csrp3,Diaph1,Fth1,Slc37a4,Gsto1,Kcnma1,Pvalb,Pygm,Tfrc,Fxyd1,Letm1,Asph,Jsrp1,Mgea5,Trdn,Nol3,Camk2d
13_Member	GO Biological Processes	GO:0072503	cellular divalent inorganic cation homeostasis	-4.50163	-2.63782	20/458	11749,11931,11938,12335,12373,12391,13009,13367,14385,14873,19293,19309,56188,56384,65973,71912,76055,76757,78688,108058	Anxa6,Atp1b1,Atp2a2,Capn3,Casq2,Cav3,Csrp3,Diaph1,Slc37a4,Gsto1,Pvalb,Pygm,Fxyd1,Letm1,Asph,Jsrp1,Mgea5,Trdn,Nol3,Camk2d
13_Member	GO Biological Processes	GO:0043271	negative regulation of ion transport	-4.40961	-2.55635	11/160	11472,11652,12373,12391,14873,76757,80708,108058,108737,109731,268860	Actn2,Akt2,Casq2,Cav3,Gsto1,Trdn,Pacsin3,Camk2d,Oxsr1,Maob,Abat
13_Member	GO Biological Processes	GO:0006873	cellular ion homeostasis	-4.36863	-2.51711	24/626	11749,11928,11931,11938,12335,12373,12391,13009,13367,14319,14385,14873,16531,19293,19309,22042,56188,56384,65973,71912,76055,76757,78688,108058	Anxa6,Atp1a1,Atp1b1,Atp2a2,Capn3,Casq2,Cav3,Csrp3,Diaph1,Fth1,Slc37a4,Gsto1,Kcnma1,Pvalb,Pygm,Tfrc,Fxyd1,Letm1,Asph,Jsrp1,Mgea5,Trdn,Nol3,Camk2d
13_Member	GO Biological Processes	GO:0055082	cellular chemical homeostasis	-4.25617	-2.42161	27/762	11749,11928,11931,11938,12335,12373,12391,13009,13367,14319,14385,14873,16531,18747,19056,19293,19309,22042,56188,56384,65973,70456,71912,76055,76757,78688,108058	Anxa6,Atp1a1,Atp1b1,Atp2a2,Capn3,Casq2,Cav3,Csrp3,Diaph1,Fth1,Slc37a4,Gsto1,Kcnma1,Prkaca,Ppp3cb,Pvalb,Pygm,Tfrc,Fxyd1,Letm1,Asph,Mpc2,Jsrp1,Mgea5,Trdn,Nol3,Camk2d
13_Member	GO Biological Processes	GO:0072507	divalent inorganic cation homeostasis	-4.20621	-2.37825	20/481	11749,11931,11938,12335,12373,12391,13009,13367,14385,14873,19293,19309,56188,56384,65973,71912,76055,76757,78688,108058	Anxa6,Atp1b1,Atp2a2,Capn3,Casq2,Cav3,Csrp3,Diaph1,Slc37a4,Gsto1,Pvalb,Pygm,Fxyd1,Letm1,Asph,Jsrp1,Mgea5,Trdn,Nol3,Camk2d
13_Member	GO Biological Processes	GO:1904427	positive regulation of calcium ion transmembrane transport	-4.08398	-2.27211	7/68	11931,12335,14467,14873,57440,65973,76757	Atp1b1,Capn3,Nipsnap2,Gsto1,Ehd3,Asph,Trdn
13_Member	GO Biological Processes	GO:0055080	cation homeostasis	-4.02481	-2.21609	25/701	11749,11928,11931,11938,12335,12373,12391,13009,13367,14319,14385,14873,16531,19293,19309,20656,22042,56188,56384,65973,71912,76055,76757,78688,108058	Anxa6,Atp1a1,Atp1b1,Atp2a2,Capn3,Casq2,Cav3,Csrp3,Diaph1,Fth1,Slc37a4,Gsto1,Kcnma1,Pvalb,Pygm,Sod2,Tfrc,Fxyd1,Letm1,Asph,Jsrp1,Mgea5,Trdn,Nol3,Camk2d
13_Member	GO Biological Processes	GO:0060314	regulation of ryanodine-sensitive calcium-release channel activity	-3.95442	-2.15806	4/17	12373,14873,71912,76757	Casq2,Gsto1,Jsrp1,Trdn
13_Member	GO Biological Processes	GO:0034763	negative regulation of transmembrane transport	-3.94179	-2.14695	9/122	11472,11652,12373,12391,14873,76757,105787,108058,108737	Actn2,Akt2,Casq2,Cav3,Gsto1,Trdn,Prkaa1,Camk2d,Oxsr1
13_Member	GO Biological Processes	GO:0010649	regulation of cell communication by electrical coupling	-3.92078	-2.13198	3/7	12373,76757,108058	Casq2,Trdn,Camk2d
13_Member	GO Biological Processes	GO:0034766	negative regulation of ion transmembrane transport	-3.8993	-2.11497	8/97	11472,11652,12373,12391,14873,76757,108058,108737	Actn2,Akt2,Casq2,Cav3,Gsto1,Trdn,Camk2d,Oxsr1
13_Member	GO Biological Processes	GO:0098771	inorganic ion homeostasis	-3.87255	-2.0897	25/717	11749,11928,11931,11938,12335,12373,12391,13009,13367,14319,14385,14873,16531,19293,19309,20656,22042,56188,56384,65973,71912,76055,76757,78688,108058	Anxa6,Atp1a1,Atp1b1,Atp2a2,Capn3,Casq2,Cav3,Csrp3,Diaph1,Fth1,Slc37a4,Gsto1,Kcnma1,Pvalb,Pygm,Sod2,Tfrc,Fxyd1,Letm1,Asph,Jsrp1,Mgea5,Trdn,Nol3,Camk2d
13_Member	GO Biological Processes	GO:1901017	negative regulation of potassium ion transmembrane transporter activity	-3.85055	-2.07211	4/18	11472,12373,12391,108737	Actn2,Casq2,Cav3,Oxsr1
13_Member	GO Biological Processes	GO:1904063	negative regulation of cation transmembrane transport	-3.60323	-1.8434	7/81	11472,12373,12391,14873,76757,108058,108737	Actn2,Casq2,Cav3,Gsto1,Trdn,Camk2d,Oxsr1
13_Member	GO Biological Processes	GO:1904064	positive regulation of cation transmembrane transport	-3.56105	-1.80401	9/137	11472,11931,12335,14467,14873,56188,57440,65973,76757	Actn2,Atp1b1,Capn3,Nipsnap2,Gsto1,Fxyd1,Ehd3,Asph,Trdn
13_Member	GO Biological Processes	GO:1901380	negative regulation of potassium ion transmembrane transport	-3.49314	-1.74437	4/22	11472,12373,12391,108737	Actn2,Casq2,Cav3,Oxsr1
13_Member	GO Biological Processes	GO:2001259	positive regulation of cation channel activity	-3.4649	-1.71885	6/61	11472,14467,14873,57440,65973,76757	Actn2,Nipsnap2,Gsto1,Ehd3,Asph,Trdn
13_Member	GO Biological Processes	GO:0034764	positive regulation of transmembrane transport	-3.43892	-1.69422	11/206	11472,11652,11931,12335,14467,14873,56188,57440,65973,76055,76757	Actn2,Akt2,Atp1b1,Capn3,Nipsnap2,Gsto1,Fxyd1,Ehd3,Asph,Mgea5,Trdn
13_Member	GO Biological Processes	GO:0032846	positive regulation of homeostatic process	-3.42405	-1.6834	12/241	11430,12335,12373,14873,19056,22042,26457,65973,70456,76055,76757,268860	Acox1,Capn3,Casq2,Gsto1,Ppp3cb,Tfrc,Slc27a1,Asph,Mpc2,Mgea5,Trdn,Abat
13_Member	GO Biological Processes	GO:0019932	second-messenger-mediated signaling	-3.36913	-1.63776	14/317	11474,11931,11938,12373,12554,14873,15254,17993,18103,19056,65973,71912,76757,105787	Actn3,Atp1b1,Atp2a2,Casq2,Cdh13,Gsto1,Hint1,Ndufs4,Nme2,Ppp3cb,Asph,Jsrp1,Trdn,Prkaa1
13_Member	GO Biological Processes	GO:0051928	positive regulation of calcium ion transport	-3.29131	-1.56645	8/119	11931,12335,14467,14873,57440,65973,76055,76757	Atp1b1,Capn3,Nipsnap2,Gsto1,Ehd3,Asph,Mgea5,Trdn
13_Member	GO Biological Processes	GO:0043270	positive regulation of ion transport	-3.27033	-1.54805	13/287	11472,11652,11931,12335,14467,14873,26399,56188,57440,65973,76055,76757,268860	Actn2,Akt2,Atp1b1,Capn3,Nipsnap2,Gsto1,Map2k6,Fxyd1,Ehd3,Asph,Mgea5,Trdn,Abat
13_Member	GO Biological Processes	GO:0034767	positive regulation of ion transmembrane transport	-3.23022	-1.51935	9/152	11472,11931,12335,14467,14873,56188,57440,65973,76757	Actn2,Atp1b1,Capn3,Nipsnap2,Gsto1,Fxyd1,Ehd3,Asph,Trdn
13_Member	GO Biological Processes	GO:0051051	negative regulation of transport	-3.21767	-1.50805	19/530	11472,11652,11746,11747,12373,12391,12955,14873,16976,19043,20224,76757,78688,80708,105787,108058,108737,109731,268860	Actn2,Akt2,Anxa4,Anxa5,Casq2,Cav3,Cryab,Gsto1,Lrpap1,Ppm1b,Sar1a,Trdn,Nol3,Pacsin3,Prkaa1,Camk2d,Oxsr1,Maob,Abat
13_Member	GO Biological Processes	GO:0032413	negative regulation of ion transmembrane transporter activity	-3.2092	-1.50467	6/68	11472,12373,12391,14873,108058,108737	Actn2,Casq2,Cav3,Gsto1,Camk2d,Oxsr1
13_Member	GO Biological Processes	GO:0032414	positive regulation of ion transmembrane transporter activity	-3.20809	-1.50467	7/94	11472,11931,14467,14873,57440,65973,76757	Actn2,Atp1b1,Nipsnap2,Gsto1,Ehd3,Asph,Trdn
13_Member	GO Biological Processes	GO:0051280	negative regulation of release of sequestered calcium ion into cytosol	-3.14726	-1.45237	3/12	12373,14873,76757	Casq2,Gsto1,Trdn
13_Member	GO Biological Processes	GO:0051480	regulation of cytosolic calcium ion concentration	-3.10855	-1.41964	14/337	12335,12373,12391,13367,14873,19293,56188,56384,65973,71912,76055,76757,78688,108058	Capn3,Casq2,Cav3,Diaph1,Gsto1,Pvalb,Fxyd1,Letm1,Asph,Jsrp1,Mgea5,Trdn,Nol3,Camk2d
13_Member	GO Biological Processes	GO:2001257	regulation of cation channel activity	-3.09007	-1.40589	9/159	11472,12373,14467,14873,57440,65973,66395,71912,76757	Actn2,Casq2,Nipsnap2,Gsto1,Ehd3,Asph,Ahnak,Jsrp1,Trdn
13_Member	GO Biological Processes	GO:0051284	positive regulation of sequestering of calcium ion	-3.03828	-1.368	3/13	12373,14873,76757	Casq2,Gsto1,Trdn
13_Member	GO Biological Processes	GO:0032411	positive regulation of transporter activity	-2.97219	-1.30757	7/103	11472,11931,14467,14873,57440,65973,76757	Actn2,Atp1b1,Nipsnap2,Gsto1,Ehd3,Asph,Trdn
13_Member	GO Biological Processes	GO:0050849	negative regulation of calcium-mediated signaling	-2.93849	-1.28499	3/14	11474,12373,14873	Actn3,Casq2,Gsto1
13_Member	GO Biological Processes	GO:0032410	negative regulation of transporter activity	-2.92357	-1.27335	6/77	11472,12373,12391,14873,108058,108737	Actn2,Casq2,Cav3,Gsto1,Camk2d,Oxsr1
13_Member	GO Biological Processes	GO:1901016	regulation of potassium ion transmembrane transporter activity	-2.88544	-1.23738	5/53	11472,11931,12373,12391,108737	Actn2,Atp1b1,Casq2,Cav3,Oxsr1
13_Member	GO Biological Processes	GO:0010524	positive regulation of calcium ion transport into cytosol	-2.84867	-1.20917	5/54	12335,14873,65973,76055,76757	Capn3,Gsto1,Asph,Mgea5,Trdn
13_Member	GO Biological Processes	GO:0010523	negative regulation of calcium ion transport into cytosol	-2.84653	-1.20917	3/15	12373,14873,76757	Casq2,Gsto1,Trdn
13_Member	GO Biological Processes	GO:0010644	cell communication by electrical coupling	-2.84653	-1.20917	3/15	12373,76757,108058	Casq2,Trdn,Camk2d
13_Member	GO Biological Processes	GO:0032845	negative regulation of homeostatic process	-2.81456	-1.17954	10/209	12335,12373,13367,14873,56384,65973,71912,76757,78688,108058	Capn3,Casq2,Diaph1,Gsto1,Letm1,Asph,Jsrp1,Trdn,Nol3,Camk2d
13_Member	GO Biological Processes	GO:0043267	negative regulation of potassium ion transport	-2.75404	-1.13225	4/34	11472,12373,12391,108737	Actn2,Casq2,Cav3,Oxsr1
13_Member	GO Biological Processes	GO:0007204	positive regulation of cytosolic calcium ion concentration	-2.59467	-1.00243	12/301	12335,12373,12391,13367,14873,56384,65973,71912,76055,76757,78688,108058	Capn3,Casq2,Cav3,Diaph1,Gsto1,Letm1,Asph,Jsrp1,Mgea5,Trdn,Nol3,Camk2d
13_Member	GO Biological Processes	GO:0051926	negative regulation of calcium ion transport	-2.58104	-0.994483	5/62	12373,12391,14873,76757,80708	Casq2,Cav3,Gsto1,Trdn,Pacsin3
13_Member	GO Biological Processes	GO:0051235	maintenance of location	-2.51374	-0.935564	12/308	12335,12373,13367,14319,14873,16852,56384,65973,71912,76757,78688,108058	Capn3,Casq2,Diaph1,Fth1,Gsto1,Lgals1,Letm1,Asph,Jsrp1,Trdn,Nol3,Camk2d
13_Member	GO Biological Processes	GO:0050850	positive regulation of calcium-mediated signaling	-2.49077	-0.915352	4/40	12554,14873,15254,76757	Cdh13,Gsto1,Hint1,Trdn
13_Member	GO Biological Processes	GO:1901379	regulation of potassium ion transmembrane transport	-2.27466	-0.730181	5/73	11472,11931,12373,12391,108737	Actn2,Atp1b1,Casq2,Cav3,Oxsr1
14_Summary	GO Biological Processes	GO:0043502	regulation of muscle adaptation	-8.22005	-5.98588	12/84	11474,11534,11938,12391,16905,21924,21955,53817,76055,78688,106393,108058,17926,21393,13009	Actn3,Adk,Atp2a2,Cav3,Lmna,Tnnc1,Tnnt1,Ddx39b,Mgea5,Nol3,Srl,Camk2d,Myoc,Tcap,Csrp3
14_Member	GO Biological Processes	GO:0043502	regulation of muscle adaptation	-8.22005	-5.98588	12/84	11474,11534,11938,12391,16905,21924,21955,53817,76055,78688,106393,108058	Actn3,Adk,Atp2a2,Cav3,Lmna,Tnnc1,Tnnt1,Ddx39b,Mgea5,Nol3,Srl,Camk2d
14_Member	GO Biological Processes	GO:0043500	muscle adaptation	-8.12888	-5.91511	13/104	11474,11534,11938,12391,16905,17926,21393,21924,21955,53817,76055,78688,108058	Actn3,Adk,Atp2a2,Cav3,Lmna,Myoc,Tcap,Tnnc1,Tnnt1,Ddx39b,Mgea5,Nol3,Camk2d
14_Member	GO Biological Processes	GO:0014897	striated muscle hypertrophy	-4.95305	-3.0072	9/91	11534,11938,12391,13009,16905,17926,21393,53817,108058	Adk,Atp2a2,Cav3,Csrp3,Lmna,Myoc,Tcap,Ddx39b,Camk2d
14_Member	GO Biological Processes	GO:0014896	muscle hypertrophy	-4.87582	-2.93849	9/93	11534,11938,12391,13009,16905,17926,21393,53817,108058	Adk,Atp2a2,Cav3,Csrp3,Lmna,Myoc,Tcap,Ddx39b,Camk2d
14_Member	GO Biological Processes	GO:0003300	cardiac muscle hypertrophy	-4.19927	-2.37295	8/88	11534,11938,12391,13009,16905,21393,53817,108058	Adk,Atp2a2,Cav3,Csrp3,Lmna,Tcap,Ddx39b,Camk2d
14_Member	GO Biological Processes	GO:0014745	negative regulation of muscle adaptation	-3.14726	-1.45237	3/12	16905,76055,78688	Lmna,Mgea5,Nol3
14_Member	GO Biological Processes	GO:0014887	cardiac muscle adaptation	-3.13937	-1.44807	4/27	11938,16905,21393,76055	Atp2a2,Lmna,Tcap,Mgea5
14_Member	GO Biological Processes	GO:0010611	regulation of cardiac muscle hypertrophy	-2.64388	-1.04493	5/60	11534,12391,16905,53817,108058	Adk,Cav3,Lmna,Ddx39b,Camk2d
14_Member	GO Biological Processes	GO:0014743	regulation of muscle hypertrophy	-2.58104	-0.994483	5/62	11534,12391,16905,53817,108058	Adk,Cav3,Lmna,Ddx39b,Camk2d
14_Member	GO Biological Processes	GO:0098901	regulation of cardiac muscle cell action potential	-2.19209	-0.667617	3/25	11938,12391,108058	Atp2a2,Cav3,Camk2d
14_Member	GO Biological Processes	GO:0003299	muscle hypertrophy in response to stress	-2.14375	-0.632122	3/26	11938,16905,21393	Atp2a2,Lmna,Tcap
14_Member	GO Biological Processes	GO:0014898	cardiac muscle hypertrophy in response to stress	-2.14375	-0.632122	3/26	11938,16905,21393	Atp2a2,Lmna,Tcap
15_Summary	Reactome Gene Sets	R-MMU-5578775	Ion homeostasis	-8.15493	-5.93716	10/53	11928,11931,11938,12313,12373,18747,56188,65973,76757,108058,11474,12391,57440,228785,21924,11652,22004,26931,326618,17882,17886,16531,545622,17926,76055,13009,74868,11430,14385,19056,12346,17189,19182,22042,26440,26457,66397,67300,74610,100503605	Atp1a1,Atp1b1,Atp2a2,Calm1,Casq2,Prkaca,Fxyd1,Asph,Trdn,Camk2d,Actn3,Cav3,Ehd3,Mylk2,Tnnc1,Akt2,Tpm2,Ppp2r5c,Tpm4,Myh2,Myh9,Kcnma1,Ptpn3,Myoc,Mgea5,Csrp3,Tmem65,Acox1,Slc37a4,Ppp3cb,Car1,Mb,Psmc3,Tfrc,Psma1,Slc27a1,Sar1b,Cltc,Abcb8,Hbb-bs
15_Member	Reactome Gene Sets	R-MMU-5578775	Ion homeostasis	-8.15493	-5.93716	10/53	11928,11931,11938,12313,12373,18747,56188,65973,76757,108058	Atp1a1,Atp1b1,Atp2a2,Calm1,Casq2,Prkaca,Fxyd1,Asph,Trdn,Camk2d
15_Member	GO Biological Processes	GO:0006942	regulation of striated muscle contraction	-5.51026	-3.45219	9/78	11474,11928,11931,11938,12373,12391,56188,57440,228785	Actn3,Atp1a1,Atp1b1,Atp2a2,Casq2,Cav3,Fxyd1,Ehd3,Mylk2
15_Member	GO Biological Processes	GO:1903115	regulation of actin filament-based movement	-5.4195	-3.37513	7/43	11928,11938,12373,12391,21924,56188,228785	Atp1a1,Atp2a2,Casq2,Cav3,Tnnc1,Fxyd1,Mylk2
15_Member	KEGG Pathway	mmu04261	Adrenergic signaling in cardiomyocytes	-4.7514	-2.84262	11/147	11652,11928,11931,11938,12313,18747,21924,22004,26931,108058,326618	Akt2,Atp1a1,Atp1b1,Atp2a2,Calm1,Prkaca,Tnnc1,Tpm2,Ppp2r5c,Camk2d,Tpm4
15_Member	Reactome Gene Sets	R-MMU-5576891	Cardiac conduction	-4.56124	-2.6811	10/127	11928,11931,11938,12313,12373,18747,56188,65973,76757,108058	Atp1a1,Atp1b1,Atp2a2,Calm1,Casq2,Prkaca,Fxyd1,Asph,Trdn,Camk2d
15_Member	GO Biological Processes	GO:0030048	actin filament-based movement	-4.55156	-2.67876	9/102	11928,12373,12391,17882,17886,21924,56188,108058,228785	Atp1a1,Casq2,Cav3,Myh2,Myh9,Tnnc1,Fxyd1,Camk2d,Mylk2
15_Member	GO Biological Processes	GO:0070252	actin-mediated cell contraction	-4.53888	-2.6697	8/79	11928,12373,12391,17882,21924,56188,108058,228785	Atp1a1,Casq2,Cav3,Myh2,Tnnc1,Fxyd1,Camk2d,Mylk2
15_Member	GO Biological Processes	GO:0055117	regulation of cardiac muscle contraction	-4.21067	-2.37943	7/65	11928,11931,11938,12373,12391,56188,57440	Atp1a1,Atp1b1,Atp2a2,Casq2,Cav3,Fxyd1,Ehd3
15_Member	GO Biological Processes	GO:0030007	cellular potassium ion homeostasis	-4.1853	-2.36224	4/15	11928,11931,16531,108058	Atp1a1,Atp1b1,Kcnma1,Camk2d
15_Member	GO Biological Processes	GO:0090075	relaxation of muscle	-3.99321	-2.19225	5/31	11474,11931,11938,16531,108058	Actn3,Atp1b1,Atp2a2,Kcnma1,Camk2d
15_Member	Reactome Gene Sets	R-MMU-936837	Ion transport by P-type ATPases	-3.71363	-1.94387	6/55	11928,11931,11938,12313,56188,108058	Atp1a1,Atp1b1,Atp2a2,Calm1,Fxyd1,Camk2d
15_Member	GO Biological Processes	GO:0086004	regulation of cardiac muscle cell contraction	-3.67442	-1.90894	5/36	11928,11938,12373,12391,56188	Atp1a1,Atp2a2,Casq2,Cav3,Fxyd1
15_Member	GO Biological Processes	GO:0002028	regulation of sodium ion transport	-3.26435	-1.54718	7/92	11652,11928,11931,12391,56188,108058,545622	Akt2,Atp1a1,Atp1b1,Cav3,Fxyd1,Camk2d,Ptpn3
15_Member	GO Biological Processes	GO:0003254	regulation of membrane depolarization	-3.25853	-1.54389	5/44	12391,17926,76055,108058,545622	Cav3,Myoc,Mgea5,Camk2d,Ptpn3
15_Member	GO Biological Processes	GO:2000649	regulation of sodium ion transmembrane transporter activity	-3.04123	-1.368	5/49	11931,12391,56188,108058,545622	Atp1b1,Cav3,Fxyd1,Camk2d,Ptpn3
15_Member	GO Biological Processes	GO:0010882	regulation of cardiac muscle contraction by calcium ion signaling	-3.03828	-1.368	3/13	11931,11938,12373	Atp1b1,Atp2a2,Casq2
15_Member	GO Biological Processes	GO:0036376	sodium ion export across plasma membrane	-3.03828	-1.368	3/13	11928,11931,56188	Atp1a1,Atp1b1,Fxyd1
15_Member	GO Biological Processes	GO:0055119	relaxation of cardiac muscle	-3.03828	-1.368	3/13	11931,11938,108058	Atp1b1,Atp2a2,Camk2d
15_Member	KEGG Pathway	mmu04971	Gastric acid secretion	-3.01406	-1.34492	6/74	11928,11931,12313,18747,108058,228785	Atp1a1,Atp1b1,Calm1,Prkaca,Camk2d,Mylk2
15_Member	GO Biological Processes	GO:0055075	potassium ion homeostasis	-2.96155	-1.3025	4/30	11928,11931,16531,108058	Atp1a1,Atp1b1,Kcnma1,Camk2d
15_Member	GO Biological Processes	GO:0008016	regulation of heart contraction	-2.90345	-1.25431	9/169	11928,11931,11938,12373,12391,13009,56188,57440,74868	Atp1a1,Atp1b1,Atp2a2,Casq2,Cav3,Csrp3,Fxyd1,Ehd3,Tmem65
15_Member	GO Biological Processes	GO:0086003	cardiac muscle cell contraction	-2.8127	-1.17954	5/55	11928,12373,12391,56188,108058	Atp1a1,Casq2,Cav3,Fxyd1,Camk2d
15_Member	Reactome Gene Sets	R-MMU-983712	Ion channel transport	-2.79846	-1.16739	9/175	11928,11931,11938,12313,12373,56188,65973,76757,108058	Atp1a1,Atp1b1,Atp2a2,Calm1,Casq2,Fxyd1,Asph,Trdn,Camk2d
15_Member	GO Biological Processes	GO:1902305	regulation of sodium ion transmembrane transport	-2.70931	-1.0956	5/58	11931,12391,56188,108058,545622	Atp1b1,Cav3,Fxyd1,Camk2d,Ptpn3
15_Member	GO Biological Processes	GO:0086009	membrane repolarization	-2.57309	-0.990278	4/38	11928,11931,12373,12391	Atp1a1,Atp1b1,Casq2,Cav3
15_Member	KEGG Pathway	mmu04024	cAMP signaling pathway	-2.45205	-0.883252	9/197	11430,11652,11928,11931,11938,12313,18747,56188,108058	Acox1,Akt2,Atp1a1,Atp1b1,Atp2a2,Calm1,Prkaca,Fxyd1,Camk2d
15_Member	KEGG Pathway	mmu04973	Carbohydrate digestion and absorption	-2.37595	-0.817601	4/43	11652,11928,11931,14385	Akt2,Atp1a1,Atp1b1,Slc37a4
15_Member	GO Biological Processes	GO:0140115	export across plasma membrane	-2.35156	-0.800193	3/22	11928,11931,56188	Atp1a1,Atp1b1,Fxyd1
15_Member	KEGG Pathway	mmu04022	cGMP-PKG signaling pathway	-2.34221	-0.792575	8/168	11652,11928,11931,11938,12313,16531,19056,228785	Akt2,Atp1a1,Atp1b1,Atp2a2,Calm1,Kcnma1,Ppp3cb,Mylk2
15_Member	Reactome Gene Sets	R-MMU-382551	Transport of small molecules	-2.2376	-0.697757	20/696	11928,11931,11938,12313,12346,12373,17189,18747,19182,22042,26440,26457,56188,65973,66397,67300,74610,76757,108058,100503605	Atp1a1,Atp1b1,Atp2a2,Calm1,Car1,Casq2,Mb,Prkaca,Psmc3,Tfrc,Psma1,Slc27a1,Fxyd1,Asph,Sar1b,Cltc,Abcb8,Trdn,Camk2d,Hbb-bs
15_Member	KEGG Pathway	mmu04970	Salivary secretion	-2.15371	-0.635709	5/78	11928,11931,12313,16531,18747	Atp1a1,Atp1b1,Calm1,Kcnma1,Prkaca
15_Member	GO Biological Processes	GO:0035725	sodium ion transmembrane transport	-2.11306	-0.604589	6/112	11928,11931,12391,56188,108058,545622	Atp1a1,Atp1b1,Cav3,Fxyd1,Camk2d,Ptpn3
15_Member	GO Biological Processes	GO:1903522	regulation of blood circulation	-2.03577	-0.546498	9/229	11928,11931,11938,12373,12391,13009,56188,57440,74868	Atp1a1,Atp1b1,Atp2a2,Casq2,Cav3,Csrp3,Fxyd1,Ehd3,Tmem65
15_Member	KEGG Pathway	mmu04961	Endocrine and other factor-regulated calcium reabsorption	-2.02437	-0.536595	4/54	11928,11931,18747,67300	Atp1a1,Atp1b1,Prkaca,Cltc
16_Summary	CORUM	CORUM:538	Cytochrome c oxidase, mitochondrial	-7.96838	-5.76251	6/12	12858,12859,12866,12867,17709,110323	Cox5a,Cox5b,Cox7a2,Cox7c,COX2,Cox6b1
16_Member	CORUM	CORUM:538	Cytochrome c oxidase, mitochondrial	-7.96838	-5.76251	6/12	12858,12859,12866,12867,17709,110323	Cox5a,Cox5b,Cox7a2,Cox7c,COX2,Cox6b1
16_Member	GO Biological Processes	GO:0006123	mitochondrial electron transport, cytochrome c to oxygen	-2.84653	-1.20917	3/15	12858,12859,12867	Cox5a,Cox5b,Cox7c
16_Member	GO Biological Processes	GO:0019646	aerobic electron transport chain	-2.84653	-1.20917	3/15	12858,12859,12867	Cox5a,Cox5b,Cox7c
17_Summary	Reactome Gene Sets	R-MMU-445355	Smooth Muscle Contraction	-7.7798	-5.58168	8/31	12313,12391,17880,17907,22004,26903,326618,434246,17886	Calm1,Cav3,Myh11,Mylpf,Tpm2,Dysf,Tpm4,Trim72,Myh9
17_Member	Reactome Gene Sets	R-MMU-445355	Smooth Muscle Contraction	-7.7798	-5.58168	8/31	12313,12391,17880,17907,22004,26903,326618,434246	Calm1,Cav3,Myh11,Mylpf,Tpm2,Dysf,Tpm4,Trim72
17_Member	Reactome Gene Sets	R-MMU-5627123	RHO GTPases activate PAKs	-2.47232	-0.902365	3/20	12313,17880,17886	Calm1,Myh11,Myh9
18_Summary	GO Biological Processes	GO:0006979	response to oxidative stress	-7.48399	-5.30098	23/383	11668,11757,11758,11938,12350,12359,12850,12955,14782,15507,17189,17716,18104,20656,50493,54683,56642,67130,78688,105787,108737,225887,226646,11652,13627,17993,18105,20751,67184,68197,68349,227197,13850,14866,14873,16531,17025,55949,104158,113868,268860,14958,19182,22145,26399,26440,50709,52639,53857,67951,70356,108058,319179,67528,66958,17161,228608	Aldh1a1,Prdx3,Prdx6,Atp2a2,Car3,Cat,Coq7,Cryab,Gsr,Hspb1,Mb,ND1,Nqo1,Sod2,Txnrd1,Prdx5,Ankrd2,Ndufa6,Nol3,Prkaa1,Oxsr1,Ndufs8,Ndufs2,Akt2,Eef1a1,Ndufs4,Nqo2,Spr,Ndufa13,Ndufc2,Ndufs3,Ndufs1,Ephx2,Gstm5,Gsto1,Kcnma1,Alad,Eef1b2,Ces1d,Acaa1a,Abat,H1f0,Psmc3,Tuba4a,Map2k6,Psma1,Hist1h1e,Wipi1,Tuba8,Tubb6,St13,Camk2d,Hist1h2be,Nudt7,Tmx2,Maoa,Smox
18_Member	GO Biological Processes	GO:0006979	response to oxidative stress	-7.48399	-5.30098	23/383	11668,11757,11758,11938,12350,12359,12850,12955,14782,15507,17189,17716,18104,20656,50493,54683,56642,67130,78688,105787,108737,225887,226646	Aldh1a1,Prdx3,Prdx6,Atp2a2,Car3,Cat,Coq7,Cryab,Gsr,Hspb1,Mb,ND1,Nqo1,Sod2,Txnrd1,Prdx5,Ankrd2,Ndufa6,Nol3,Prkaa1,Oxsr1,Ndufs8,Ndufs2
18_Member	GO Biological Processes	GO:0072593	reactive oxygen species metabolic process	-7.01636	-4.86897	18/255	11652,11757,11758,12359,12850,12955,13627,17993,18104,18105,20656,20751,50493,54683,67184,68197,68349,227197	Akt2,Prdx3,Prdx6,Cat,Coq7,Cryab,Eef1a1,Ndufs4,Nqo1,Nqo2,Sod2,Spr,Txnrd1,Prdx5,Ndufa13,Ndufc2,Ndufs3,Ndufs1
18_Member	Reactome Gene Sets	R-MMU-3299685	Detoxification of Reactive Oxygen Species	-6.23972	-4.12206	7/33	11757,11758,12359,14782,20656,50493,54683	Prdx3,Prdx6,Cat,Gsr,Sod2,Txnrd1,Prdx5
18_Member	GO Biological Processes	GO:0009636	response to toxic substance	-5.94868	-3.84669	19/333	11668,11757,11758,12359,12955,13850,14866,14873,16531,17025,17189,18104,20656,55949,78688,104158,105787,113868,268860	Aldh1a1,Prdx3,Prdx6,Cat,Cryab,Ephx2,Gstm5,Gsto1,Kcnma1,Alad,Mb,Nqo1,Sod2,Eef1b2,Nol3,Ces1d,Prkaa1,Acaa1a,Abat
18_Member	Reactome Gene Sets	R-MMU-8953897	Cellular responses to external stimuli	-5.7517	-3.66187	22/445	11757,11758,12359,12955,13627,14782,14958,19182,20656,22145,26399,26440,50493,50709,52639,53857,54683,67951,70356,105787,108058,319179	Prdx3,Prdx6,Cat,Cryab,Eef1a1,Gsr,H1f0,Psmc3,Sod2,Tuba4a,Map2k6,Psma1,Txnrd1,Hist1h1e,Wipi1,Tuba8,Prdx5,Tubb6,St13,Prkaa1,Camk2d,Hist1h2be
18_Member	Reactome Gene Sets	R-MMU-2262752	Cellular responses to stress	-5.63759	-3.56737	20/383	11757,11758,12359,12955,13627,14782,14958,19182,20656,22145,26399,26440,50493,50709,53857,54683,67951,70356,108058,319179	Prdx3,Prdx6,Cat,Cryab,Eef1a1,Gsr,H1f0,Psmc3,Sod2,Tuba4a,Map2k6,Psma1,Txnrd1,Hist1h1e,Tuba8,Prdx5,Tubb6,St13,Camk2d,Hist1h2be
18_Member	GO Biological Processes	GO:0042744	hydrogen peroxide catabolic process	-5.35511	-3.33252	5/17	11757,11758,12359,50493,54683	Prdx3,Prdx6,Cat,Txnrd1,Prdx5
18_Member	GO Biological Processes	GO:0042743	hydrogen peroxide metabolic process	-4.57264	-2.69066	6/39	11757,11758,12359,20656,50493,54683	Prdx3,Prdx6,Cat,Sod2,Txnrd1,Prdx5
18_Member	GO Biological Processes	GO:0051187	cofactor catabolic process	-4.15389	-2.33406	6/46	11757,11758,12359,50493,54683,67528	Prdx3,Prdx6,Cat,Txnrd1,Prdx5,Nudt7
18_Member	GO Biological Processes	GO:0000302	response to reactive oxygen species	-3.7015	-1.93317	11/192	11757,11758,12359,12955,17189,18104,20656,50493,54683,78688,105787	Prdx3,Prdx6,Cat,Cryab,Mb,Nqo1,Sod2,Txnrd1,Prdx5,Nol3,Prkaa1
18_Member	GO Biological Processes	GO:0042542	response to hydrogen peroxide	-3.54863	-1.79436	8/109	11757,12359,12955,17189,18104,20656,78688,105787	Prdx3,Cat,Cryab,Mb,Nqo1,Sod2,Nol3,Prkaa1
18_Member	GO Biological Processes	GO:0045454	cell redox homeostasis	-3.38839	-1.6557	6/63	11757,11758,14782,50493,54683,66958	Prdx3,Prdx6,Gsr,Txnrd1,Prdx5,Tmx2
18_Member	GO Biological Processes	GO:0034599	cellular response to oxidative stress	-2.79253	-1.16354	11/247	11757,11758,11938,12850,14782,15507,18104,20656,54683,56642,78688	Prdx3,Prdx6,Atp2a2,Coq7,Gsr,Hspb1,Nqo1,Sod2,Prdx5,Ankrd2,Nol3
18_Member	GO Biological Processes	GO:0042737	drug catabolic process	-2.20655	-0.675635	7/141	11757,11758,12359,17161,50493,54683,228608	Prdx3,Prdx6,Cat,Maoa,Txnrd1,Prdx5,Smox
19_Summary	GO Biological Processes	GO:0001778	plasma membrane repair	-7.00225	-4.86164	5/9	12391,17882,26903,434246,100041194,11652,11938,16905,18412,19344,20739,20973,57440,67300,69162,74122,76757,80708,98732,104303	Cav3,Myh2,Dysf,Trim72,Ahnak2,Akt2,Atp2a2,Lmna,Sqstm1,Rab5b,Spta1,Syngr2,Ehd3,Cltc,Sec31a,Tmem43,Trdn,Pacsin3,Rab3gap2,Arl1
19_Member	GO Biological Processes	GO:0001778	plasma membrane repair	-7.00225	-4.86164	5/9	12391,17882,26903,434246,100041194	Cav3,Myh2,Dysf,Trim72,Ahnak2
19_Member	GO Biological Processes	GO:0010256	endomembrane system organization	-6.2805	-4.1564	20/348	11652,11938,12391,16905,17882,18412,19344,20739,20973,26903,57440,67300,69162,74122,76757,80708,98732,104303,434246,100041194	Akt2,Atp2a2,Cav3,Lmna,Myh2,Sqstm1,Rab5b,Spta1,Syngr2,Dysf,Ehd3,Cltc,Sec31a,Tmem43,Trdn,Pacsin3,Rab3gap2,Arl1,Trim72,Ahnak2
19_Member	GO Biological Processes	GO:0007009	plasma membrane organization	-5.37231	-3.33893	9/81	11652,11938,12391,17882,20739,26903,80708,434246,100041194	Akt2,Atp2a2,Cav3,Myh2,Spta1,Dysf,Pacsin3,Trim72,Ahnak2
20_Summary	Reactome Gene Sets	R-MMU-6798695	Neutrophil degranulation	-6.58437	-4.45044	26/533	11758,12306,12359,13002,13367,13627,14964,16678,17025,18103,18600,18813,19182,19344,20703,20704,20719,52331,66222,68197,69116,78388,113868,231887,268373,100503605	Prdx6,Anxa2,Cat,Dnajc5,Diaph1,Eef1a1,H2-D1,Krt1,Alad,Nme2,Padi2,Pa2g4,Psmc3,Rab5b,Serpina1d,Serpina1e,Serpinb6a,Stbd1,Serpinb1a,Ndufc2,Ubr4,Mvp,Acaa1a,Pdap1,Ppia,Hbb-bs
20_Member	Reactome Gene Sets	R-MMU-6798695	Neutrophil degranulation	-6.58437	-4.45044	26/533	11758,12306,12359,13002,13367,13627,14964,16678,17025,18103,18600,18813,19182,19344,20703,20704,20719,52331,66222,68197,69116,78388,113868,231887,268373,100503605	Prdx6,Anxa2,Cat,Dnajc5,Diaph1,Eef1a1,H2-D1,Krt1,Alad,Nme2,Padi2,Pa2g4,Psmc3,Rab5b,Serpina1d,Serpina1e,Serpinb6a,Stbd1,Serpinb1a,Ndufc2,Ubr4,Mvp,Acaa1a,Pdap1,Ppia,Hbb-bs
