# Supplementary material for: Murine obscurin and Obsl1 have functionally redundant roles in sarcolemmal integrity, sarcoplasmic reticulum organization, and muscle metabolism
Source: Commun Biol. 2019 May 9;2:178. doi: 10.1038/s42003-019-0405-7 (PMC6509138; doi:10.1038/s42003-019-0405-7)
Supplement: Supplementary file 6 — Supplementary Data 3 [file 42003_2019_405_MOESM6_ESM.xlsx]

## Sheet: Annotation
Input ID	Gene ID	Type	Tax ID	Homologene Gene ID	Homologene Gene Tax ID	Gene Symbol	Description	Biological Process (GO)	Kinase Class (UniProt)	Protein Function (Protein Atlas)	Subcellular Location (Protein Atlas)	Drug (DrugBank)	Canonical Pathways	Hallmark Gene Sets	R-HSA-1428517 The citric acid (TCA) cycle an	GO:0009060 aerobic respiration	GO:0006936 muscle contraction	CORUM:2914 Respiratory chain complex I (b	R-HSA-156842 Eukaryotic Translation Elongat	CORUM:2904 Respiratory chain complex I (i	GO:0009145 purine nucleoside triphosphate	hsa04260 Cardiac muscle contraction	GO:0030239 myofibril assembly	GO:0044282 small molecule catabolic proce	GO:0006979 response to oxidative stress	GO:0051186 cofactor metabolic process	GO:0030049 muscle filament sliding	GO:0001778 plasma membrane repair	GO:0051259 protein complex oligomerizatio	M66 PID MYC ACTIV PATHWAY	R-HSA-140179 Amine Oxidase reactions	hsa01200 Carbon metabolism	GO:0021762 substantia nigra development	R-HSA-5653656 Vesicle-mediated transport
HSPB1	3315	symbol	H. sapiens	3315	H. sapiens	HSPB1	heat shock protein family B (small) member 1	GO:0099641 anterograde axonal protein transport;GO:0038033 positive regulation of endothelial cell chemotaxis by VEGF-activated vascular endothelial growth factor receptor signaling pathway;GO:0099640 axo-dendritic protein transport			Cytosol(Enhanced)Plasma membrane(Supported)	OGX-427 (Ubiquitin binding)	(M199)PID P38 MK2 PATHWAY; (M12012)ST P38 MAPK PATHWAY; (M229)PID P38 ALPHA BETA DOWNSTREAM PATHWAY	(M5916)HALLMARK APICAL SURFACE; (M5902)HALLMARK APOPTOSIS	0	0	0	0	1	0	0	0	0	0	1	0	0	0	0	0	0	0	0	0
XIRP1	165904	symbol	H. sapiens	165904	H. sapiens	XIRP1	xin actin binding repeat containing 1	GO:0032091 negative regulation of protein binding;GO:0051100 negative regulation of binding;GO:0043393 regulation of protein binding			Actin filaments;Nucleus(Approved)				0	0	0	0	0	0	0	0	1	0	0	0	0	0	0	0	0	0	0	0
DYSF	8291	symbol	H. sapiens	8291	H. sapiens	DYSF	dysferlin	GO:0001778 plasma membrane repair;GO:0007009 plasma membrane organization;GO:0006906 vesicle fusion		Transporters/Transporter channels and pores	Plasma membrane(Supported)Microtubule organizing center(Approved)				0	0	1	0	0	0	0	0	0	0	0	0	0	1	0	0	0	0	0	0
Serpinb1a	66222	symbol	M. musculus	1992	H. sapiens	SERPINB1	serpin family B member 1	GO:0043312 neutrophil degranulation;GO:0002283 neutrophil activation involved in immune response;GO:0010951 negative regulation of endopeptidase activity			Cytoplasmic bodies(Supported)		(M3468)NABA ECM REGULATORS; (M5885)NABA MATRISOME ASSOCIATED; (M5889)NABA MATRISOME		0	0	0	0	0	0	0	0	0	0	0	0	0	0	0	0	0	0	0	0
FABP3	2170	symbol	H. sapiens	2170	H. sapiens	FABP3	fatty acid binding protein 3	GO:0044539 long-chain fatty acid import;GO:2001245 regulation of phosphatidylcholine biosynthetic process;GO:0071073 positive regulation of phospholipid biosynthetic process			Golgi apparatus(Approved)			(M5909)HALLMARK MYOGENESIS	0	0	1	0	0	0	1	0	0	1	0	0	0	0	0	0	0	0	0	0
YBX2	51087	symbol	H. sapiens	51087	H. sapiens	YBX2	Y-box binding protein 2	GO:0009386 translational attenuation;GO:0048599 oocyte development;GO:0009994 oocyte differentiation		Transcription factors	Nucleoli fibrillar center(Supported)			(M5951)HALLMARK SPERMATOGENESIS; (M5956)HALLMARK KRAS SIGNALING DN	0	0	0	0	0	0	0	0	0	0	0	0	0	0	0	0	0	0	0	0
Cox7a1	1346	symbol	H. sapiens	1346	H. sapiens	COX7A1	cytochrome c oxidase subunit 7A1	GO:1902600 proton transmembrane transport;GO:0022900 electron transport chain;GO:0098662 inorganic cation transmembrane transport		Transporters/Primary Active Transporters		Cholic Acid (Cytochrome-c oxidase activity);N-Formylmethionine (Cytochrome-c oxidase activity)		(M5909)HALLMARK MYOGENESIS	1	0	0	0	0	0	1	1	0	0	0	0	0	0	0	0	0	0	0	0
MURC	347273	gene_synonym	H. sapiens	347273	H. sapiens	CAVIN4	caveolae associated protein 4	GO:0035023 regulation of Rho protein signal transduction;GO:0007266 Rho protein signal transduction;GO:0046578 regulation of Ras protein signal transduction			Plasma membrane(Supported)Golgi apparatus;Nucleoplasm(Approved)				0	0	0	0	0	0	0	0	1	0	0	0	0	0	0	0	0	0	0	0
RPL6	6128	symbol	H. sapiens	6128	H. sapiens	RPL6	ribosomal protein L6	GO:0006614 SRP-dependent cotranslational protein targeting to membrane;GO:0006613 cotranslational protein targeting to membrane;GO:0000184 nuclear-transcribed mRNA catabolic process, nonsense-mediated decay		Ribosomal proteins	Cytokinetic bridge;Microtubules(Approved)			(M5926)HALLMARK MYC TARGETS V1	0	0	0	0	1	0	0	0	0	0	0	0	0	0	0	0	0	0	0	0
OBSCN	84033	symbol	H. sapiens	84033	H. sapiens	OBSCN	obscurin, cytoskeletal calmodulin and titin-interacting RhoGEF	GO:0036309 protein localization to M-band;GO:0045214 sarcomere organization;GO:0030239 myofibril assembly	CAMK Ser/Thr protein kinase family	Enzymes/{ENZYME proteins/Transferases,Kinases/CAMK Ser/Thr protein kinases}	Cytosol;Plasma membrane(Approved)		(M68)PID RHOA REG PATHWAY		0	0	0	0	0	0	0	0	1	0	0	0	0	0	0	0	0	0	0	0
NDUFC2	4718	symbol	H. sapiens	4718	H. sapiens	NDUFC2	NADH:ubiquinone oxidoreductase subunit C2	GO:0006120 mitochondrial electron transport, NADH to ubiquinone;GO:0042775 mitochondrial ATP synthesis coupled electron transport;GO:0042773 ATP synthesis coupled electron transport			Mitochondria(Supported)	NADH (Nadh dehydrogenase (ubiquinone) activity);Carvedilol (Nadh dehydrogenase (ubiquinone) activity)		(M5936)HALLMARK OXIDATIVE PHOSPHORYLATION	1	0	0	1	0	0	0	0	0	0	0	0	0	0	0	0	0	0	0	0
NQO2	4835	symbol	H. sapiens	4835	H. sapiens	NQO2	N-ribosyldihydronicotinamide:quinone reductase 2	GO:0006805 xenobiotic metabolic process;GO:0071466 cellular response to xenobiotic stimulus;GO:0022900 electron transport chain		Enzymes/ENZYME proteins/Oxidoreductases	Cytosol(Supported)Nucleoplasm(Approved)	NADH (Nadph dehydrogenase (quinone) activity);Menadione (Nadph dehydrogenase (quinone) activity);Melatonin (Nadph dehydrogenase (quinone) activity);Primaquine (Nadph dehydrogenase (quinone) activity);Resveratrol (Nadph dehydrogenase (quinone) activity);Flavin adenine dinucleotide (Nadph dehydrogenase (quinone) activity);10-Propargyl-5,8-Dideazafolic Acid (Nadph dehydrogenase (quinone) activity);C…		(M5936)HALLMARK OXIDATIVE PHOSPHORYLATION	1	0	0	0	0	0	0	0	0	0	0	0	0	0	0	0	1	0	0	0
NDUFV2	4729	symbol	H. sapiens	4729	H. sapiens	NDUFV2	NADH:ubiquinone oxidoreductase core subunit V2	GO:0006120 mitochondrial electron transport, NADH to ubiquinone;GO:0042775 mitochondrial ATP synthesis coupled electron transport;GO:0042773 ATP synthesis coupled electron transport		Enzymes/ENZYME proteins/Oxidoreductases	Mitochondria(Supported)	NADH (Nadh dehydrogenase (ubiquinone) activity)		(M5936)HALLMARK OXIDATIVE PHOSPHORYLATION	1	0	0	0	0	1	0	0	1	0	0	0	0	0	0	0	0	0	0	0
Uqcr10	29796	symbol	H. sapiens	29796	H. sapiens	UQCR10	ubiquinol-cytochrome c reductase, complex III subunit X	GO:0006122 mitochondrial electron transport, ubiquinol to cytochrome c;GO:0034551 mitochondrial respiratory chain complex III assembly;GO:0042775 mitochondrial ATP synthesis coupled electron transport				2-Hexyloxy-6-Hydroxymethyl-Tetrahydro-Pyran-3,4,5-Triol (Ubiquinol-cytochrome-c reductase activity);5-n-undecyl-6-hydroxy-4,7-dioxobenzothiazole (Ubiquinol-cytochrome-c reductase activity);METHYL (2Z)-2-(2-{[6-(2-CYANOPHENOXY)PYRIMIDIN-4-YL]OXY}PHENYL)-3-METHOXYACRYLATE (Ubiquinol-cytochrome-c reductase activity);5-HEPTYL-6-HYDROXY-1,3-BENZOTHIAZOLE-4,7-DIONE (Ubiquinol-cytochrome-c reductase act…		(M5905)HALLMARK ADIPOGENESIS; (M5936)HALLMARK OXIDATIVE PHOSPHORYLATION	1	1	0	0	0	0	0	1	0	0	0	0	0	0	0	0	0	0	0	0
NDUFS8	4728	symbol	H. sapiens	4728	H. sapiens	NDUFS8	NADH:ubiquinone oxidoreductase core subunit S8	GO:0006120 mitochondrial electron transport, NADH to ubiquinone;GO:0042775 mitochondrial ATP synthesis coupled electron transport;GO:0042773 ATP synthesis coupled electron transport		Enzymes/ENZYME proteins/Oxidoreductases	Mitochondria(Supported)	NADH (Nadh dehydrogenase (ubiquinone) activity)		(M5936)HALLMARK OXIDATIVE PHOSPHORYLATION	1	0	0	0	0	0	0	0	0	0	1	0	0	0	0	0	0	0	0	0
AHNAK2	113146	symbol	H. sapiens	113146	H. sapiens	AHNAK2	AHNAK nucleoprotein 2	GO:0001778 plasma membrane repair;GO:0007009 plasma membrane organization;GO:0042060 wound healing			Cytosol;Plasma membrane(Enhanced)				0	0	0	0	0	0	0	0	0	0	0	0	0	1	0	0	0	0	0	0
ACTN3	89	symbol	H. sapiens	89	H. sapiens	ACTN3	actinin alpha 3 (gene/pseudogene)	GO:1904025 positive regulation of glucose catabolic process to lactate via pyruvate;GO:1904023 regulation of glucose catabolic process to lactate via pyruvate;GO:1902690 positive regulation of NAD metabolic process						(M5915)HALLMARK APICAL JUNCTION; (M5909)HALLMARK MYOGENESIS	1	1	1	0	1	0	1	0	1	1	0	1	1	0	0	0	0	0	0	0
GBE1	2632	symbol	H. sapiens	2632	H. sapiens	GBE1	1,4-alpha-glucan branching enzyme 1	GO:0005978 glycogen biosynthetic process;GO:0009250 glucan biosynthetic process;GO:0005977 glycogen metabolic process		Enzymes/ENZYME proteins/Transferases	Cytosol;Nucleoplasm(Approved)			(M5924)HALLMARK MTORC1 SIGNALING; (M5905)HALLMARK ADIPOGENESIS; (M5891)HALLMARK HYPOXIA	1	0	0	0	0	0	0	0	0	0	0	0	0	0	0	0	0	0	0	0
NDUFS3	4722	symbol	H. sapiens	4722	H. sapiens	NDUFS3	NADH:ubiquinone oxidoreductase core subunit S3	GO:0006120 mitochondrial electron transport, NADH to ubiquinone;GO:0042775 mitochondrial ATP synthesis coupled electron transport;GO:0021762 substantia nigra development		Enzymes/ENZYME proteins/Oxidoreductases	Mitochondria(Supported)Nuclear bodies(Approved)	NADH (Nadh dehydrogenase activity)		(M5936)HALLMARK OXIDATIVE PHOSPHORYLATION; (M5905)HALLMARK ADIPOGENESIS	1	0	0	0	0	1	0	0	0	0	1	0	0	0	0	0	0	0	1	0
DHRS4	10901	symbol	H. sapiens	10901	H. sapiens	DHRS4	dehydrogenase/reductase 4	GO:0042572 retinol metabolic process;GO:0001523 retinoid metabolic process;GO:0016101 diterpenoid metabolic process		Enzymes/ENZYME proteins/Oxidoreductases	Nuclear membrane;Vesicles(Approved)	Vitamin A (Receptor binding)			0	0	0	0	0	0	0	0	0	0	0	1	0	0	1	0	0	0	0	0
LETM1	3954	symbol	H. sapiens	3954	H. sapiens	LETM1	leucine zipper and EF-hand containing transmembrane protein 1	GO:0099093 calcium export from the mitochondrion;GO:0051209 release of sequestered calcium ion into cytosol;GO:0097553 calcium ion transmembrane import into cytosol		Transporters/Electrochemical Potential-driven transporters	Mitochondria(Enhanced)				1	0	1	0	0	0	1	0	0	0	0	0	0	0	1	0	0	0	0	0
LDHD	197257	symbol	H. sapiens	197257	H. sapiens	LDHD	lactate dehydrogenase D	GO:0055114 oxidation-reduction process;GO:0008152 metabolic process;GO:0008150 biological_process		Enzymes/ENZYME proteins/Oxidoreductases	Cytosol(Approved)				0	0	0	0	0	0	0	0	0	0	0	0	0	0	0	0	0	0	0	0
Acaa1a	113868	symbol	M. musculus	30	H. sapiens	ACAA1	acetyl-CoA acyltransferase 1	GO:0033540 fatty acid beta-oxidation using acyl-CoA oxidase;GO:0036109 alpha-linolenic acid metabolic process;GO:0006635 fatty acid beta-oxidation		Enzymes/ENZYME proteins/Transferases	Peroxisomes(Enhanced)	Trimetazidine (Palmitoyl-coa oxidase activity)		(M5949)HALLMARK PEROXISOME; (M5935)HALLMARK FATTY ACID METABOLISM; (M5941)HALLMARK UV RESPONSE UP	1	0	0	0	0	0	0	0	0	1	0	1	0	0	0	0	0	0	0	0
TRDN	10345	symbol	H. sapiens	10345	H. sapiens	TRDN	triadin	GO:0060316 positive regulation of ryanodine-sensitive calcium-release channel activity;GO:0060315 negative regulation of ryanodine-sensitive calcium-release channel activity;GO:1901846 positive regulation of cell communication by electrical coupling involved in cardiac conduction		Transporters/Accessory Factors Involved in Transport	Cytosol;Plasma membrane(Approved)				0	0	1	0	0	0	1	0	1	0	0	0	0	1	0	0	0	0	0	0
NDUFB9	4715	symbol	H. sapiens	4715	H. sapiens	NDUFB9	NADH:ubiquinone oxidoreductase subunit B9	GO:0006120 mitochondrial electron transport, NADH to ubiquinone;GO:0042775 mitochondrial ATP synthesis coupled electron transport;GO:0042773 ATP synthesis coupled electron transport			Mitochondria(Supported)	NADH (Nadh dehydrogenase (ubiquinone) activity)			1	0	0	1	0	0	0	0	0	0	0	0	0	0	0	0	0	0	0	0
PDLIM3	27295	symbol	H. sapiens	27295	H. sapiens	PDLIM3	PDZ and LIM domain 3	GO:0007015 actin filament organization;GO:0007507 heart development;GO:0030036 actin cytoskeleton organization						(M5941)HALLMARK UV RESPONSE UP; (M5907)HALLMARK ESTROGEN RESPONSE LATE; (M5906)HALLMARK ESTROGEN RESPONSE EARLY	0	0	0	0	0	0	0	0	1	0	0	0	0	0	0	0	0	0	0	0
ALDH5A1	7915	symbol	H. sapiens	7915	H. sapiens	ALDH5A1	aldehyde dehydrogenase 5 family member A1	GO:0006540 glutamate decarboxylation to succinate;GO:0006538 glutamate catabolic process;GO:0006681 galactosylceramide metabolic process		Enzymes/ENZYME proteins/Oxidoreductases	Mitochondria(Enhanced)	Succinic acid (Succinate-semialdehyde dehydrogenase [nad(p)+] activity);NADH (Succinate-semialdehyde dehydrogenase [nad(p)+] activity);Valproic Acid (Succinate-semialdehyde dehydrogenase [nad(p)+] activity);Chlormerodrin (Succinate-semialdehyde dehydrogenase [nad(p)+] activity)			1	0	0	0	0	0	0	0	0	1	0	1	0	0	1	0	1	1	0	0
NDUFA10	4705	symbol	H. sapiens	4705	H. sapiens	NDUFA10	NADH:ubiquinone oxidoreductase subunit A10	GO:0006120 mitochondrial electron transport, NADH to ubiquinone;GO:0042775 mitochondrial ATP synthesis coupled electron transport;GO:0042773 ATP synthesis coupled electron transport			Mitochondria(Supported)	NADH (Nadh dehydrogenase (ubiquinone) activity)			1	0	0	0	0	1	0	0	0	0	0	0	0	0	0	0	0	0	0	0
RPL14	9045	symbol	H. sapiens	9045	H. sapiens	RPL14	ribosomal protein L14	GO:0006614 SRP-dependent cotranslational protein targeting to membrane;GO:0006613 cotranslational protein targeting to membrane;GO:0000184 nuclear-transcribed mRNA catabolic process, nonsense-mediated decay		Ribosomal proteins	Cytosol;Endoplasmic reticulum(Supported)			(M5926)HALLMARK MYC TARGETS V1	0	0	0	0	1	0	0	0	0	0	0	0	0	0	0	0	0	0	0	0
Cyc1	1537	symbol	H. sapiens	1537	H. sapiens	CYC1	cytochrome c1	GO:0042776 mitochondrial ATP synthesis coupled proton transport;GO:0006122 mitochondrial electron transport, ubiquinol to cytochrome c;GO:0015986 ATP synthesis coupled proton transport			Mitochondria(Supported)	2-Hexyloxy-6-Hydroxymethyl-Tetrahydro-Pyran-3,4,5-Triol (Metal ion binding);5-n-undecyl-6-hydroxy-4,7-dioxobenzothiazole (Metal ion binding);METHYL (2Z)-2-(2-{[6-(2-CYANOPHENOXY)PYRIMIDIN-4-YL]OXY}PHENYL)-3-METHOXYACRYLATE (Metal ion binding);5-HEPTYL-6-HYDROXY-1,3-BENZOTHIAZOLE-4,7-DIONE (Metal ion binding);(5S)-3-ANILINO-5-(2,4-DIFLUOROPHENYL)-5-METHYL-1,3-OXAZOLIDINE-2,4-DIONE (Metal ion bindi…		(M5926)HALLMARK MYC TARGETS V1; (M5936)HALLMARK OXIDATIVE PHOSPHORYLATION; (M5905)HALLMARK ADIPOGENESIS	1	0	0	0	0	0	1	1	0	0	0	0	0	0	0	0	0	0	0	0
TPP2	7174	symbol	H. sapiens	7174	H. sapiens	TPP2	tripeptidyl peptidase 2	GO:0000209 protein polyubiquitination;GO:0016567 protein ubiquitination;GO:0032446 protein modification by small protein conjugation		Enzymes/{ENZYME proteins/Hydrolases,Peptidases/Serine-type peptidases}	Cytosol;Nuclear bodies(Supported)				0	0	0	0	0	0	0	0	0	0	0	0	0	0	0	0	0	0	0	0
NDUFA8	4702	symbol	H. sapiens	4702	H. sapiens	NDUFA8	NADH:ubiquinone oxidoreductase subunit A8	GO:0006120 mitochondrial electron transport, NADH to ubiquinone;GO:0042775 mitochondrial ATP synthesis coupled electron transport;GO:0042773 ATP synthesis coupled electron transport			Mitochondria(Enhanced)	NADH (Protein complex binding)		(M5936)HALLMARK OXIDATIVE PHOSPHORYLATION	1	0	0	0	0	1	0	0	0	0	0	0	0	0	0	0	0	0	0	0
Cox5b	1329	symbol	H. sapiens	1329	H. sapiens	COX5B	cytochrome c oxidase subunit 5B	GO:0042776 mitochondrial ATP synthesis coupled proton transport;GO:0006123 mitochondrial electron transport, cytochrome c to oxygen;GO:0015986 ATP synthesis coupled proton transport		Transporters/Primary Active Transporters	Mitochondria(Enhanced)	Cholic Acid (Metal ion binding);N-Formylmethionine (Metal ion binding)		(M5936)HALLMARK OXIDATIVE PHOSPHORYLATION	1	1	0	0	0	0	1	1	0	0	0	0	0	0	0	0	0	0	0	0
NDUFB11	54539	symbol	H. sapiens	54539	H. sapiens	NDUFB11	NADH:ubiquinone oxidoreductase subunit B11	GO:0006120 mitochondrial electron transport, NADH to ubiquinone;GO:0042775 mitochondrial ATP synthesis coupled electron transport;GO:0042773 ATP synthesis coupled electron transport			Mitochondria(Enhanced)				1	0	0	1	0	0	0	0	0	0	0	0	0	0	0	0	0	0	0	0
FAHD2A	51011	symbol	H. sapiens	51011	H. sapiens	FAHD2A	fumarylacetoacetate hydrolase domain containing 2A	GO:0008152 metabolic process;GO:0008150 biological_process							0	0	0	0	0	0	0	0	0	0	0	0	0	0	0	0	0	0	0	0
PRDX3	10935	symbol	H. sapiens	10935	H. sapiens	PRDX3	peroxiredoxin 3	GO:0018171 peptidyl-cysteine oxidation;GO:0043154 negative regulation of cysteine-type endopeptidase activity involved in apoptotic process;GO:0001893 maternal placenta development		Enzymes/ENZYME proteins/Oxidoreductases			(M66)PID MYC ACTIV PATHWAY	(M5926)HALLMARK MYC TARGETS V1; (M5905)HALLMARK ADIPOGENESIS; (M5936)HALLMARK OXIDATIVE PHOSPHORYLATION	1	0	0	0	0	0	0	0	0	0	1	1	0	0	0	1	0	0	0	0
Car3	761	gene_synonym	H. sapiens	761	H. sapiens	CA3	carbonic anhydrase 3	GO:0015701 bicarbonate transport;GO:0006730 one-carbon metabolic process;GO:0045471 response to ethanol		Enzymes/ENZYME proteins/Lyases		Acetazolamide (Zinc ion binding);Zonisamide (Zinc ion binding);Ellagic Acid (Zinc ion binding)			0	0	0	0	0	0	0	0	0	0	1	0	0	0	0	0	0	0	0	0
RPL18	6141	symbol	H. sapiens	6141	H. sapiens	RPL18	ribosomal protein L18	GO:0006614 SRP-dependent cotranslational protein targeting to membrane;GO:0006613 cotranslational protein targeting to membrane;GO:0000184 nuclear-transcribed mRNA catabolic process, nonsense-mediated decay		Ribosomal proteins	Cytosol;Endoplasmic reticulum(Enhanced)Nucleoli(Supported)			(M5939)HALLMARK P53 PATHWAY; (M5926)HALLMARK MYC TARGETS V1	0	0	0	0	1	0	0	0	0	0	0	0	0	0	0	0	0	0	0	0
AHNAK	79026	symbol	H. sapiens	79026	H. sapiens	AHNAK	AHNAK nucleoprotein	GO:1901385 regulation of voltage-gated calcium channel activity;GO:1901019 regulation of calcium ion transmembrane transporter activity;GO:1903169 regulation of calcium ion transmembrane transport			Cytosol;Plasma membrane(Supported)			(M5947)HALLMARK IL2 STAT5 SIGNALING	0	0	1	0	0	0	1	0	0	0	0	0	0	0	1	0	0	0	0	0
Hbb-bs	100503605	symbol	M. musculus	3043	H. sapiens	HBB	hemoglobin subunit beta	GO:0030185 nitric oxide transport;GO:0045429 positive regulation of nitric oxide biosynthetic process;GO:0045428 regulation of nitric oxide biosynthetic process		Transporters/Transporter channels and pores	Vesicles(Approved)	Iron Dextran (Oxygen transporter activity);4-Carboxycinnamic Acid (Oxygen transporter activity);2-[(2-methoxy-5-methylphenoxy)methyl]pyridine (Oxygen transporter activity);4-[(5-methoxy-2-methylphenoxy)methyl]pyridine (Oxygen transporter activity);SEBACIC ACID (Oxygen transporter activity);2-[4-({[(3,5-DICHLOROPHENYL)AMINO]CARBONYL}AMINO)PHENOXY]-2-METHYLPROPANOIC ACID (Oxygen transporter activit…		(M5945)HALLMARK HEME METABOLISM	1	0	1	0	0	0	0	0	0	0	1	1	0	0	1	0	0	0	0	1
RPL8	6132	symbol	H. sapiens	6132	H. sapiens	RPL8	ribosomal protein L8	GO:0006614 SRP-dependent cotranslational protein targeting to membrane;GO:0006613 cotranslational protein targeting to membrane;GO:0000184 nuclear-transcribed mRNA catabolic process, nonsense-mediated decay		Ribosomal proteins	Cytosol;Endoplasmic reticulum;Nucleoli(Enhanced)	Alpha-Hydroxy-Beta-Phenyl-Propionic Acid (Structural constituent of ribosome);Anisomycin (Structural constituent of ribosome);Puromycin (Structural constituent of ribosome)			0	0	0	0	1	0	0	0	0	0	0	0	0	0	0	0	0	0	0	0
MYH11	4629	symbol	H. sapiens	4629	H. sapiens	MYH11	myosin heavy chain 11	GO:0030241 skeletal muscle myosin thick filament assembly;GO:0048739 cardiac muscle fiber development;GO:0014866 skeletal myofibril assembly			Cytosol;Plasma membrane(Approved)	Tetrafluoroaluminate Ion (Structural constituent of muscle)		(M5909)HALLMARK MYOGENESIS	0	0	1	0	1	0	0	0	1	0	0	0	0	1	0	0	0	0	0	0
NDUFA4	4697	symbol	H. sapiens	4697	H. sapiens	NDUFA4	NDUFA4, mitochondrial complex associated	GO:0006123 mitochondrial electron transport, cytochrome c to oxygen;GO:0006120 mitochondrial electron transport, NADH to ubiquinone;GO:0042775 mitochondrial ATP synthesis coupled electron transport			Mitochondria(Supported)	NADH (Protein complex binding)		(M5936)HALLMARK OXIDATIVE PHOSPHORYLATION	1	1	0	1	0	0	1	0	0	0	0	0	0	0	0	0	0	0	0	0
MYH2	4620	symbol	H. sapiens	4620	H. sapiens	MYH2	myosin heavy chain 2	GO:0038096 Fc-gamma receptor signaling pathway involved in phagocytosis;GO:0030049 muscle filament sliding;GO:0002431 Fc receptor mediated stimulatory signaling pathway					(M277)PID INTEGRIN A4B1 PATHWAY; (M16801)SIG REGULATION OF THE ACTIN CYTOSKELETON BY RHO GTPASES; (M159)PID AMB2 NEUTROPHILS PATHWAY	(M5909)HALLMARK MYOGENESIS	0	0	1	0	0	0	0	0	1	0	0	0	1	0	0	0	0	0	0	1
THBS4	7060	symbol	H. sapiens	7060	H. sapiens	THBS4	thrombospondin 4	GO:0090023 positive regulation of neutrophil chemotaxis;GO:0071624 positive regulation of granulocyte chemotaxis;GO:1902624 positive regulation of neutrophil migration			Vesicles(Approved)		(M3008)NABA ECM GLYCOPROTEINS; (M5884)NABA CORE MATRISOME; (M5889)NABA MATRISOME		0	0	0	0	0	0	0	0	0	0	0	0	0	0	0	0	0	0	0	1
NDUFS1	4719	symbol	H. sapiens	4719	H. sapiens	NDUFS1	NADH:ubiquinone oxidoreductase core subunit S1	GO:0006120 mitochondrial electron transport, NADH to ubiquinone;GO:0042775 mitochondrial ATP synthesis coupled electron transport;GO:0042773 ATP synthesis coupled electron transport		Enzymes/ENZYME proteins/Oxidoreductases	Mitochondria(Supported)	NADH (Nadh dehydrogenase (ubiquinone) activity)		(M5936)HALLMARK OXIDATIVE PHOSPHORYLATION	1	0	0	0	0	0	0	0	0	0	1	0	0	0	0	0	0	0	0	0
NDUFA13	51079	symbol	H. sapiens	51079	H. sapiens	NDUFA13	NADH:ubiquinone oxidoreductase subunit A13	GO:0006120 mitochondrial electron transport, NADH to ubiquinone;GO:0045039 protein import into mitochondrial inner membrane;GO:0042775 mitochondrial ATP synthesis coupled electron transport			Mitochondria(Enhanced)	NADH (Nadh dehydrogenase activity)			1	0	0	0	1	0	1	0	0	0	1	0	0	0	0	0	0	0	0	0
CRYAB	1410	symbol	H. sapiens	1410	H. sapiens	CRYAB	crystallin alpha B	GO:1905907 negative regulation of amyloid fibril formation;GO:0032463 negative regulation of protein homooligomerization;GO:1905906 regulation of amyloid fibril formation			Cytosol;Plasma membrane(Enhanced)			(M5909)HALLMARK MYOGENESIS	0	0	1	0	0	0	0	0	1	0	1	0	0	0	1	0	0	0	0	0
HSD17B4	3295	symbol	H. sapiens	3295	H. sapiens	HSD17B4	hydroxysteroid 17-beta dehydrogenase 4	GO:0036111 very long-chain fatty-acyl-CoA metabolic process;GO:0033540 fatty acid beta-oxidation using acyl-CoA oxidase;GO:0036112 medium-chain fatty-acyl-CoA metabolic process		Enzymes/ENZYME proteins/{Lyases,Oxidoreductases}	Peroxisomes(Enhanced)	NADH (Receptor binding);3r-Hydroxydecanoyl-Coa (Receptor binding)		(M5949)HALLMARK PEROXISOME; (M5948)HALLMARK BILE ACID METABOLISM; (M5935)HALLMARK FATTY ACID METABOLISM	1	0	0	0	0	0	0	0	0	1	0	1	0	0	0	0	0	1	0	0
PACSIN3	29763	symbol	H. sapiens	29763	H. sapiens	PACSIN3	protein kinase C and casein kinase substrate in neurons 3	GO:0051044 positive regulation of membrane protein ectodomain proteolysis;GO:0051043 regulation of membrane protein ectodomain proteolysis;GO:0051926 negative regulation of calcium ion transport			Cytosol(Supported)Plasma membrane(Uncertain)				0	0	1	0	0	0	0	0	0	0	0	0	0	1	0	0	0	0	0	1
CLYBL	171425	symbol	H. sapiens	171425	H. sapiens	CLYBL	citrate lyase beta like	GO:0106064 regulation of cobalamin metabolic process;GO:0009235 cobalamin metabolic process;GO:1901401 regulation of tetrapyrrole metabolic process		Enzymes/ENZYME proteins/Transferases	Cytosol(Approved)				1	0	0	0	0	0	0	0	0	0	0	1	0	0	1	0	0	0	0	0
CALM1	801	symbol	H. sapiens	801	H. sapiens	CALM1	calmodulin 1	GO:0010881 regulation of cardiac muscle contraction by regulation of the release of sequestered calcium ion;GO:0060316 positive regulation of ryanodine-sensitive calcium-release channel activity;GO:0060315 negative regulation of ryanodine-sensitive calcium-release channel activity		RAS pathway related proteins;Transporters/Accessory Factors Involved in Transport	Vesicles(Approved)			(M5921)HALLMARK COMPLEMENT	1	0	1	0	1	0	1	0	0	0	1	1	0	1	0	0	0	0	1	1
NDUFS4	4724	symbol	H. sapiens	4724	H. sapiens	NDUFS4	NADH:ubiquinone oxidoreductase subunit S4	GO:0006120 mitochondrial electron transport, NADH to ubiquinone;GO:0042775 mitochondrial ATP synthesis coupled electron transport;GO:0042773 ATP synthesis coupled electron transport			Mitochondria(Supported)	NADH (Nadh dehydrogenase (ubiquinone) activity)		(M5936)HALLMARK OXIDATIVE PHOSPHORYLATION	1	0	1	0	0	1	0	0	0	0	1	0	0	0	0	0	0	0	0	0
MAOB	4129	symbol	H. sapiens	4129	H. sapiens	MAOB	monoamine oxidase B	GO:0014063 negative regulation of serotonin secretion;GO:0045964 positive regulation of dopamine metabolic process;GO:0042420 dopamine catabolic process		Enzymes/ENZYME proteins/Oxidoreductases	Mitochondria;Nucleoli(Approved)	Amphetamine (Primary amine oxidase activity);Phentermine (Primary amine oxidase activity);Tranylcypromine (Primary amine oxidase activity);Phenelzine (Primary amine oxidase activity);Zonisamide (Primary amine oxidase activity);Selegiline (Primary amine oxidase activity);Isocarboxazid (Primary amine oxidase activity);Ephedra (Primary amine oxidase activity);Rasagiline (Primary amine oxidase activi…	(M275)PID ALPHA SYNUCLEIN PATHWAY	(M5936)HALLMARK OXIDATIVE PHOSPHORYLATION	1	0	1	0	1	0	0	0	0	0	1	1	0	0	0	0	1	0	1	0
CASQ2	845	symbol	H. sapiens	845	H. sapiens	CASQ2	calsequestrin 2	GO:0010881 regulation of cardiac muscle contraction by regulation of the release of sequestered calcium ion;GO:0060315 negative regulation of ryanodine-sensitive calcium-release channel activity;GO:0010880 regulation of release of sequestered calcium ion into cytosol by sarcoplasmic reticulum						(M5909)HALLMARK MYOGENESIS	0	0	1	0	0	0	1	0	1	0	1	0	0	0	0	0	0	0	0	0
Uqcrb	7381	symbol	H. sapiens	7381	H. sapiens	UQCRB	ubiquinol-cytochrome c reductase binding protein	GO:0006122 mitochondrial electron transport, ubiquinol to cytochrome c;GO:0034551 mitochondrial respiratory chain complex III assembly;GO:0042775 mitochondrial ATP synthesis coupled electron transport				2-Hexyloxy-6-Hydroxymethyl-Tetrahydro-Pyran-3,4,5-Triol;5-n-undecyl-6-hydroxy-4,7-dioxobenzothiazole;METHYL (2Z)-2-(2-{[6-(2-CYANOPHENOXY)PYRIMIDIN-4-YL]OXY}PHENYL)-3-METHOXYACRYLATE;5-HEPTYL-6-HYDROXY-1,3-BENZOTHIAZOLE-4,7-DIONE;(5S)-3-ANILINO-5-(2,4-DIFLUOROPHENYL)-5-METHYL-1,3-OXAZOLIDINE-2,4-DIONE;FAMOXADONE;METHYL (2Z)-3-METHOXY-2-{2-[(E)-2-PHENYLVINYL]PHENYL}ACRYLATE;2-NONYL-4-HYDROXYQUINOL…		(M5936)HALLMARK OXIDATIVE PHOSPHORYLATION	1	1	0	0	0	0	0	1	0	0	0	0	0	0	0	0	0	0	0	0
ACO2	50	symbol	H. sapiens	50	H. sapiens	ACO2	aconitase 2	GO:0006102 isocitrate metabolic process;GO:0035900 response to isolation stress;GO:0006099 tricarboxylic acid cycle		Citric acid cycle related proteins;Enzymes/ENZYME proteins/Lyases	Mitochondria(Supported)	Isocitric Acid (Iron ion binding);4-Hydroxy-Aconitate Ion (Iron ion binding);Alpha-Methylisocitric Acid (Iron ion binding);Aconitate Ion (Iron ion binding);Tricarballylic Acid (Iron ion binding)		(M5935)HALLMARK FATTY ACID METABOLISM; (M5905)HALLMARK ADIPOGENESIS; (M5936)HALLMARK OXIDATIVE PHOSPHORYLATION	1	1	0	0	0	0	0	0	0	0	0	0	0	0	0	0	0	1	0	0
GBAS	2631	gene_synonym	H. sapiens	2631	H. sapiens	NIPSNAP2	nipsnap homolog 2	GO:1901843 positive regulation of high voltage-gated calcium channel activity;GO:1901387 positive regulation of voltage-gated calcium channel activity;GO:1901841 regulation of high voltage-gated calcium channel activity			Mitochondria(Supported)				1	0	1	0	0	0	1	0	0	0	0	0	0	0	0	0	0	0	0	0
FLNC	2318	symbol	H. sapiens	2318	H. sapiens	FLNC	filamin C	GO:0048747 muscle fiber development;GO:0055002 striated muscle cell development;GO:0055001 muscle cell development		Transporters/Accessory Factors Involved in Transport	Cytosol;Plasma membrane(Supported)		(M16801)SIG REGULATION OF THE ACTIN CYTOSKELETON BY RHO GTPASES	(M5915)HALLMARK APICAL JUNCTION	0	0	0	0	0	0	0	0	1	0	0	0	0	0	0	0	0	0	0	0
UQCRC1	7384	symbol	H. sapiens	7384	H. sapiens	UQCRC1	ubiquinol-cytochrome c reductase core protein 1	GO:0006122 mitochondrial electron transport, ubiquinol to cytochrome c;GO:0042775 mitochondrial ATP synthesis coupled electron transport;GO:0042773 ATP synthesis coupled electron transport		Enzymes/Peptidases/Metallopeptidases	Mitochondria(Supported)Cytosol(Approved)	2-Hexyloxy-6-Hydroxymethyl-Tetrahydro-Pyran-3,4,5-Triol (Zinc ion binding);Myxothiazol (Zinc ion binding);5-n-undecyl-6-hydroxy-4,7-dioxobenzothiazole (Zinc ion binding);METHYL (2Z)-2-(2-{[6-(2-CYANOPHENOXY)PYRIMIDIN-4-YL]OXY}PHENYL)-3-METHOXYACRYLATE (Zinc ion binding);(5S)-3-ANILINO-5-(2,4-DIFLUOROPHENYL)-5-METHYL-1,3-OXAZOLIDINE-2,4-DIONE (Zinc ion binding);FAMOXADONE (Zinc ion binding);METHYL…		(M5936)HALLMARK OXIDATIVE PHOSPHORYLATION; (M5905)HALLMARK ADIPOGENESIS	1	1	0	0	0	0	0	1	0	0	0	0	0	0	0	0	0	0	0	0
MAP4	4134	symbol	H. sapiens	4134	H. sapiens	MAP4	microtubule associated protein 4	GO:1902856 negative regulation of non-motile cilium assembly;GO:1902018 negative regulation of cilium assembly;GO:1902855 regulation of non-motile cilium assembly			Cytosol;Microtubules;Plasma membrane(Supported)	Paclitaxel (Structural molecule activity);Docetaxel (Structural molecule activity)			0	0	0	0	0	0	0	0	0	0	0	0	0	0	0	0	0	0	0	0
RPL4	6124	symbol	H. sapiens	6124	H. sapiens	RPL4	ribosomal protein L4	GO:0006614 SRP-dependent cotranslational protein targeting to membrane;GO:0006613 cotranslational protein targeting to membrane;GO:0000184 nuclear-transcribed mRNA catabolic process, nonsense-mediated decay		Ribosomal proteins	Cytosol;Endoplasmic reticulum;Nucleoli(Supported)Nuclear bodies(Approved)				0	0	0	0	1	0	0	0	0	0	0	0	0	0	0	0	0	0	0	0
MYBPH	4608	symbol	H. sapiens	4608	H. sapiens	MYBPH	myosin binding protein H	GO:0071688 striated muscle myosin thick filament assembly;GO:0031034 myosin filament assembly;GO:0045214 sarcomere organization			Mitochondria;Nucleoli;Nucleus(Approved)			(M5909)HALLMARK MYOGENESIS	0	0	1	0	0	0	0	0	1	0	0	0	0	0	0	0	0	0	0	0
NPM1	4869	symbol	H. sapiens	4869	H. sapiens	NPM1	nucleophosmin 1	GO:0060735 regulation of eIF2 alpha phosphorylation by dsRNA;GO:0006977 DNA damage response, signal transduction by p53 class mediator resulting in cell cycle arrest;GO:0072431 signal transduction involved in mitotic G1 DNA damage checkpoint			Nucleoli(Enhanced)Nucleus(Supported)		(M258)PID BARD1 PATHWAY; (M14)PID AURORA B PATHWAY; (M255)PID HIF1 TFPATHWAY	(M5928)HALLMARK MYC TARGETS V2; (M5922)HALLMARK UNFOLDED PROTEIN RESPONSE; (M5950)HALLMARK ALLOGRAFT REJECTION	0	1	0	0	1	0	0	0	1	0	0	0	0	0	1	1	0	0	0	0
COBL	23242	symbol	H. sapiens	23242	H. sapiens	COBL	cordon-bleu WH2 repeat protein	GO:0048669 collateral sprouting in absence of injury;GO:1900029 positive regulation of ruffle assembly;GO:0001757 somite specification			Cell Junctions;Plasma membrane(Approved)				0	0	0	0	0	0	0	0	1	0	0	0	0	0	0	0	0	0	0	0
CAMK2D	817	symbol	H. sapiens	817	H. sapiens	CAMK2D	calcium/calmodulin dependent protein kinase II delta	GO:0010881 regulation of cardiac muscle contraction by regulation of the release of sequestered calcium ion;GO:0010880 regulation of release of sequestered calcium ion into cytosol by sarcoplasmic reticulum;GO:0060314 regulation of ryanodine-sensitive calcium-release channel activity	CAMK Ser/Thr protein kinase family	Enzymes/{ENZYME proteins/Transferases,Kinases/CAMK Ser/Thr protein kinases}	Cell Junctions;Plasma membrane(Supported)Cytosol(Approved)	[4-({4-[(5-CYCLOPROPYL-1H-PYRAZOL-3-YL)AMINO]QUINAZOLIN-2-YL}IMINO)CYCLOHEXA-2,5-DIEN-1-YL]ACETONITRILE (Titin binding);(3Z)-N,N-DIMETHYL-2-OXO-3-(4,5,6,7-TETRAHYDRO-1H-INDOL-2-YLMETHYLIDENE)-2,3-DIHYDRO-1H-INDOLE-5-SULFONAMIDE (Titin binding)	(M16518)ST WNT CA2 CYCLIC GMP PATHWAY; (M161)PID IFNG PATHWAY; (M288)PID HES HEY PATHWAY		0	0	1	0	0	0	1	0	1	0	1	0	1	0	1	0	0	0	0	0
PBXIP1	57326	symbol	H. sapiens	57326	H. sapiens	PBXIP1	PBX homeobox interacting protein 1	GO:0045892 negative regulation of transcription, DNA-templated;GO:1903507 negative regulation of nucleic acid-templated transcription;GO:1902679 negative regulation of RNA biosynthetic process			Cytosol;Vesicles(Approved)				0	0	0	0	0	0	0	0	0	0	0	0	0	0	0	0	0	0	0	0
ATP5J2	9551	gene_synonym	H. sapiens	9551	H. sapiens	ATP5MF	ATP synthase membrane subunit f	GO:0042776 mitochondrial ATP synthesis coupled proton transport;GO:0015986 ATP synthesis coupled proton transport;GO:0042407 cristae formation			Mitochondria(Supported)			(M5936)HALLMARK OXIDATIVE PHOSPHORYLATION	1	0	0	0	0	0	1	0	0	0	0	0	0	0	0	0	0	0	0	0
ACTN2	88	symbol	H. sapiens	88	H. sapiens	ACTN2	actinin alpha 2	GO:0051695 actin filament uncapping;GO:0086097 phospholipase C-activating angiotensin-activated signaling pathway;GO:1901017 negative regulation of potassium ion transmembrane transporter activity		Transporters/Accessory Factors Involved in Transport				(M5915)HALLMARK APICAL JUNCTION; (M5921)HALLMARK COMPLEMENT; (M5909)HALLMARK MYOGENESIS	0	0	1	0	1	0	1	0	1	0	0	0	1	0	1	0	0	0	0	0
PVALB	5816	symbol	H. sapiens	5816	H. sapiens	PVALB	parvalbumin	GO:0051480 regulation of cytosolic calcium ion concentration;GO:0006874 cellular calcium ion homeostasis;GO:0055074 calcium ion homeostasis			Cell Junctions;Nucleoli;Nucleoplasm(Approved)	Formic Acid (Calcium ion binding)		(M5909)HALLMARK MYOGENESIS	0	0	1	0	0	0	0	0	0	0	0	0	0	0	0	0	0	0	0	0
PPM1B	5495	symbol	H. sapiens	5495	H. sapiens	PPM1B	protein phosphatase, Mg2+/Mn2+ dependent 1B	GO:0042347 negative regulation of NF-kappaB import into nucleus;GO:0006499 N-terminal protein myristoylation;GO:0042345 regulation of NF-kappaB import into nucleus		Enzymes/ENZYME proteins/Hydrolases	Cytosol;Nucleoli(Approved)			(M5905)HALLMARK ADIPOGENESIS	0	0	1	0	1	0	0	0	0	0	0	0	0	0	0	0	0	0	0	0
NDUFS6	4726	symbol	H. sapiens	4726	H. sapiens	NDUFS6	NADH:ubiquinone oxidoreductase subunit S6	GO:0006120 mitochondrial electron transport, NADH to ubiquinone;GO:0042775 mitochondrial ATP synthesis coupled electron transport;GO:0042773 ATP synthesis coupled electron transport				NADH (Nadh dehydrogenase (ubiquinone) activity)		(M5936)HALLMARK OXIDATIVE PHOSPHORYLATION	1	0	1	0	0	0	0	0	0	1	0	0	0	0	0	0	0	0	0	0
LGALS1	3956	symbol	H. sapiens	3956	H. sapiens	LGALS1	galectin 1	GO:0002317 plasma cell differentiation;GO:0034120 positive regulation of erythrocyte aggregation;GO:0046598 positive regulation of viral entry into host cell			Cytosol;Nucleoplasm(Approved)	Beta-Mercaptoethanol (Signal transducer activity);Thiodigalactoside (Signal transducer activity);1,4-Dithiothreitol (Signal transducer activity)	(M269)PID RAS PATHWAY; (M254)PID MYC REPRESS PATHWAY; (M5880)NABA ECM AFFILIATED	(M5935)HALLMARK FATTY ACID METABOLISM; (M5930)HALLMARK EPITHELIAL MESENCHYMAL TRANSITION	0	0	1	0	1	0	0	0	1	0	0	0	0	0	0	0	0	0	0	0
SQSTM1	8878	symbol	H. sapiens	8878	H. sapiens	SQSTM1	sequestosome 1	GO:1900273 positive regulation of long-term synaptic potentiation;GO:0044130 negative regulation of growth of symbiont in host;GO:0044126 regulation of growth of symbiont in host			Cytosol;Vesicles(Enhanced)		(M110)PID IL1 PATHWAY; (M128)PID TNF PATHWAY; (M187)PID TRKR PATHWAY	(M5923)HALLMARK PI3K AKT MTOR SIGNALING; (M5941)HALLMARK UV RESPONSE UP; (M5902)HALLMARK APOPTOSIS	1	0	0	0	1	0	0	0	0	0	0	0	0	1	1	0	0	0	0	0
Cox5a	9377	symbol	H. sapiens	9377	H. sapiens	COX5A	cytochrome c oxidase subunit 5A	GO:0006123 mitochondrial electron transport, cytochrome c to oxygen;GO:0042775 mitochondrial ATP synthesis coupled electron transport;GO:0042773 ATP synthesis coupled electron transport		Transporters/Primary Active Transporters		Cholic Acid (Metal ion binding);N-Formylmethionine (Metal ion binding)		(M5926)HALLMARK MYC TARGETS V1; (M5936)HALLMARK OXIDATIVE PHOSPHORYLATION	1	1	0	0	0	0	1	1	0	0	0	0	0	0	0	0	0	0	0	0
SUCLG2	8801	symbol	H. sapiens	8801	H. sapiens	SUCLG2	succinate-CoA ligase GDP-forming beta subunit	GO:0006104 succinyl-CoA metabolic process;GO:0006105 succinate metabolic process;GO:0006099 tricarboxylic acid cycle		Citric acid cycle related proteins;Enzymes/ENZYME proteins/Ligase	Mitochondria(Supported)Plasma membrane(Approved)	Succinic acid (Succinate-coa ligase (gdp-forming) activity)		(M5935)HALLMARK FATTY ACID METABOLISM	1	1	0	0	0	0	0	0	0	0	0	1	0	0	0	0	0	1	0	0
NT5C1A	84618	symbol	H. sapiens	84618	H. sapiens	NT5C1A	5'-nucleotidase, cytosolic IA	GO:0009128 purine nucleoside monophosphate catabolic process;GO:0046135 pyrimidine nucleoside catabolic process;GO:0046085 adenosine metabolic process		Enzymes/ENZYME proteins/Hydrolases					1	0	0	0	1	0	0	0	0	1	0	0	0	0	0	1	0	0	0	0
MTDH	92140	symbol	H. sapiens	92140	H. sapiens	MTDH	metadherin	GO:0031663 lipopolysaccharide-mediated signaling pathway;GO:0070830 bicellular tight junction assembly;GO:0045766 positive regulation of angiogenesis			Endoplasmic reticulum(Enhanced)		(M66)PID MYC ACTIV PATHWAY		0	0	0	0	0	0	0	0	0	0	0	0	0	0	0	1	0	0	0	0
TNNC2	7125	symbol	H. sapiens	7125	H. sapiens	TNNC2	troponin C2, fast skeletal type	GO:0030049 muscle filament sliding;GO:0033275 actin-myosin filament sliding;GO:0003009 skeletal muscle contraction			Nucleoplasm;Vesicles(Approved)	Felodipine (Calcium ion binding);Calcium (Calcium ion binding);Octylphenoxy polyethoxyethanol (Calcium ion binding)		(M5909)HALLMARK MYOGENESIS	0	0	1	0	0	0	0	0	1	0	0	0	1	0	0	0	0	0	0	0
PADI2	11240	symbol	H. sapiens	11240	H. sapiens	PADI2	peptidyl arginine deiminase 2	GO:1901624 negative regulation of lymphocyte chemotaxis;GO:0036413 histone H3-R26 citrullination;GO:0010848 regulation of chromatin disassembly		Enzymes/ENZYME proteins/Hydrolases		L-Citrulline (Protein-arginine deiminase activity)			0	0	0	0	0	0	0	0	0	0	0	0	0	0	0	0	0	0	1	0
HSPB7	27129	symbol	H. sapiens	27129	H. sapiens	HSPB7	heat shock protein family B (small) member 7	GO:0008016 regulation of heart contraction;GO:0060047 heart contraction;GO:0006986 response to unfolded protein			Nucleoplasm(Approved)				0	0	1	0	0	0	0	0	1	0	0	0	0	0	0	0	0	0	0	0
SLC25A11	8402	symbol	H. sapiens	8402	H. sapiens	SLC25A11	solute carrier family 25 member 11	GO:0015742 alpha-ketoglutarate transport;GO:0006094 gluconeogenesis;GO:0006835 dicarboxylic acid transport		Transporters/Electrochemical Potential-driven transporters				(M5936)HALLMARK OXIDATIVE PHOSPHORYLATION	0	0	0	0	0	0	1	0	0	0	0	0	0	0	0	0	0	0	0	0
NDUFV1	4723	symbol	H. sapiens	4723	H. sapiens	NDUFV1	NADH:ubiquinone oxidoreductase core subunit V1	GO:0006120 mitochondrial electron transport, NADH to ubiquinone;GO:0042775 mitochondrial ATP synthesis coupled electron transport;GO:0042773 ATP synthesis coupled electron transport		Enzymes/ENZYME proteins/Oxidoreductases	Mitochondria(Supported)Cytosol(Uncertain)	NADH (Nadh dehydrogenase (ubiquinone) activity)		(M5936)HALLMARK OXIDATIVE PHOSPHORYLATION	1	0	0	0	0	0	0	0	0	0	0	0	0	0	0	0	0	0	0	0
DIAPH1	1729	symbol	H. sapiens	1729	H. sapiens	DIAPH1	diaphanous related formin 1	GO:0051279 regulation of release of sequestered calcium ion into cytosol;GO:0051209 release of sequestered calcium ion into cytosol;GO:0010522 regulation of calcium ion transport into cytosol			Plasma membrane(Approved)		(M232)PID ECADHERIN STABILIZATION PATHWAY; (M71)PID ILK PATHWAY; (M12)PID RHOA PATHWAY		0	0	1	0	0	0	1	0	1	0	0	0	0	0	0	0	0	0	0	0
ECI1	1632	symbol	H. sapiens	1632	H. sapiens	ECI1	enoyl-CoA delta isomerase 1	GO:0006635 fatty acid beta-oxidation;GO:0009062 fatty acid catabolic process;GO:0019395 fatty acid oxidation		Enzymes/ENZYME proteins/Isomerase		Octanoyl-Coenzyme A (Intramolecular oxidoreductase activity);Benzamidine (Intramolecular oxidoreductase activity)		(M5935)HALLMARK FATTY ACID METABOLISM; (M5936)HALLMARK OXIDATIVE PHOSPHORYLATION	0	0	0	0	0	0	0	0	0	1	0	0	0	0	0	0	0	0	0	0
BDH1	622	symbol	H. sapiens	622	H. sapiens	BDH1	3-hydroxybutyrate dehydrogenase 1	GO:0046952 ketone body catabolic process;GO:0046951 ketone body biosynthetic process;GO:1901569 fatty acid derivative catabolic process		Enzymes/ENZYME proteins/Oxidoreductases	Mitochondria(Enhanced)	NADH (3-hydroxybutyrate dehydrogenase activity)	(M106)PID HNF3B PATHWAY		1	0	0	0	0	0	0	0	0	1	1	0	0	0	0	0	0	0	0	0
NDUFB8	4714	symbol	H. sapiens	4714	H. sapiens	NDUFB8	NADH:ubiquinone oxidoreductase subunit B8	GO:0006120 mitochondrial electron transport, NADH to ubiquinone;GO:0042775 mitochondrial ATP synthesis coupled electron transport;GO:0042773 ATP synthesis coupled electron transport			Mitochondria(Supported)	NADH (Nadh dehydrogenase (ubiquinone) activity)		(M5936)HALLMARK OXIDATIVE PHOSPHORYLATION	1	0	0	1	1	0	1	0	0	0	0	0	0	0	0	0	0	0	0	0
tmem65	157378	symbol	H. sapiens	157378	H. sapiens	TMEM65	transmembrane protein 65	GO:1903779 regulation of cardiac conduction;GO:0061337 cardiac conduction;GO:0003231 cardiac ventricle development			Nucleoplasm(Approved)				0	0	1	0	0	0	0	0	1	0	0	0	0	0	0	0	0	0	0	0
VIM	7431	symbol	H. sapiens	7431	H. sapiens	VIM	vimentin	GO:0070307 lens fiber cell development;GO:0060020 Bergmann glial cell differentiation;GO:0030049 muscle filament sliding			Intermediate filaments(Approved)		(M14)PID AURORA B PATHWAY; (M220)PID CASPASE PATHWAY	(M5930)HALLMARK EPITHELIAL MESENCHYMAL TRANSITION	0	0	1	0	1	0	0	0	1	0	0	0	1	0	0	0	0	0	0	0
PYGM	5837	symbol	H. sapiens	5837	H. sapiens	PYGM	glycogen phosphorylase, muscle associated	GO:0005980 glycogen catabolic process;GO:0009251 glucan catabolic process;GO:0044247 cellular polysaccharide catabolic process		Enzymes/ENZYME proteins/Transferases		Pyridoxal Phosphate (Pyridoxal phosphate binding);Beta-D-Glucopyranose Spirohydantoin (Pyridoxal phosphate binding);3-Amino-8,9,10-Trihydroxy-7-Hydroxymethyl-6-Oxa-1,3-Diaza-Spiro[4.5]Decane-2,4-Dione (Pyridoxal phosphate binding);alpha-D-glucose 6-phosphate (Pyridoxal phosphate binding);1-N-Acetyl-Beta-D-Glucosamine (Pyridoxal phosphate binding);Fluoro-Phosphite Ion (Pyridoxal phosphate binding)…		(M5891)HALLMARK HYPOXIA; (M5909)HALLMARK MYOGENESIS	1	0	0	0	0	0	0	0	0	0	0	0	0	0	0	0	0	0	0	0
TUBA8	51807	symbol	H. sapiens	51807	H. sapiens	TUBA8	tubulin alpha 8	GO:0007017 microtubule-based process;GO:0007010 cytoskeleton organization;GO:0006996 organelle organization			Microtubules(Supported)	Epothilone D (Structural constituent of cytoskeleton);Epothilone B (Structural constituent of cytoskeleton)			0	0	0	0	1	0	1	0	0	0	1	0	0	0	0	0	0	0	0	1
CHCHD3	54927	symbol	H. sapiens	54927	H. sapiens	CHCHD3	coiled-coil-helix-coiled-coil-helix domain containing 3	GO:0042407 cristae formation;GO:0008053 mitochondrial fusion;GO:0007007 inner mitochondrial membrane organization			Mitochondria(Supported)				1	0	0	0	0	0	1	0	0	0	0	0	0	0	0	0	0	0	0	0
GAPDH	2597	symbol	H. sapiens	2597	H. sapiens	GAPDH	glyceraldehyde-3-phosphate dehydrogenase	GO:0052501 positive regulation by organism of apoptotic process in other organism involved in symbiotic interaction;GO:0061621 canonical glycolysis;GO:0052042 positive regulation by symbiont of host programmed cell death		Enzymes/ENZYME proteins/Oxidoreductases	Cytosol;Plasma membrane(Enhanced)	NADH (Peptidyl-cysteine s-nitrosylase activity);Adenosine-5-Diphosphoribose (Peptidyl-cysteine s-nitrosylase activity);Thionicotinamide-Adenine-Dinucleotide (Peptidyl-cysteine s-nitrosylase activity);4-(2-AMINOETHYL)BENZENESULFONYL FLUORIDE (Peptidyl-cysteine s-nitrosylase activity)	(M66)PID MYC ACTIV PATHWAY; (M5493)WNT SIGNALING	(M5924)HALLMARK MTORC1 SIGNALING; (M5891)HALLMARK HYPOXIA	1	0	0	0	1	0	1	0	0	1	0	1	0	0	0	1	0	1	0	0
Uqcrc2	7385	symbol	H. sapiens	7385	H. sapiens	UQCRC2	ubiquinol-cytochrome c reductase core protein 2	GO:0006122 mitochondrial electron transport, ubiquinol to cytochrome c;GO:0006627 protein processing involved in protein targeting to mitochondrion;GO:0042775 mitochondrial ATP synthesis coupled electron transport		Enzymes/Peptidases/Metallopeptidases	Mitochondria(Enhanced)	2-Hexyloxy-6-Hydroxymethyl-Tetrahydro-Pyran-3,4,5-Triol (Zinc ion binding);5-n-undecyl-6-hydroxy-4,7-dioxobenzothiazole (Zinc ion binding);METHYL (2Z)-2-(2-{[6-(2-CYANOPHENOXY)PYRIMIDIN-4-YL]OXY}PHENYL)-3-METHOXYACRYLATE (Zinc ion binding);(5S)-3-ANILINO-5-(2,4-DIFLUOROPHENYL)-5-METHYL-1,3-OXAZOLIDINE-2,4-DIONE (Zinc ion binding);FAMOXADONE (Zinc ion binding);METHYL (2Z)-3-METHOXY-2-{2-[(E)-2-PHE…		(M5936)HALLMARK OXIDATIVE PHOSPHORYLATION	1	1	0	0	1	0	1	1	0	0	0	0	0	0	0	0	0	0	0	0
STBD1	8987	symbol	H. sapiens	8987	H. sapiens	STBD1	starch binding domain 1	GO:0061723 glycophagy;GO:0005980 glycogen catabolic process;GO:0043312 neutrophil degranulation		Transporters	Cytosol(Supported)			(M5891)HALLMARK HYPOXIA	1	0	0	0	0	0	0	0	0	0	0	0	0	0	0	0	0	0	0	0
KLHL40	131377	symbol	H. sapiens	131377	H. sapiens	KLHL40	kelch like family member 40	GO:0032435 negative regulation of proteasomal ubiquitin-dependent protein catabolic process;GO:0098528 skeletal muscle fiber differentiation;GO:2000059 negative regulation of ubiquitin-dependent protein catabolic process							0	0	0	0	0	0	0	0	1	0	0	0	0	0	0	0	0	0	0	0
CAST	831	symbol	H. sapiens	831	H. sapiens	CAST	calpastatin	GO:2000675 negative regulation of type B pancreatic cell apoptotic process;GO:0097340 inhibition of cysteine-type endopeptidase activity;GO:2000674 regulation of type B pancreatic cell apoptotic process			Cytosol;Endoplasmic reticulum(Enhanced)	Calcium (Poly(a) rna binding)		(M5945)HALLMARK HEME METABOLISM	0	0	0	0	0	0	0	0	0	0	0	0	0	0	0	0	0	0	0	0
NDUFB10	4716	symbol	H. sapiens	4716	H. sapiens	NDUFB10	NADH:ubiquinone oxidoreductase subunit B10	GO:0006120 mitochondrial electron transport, NADH to ubiquinone;GO:0042775 mitochondrial ATP synthesis coupled electron transport;GO:0042773 ATP synthesis coupled electron transport				NADH (Nadh dehydrogenase (ubiquinone) activity)			1	0	0	1	0	0	0	0	0	0	0	0	0	0	0	0	0	0	0	0
ABCB8	11194	symbol	H. sapiens	11194	H. sapiens	ABCB8	ATP binding cassette subfamily B member 8	GO:0055085 transmembrane transport;GO:0006810 transport;GO:0051234 establishment of localization		Transporters/Primary Active Transporters	Mitochondria(Supported)Nucleus(Approved)			(M5905)HALLMARK ADIPOGENESIS	0	0	1	0	0	0	0	0	0	0	0	0	0	0	0	0	0	0	0	0
ATP5C1	509	gene_synonym	H. sapiens	509	H. sapiens	ATP5F1C	ATP synthase F1 subunit gamma	GO:0042776 mitochondrial ATP synthesis coupled proton transport;GO:0015986 ATP synthesis coupled proton transport;GO:0042407 cristae formation				Quercetin (Transmembrane transporter activity);1-ACETYL-2-CARBOXYPIPERIDINE (Transmembrane transporter activity);AUROVERTIN B (Transmembrane transporter activity);PICEATANNOL (Transmembrane transporter activity);N1-(2-AMINO-4-METHYLPENTYL)OCTAHYDRO-PYRROLO[1,2-A] PYRIMIDINE (Transmembrane transporter activity)		(M5936)HALLMARK OXIDATIVE PHOSPHORYLATION	1	0	0	0	0	0	1	0	0	0	0	0	0	0	0	0	0	0	0	0
ATP5A1	498	gene_synonym	H. sapiens	498	H. sapiens	ATP5F1A	ATP synthase F1 subunit alpha	GO:0042776 mitochondrial ATP synthesis coupled proton transport;GO:0043536 positive regulation of blood vessel endothelial cell migration;GO:0015986 ATP synthesis coupled proton transport			Mitochondria(Supported)	Quercetin (Transmembrane transporter activity);1-ACETYL-2-CARBOXYPIPERIDINE (Transmembrane transporter activity);AUROVERTIN B (Transmembrane transporter activity);PICEATANNOL (Transmembrane transporter activity);N1-(2-AMINO-4-METHYLPENTYL)OCTAHYDRO-PYRROLO[1,2-A] PYRIMIDINE (Transmembrane transporter activity)		(M5936)HALLMARK OXIDATIVE PHOSPHORYLATION	1	0	0	0	0	0	1	0	0	0	0	0	0	0	0	0	0	0	0	0
LMNA	4000	symbol	H. sapiens	4000	H. sapiens	LMNA	lamin A/C	GO:0035105 sterol regulatory element binding protein import into nucleus;GO:1903243 negative regulation of cardiac muscle hypertrophy in response to stress;GO:0010616 negative regulation of cardiac muscle adaptation					(M220)PID CASPASE PATHWAY	(M5902)HALLMARK APOPTOSIS	1	0	1	0	1	0	0	0	1	0	0	0	0	1	0	0	0	0	0	0
PGAM2	5224	symbol	H. sapiens	5224	H. sapiens	PGAM2	phosphoglycerate mutase 2	GO:0061621 canonical glycolysis;GO:0061620 glycolytic process through glucose-6-phosphate;GO:0043456 regulation of pentose-phosphate shunt		Enzymes/ENZYME proteins/Isomerase	Cytosol;Nucleoplasm(Approved)	Benzene Hexacarboxylic Acid (Phosphoglycerate mutase activity);3-Phosphoglyceric Acid (Phosphoglycerate mutase activity)		(M5909)HALLMARK MYOGENESIS; (M5891)HALLMARK HYPOXIA; (M5937)HALLMARK GLYCOLYSIS	1	0	1	0	1	0	1	0	0	1	1	1	0	0	0	0	0	1	0	0
TFRC	7037	symbol	H. sapiens	7037	H. sapiens	TFRC	transferrin receptor	GO:0045830 positive regulation of isotype switching;GO:0045191 regulation of isotype switching;GO:0045190 isotype switching		CD markers;Enzymes/Peptidases/Metallopeptidases	Endosomes;Lysosomes(Supported)		(M106)PID HNF3B PATHWAY; (M255)PID HIF1 TFPATHWAY; (M66)PID MYC ACTIV PATHWAY	(M5941)HALLMARK UV RESPONSE UP; (M5945)HALLMARK HEME METABOLISM; (M5925)HALLMARK E2F TARGETS	0	0	1	0	1	0	0	0	0	0	0	0	0	0	0	1	0	0	0	1
ANXA6	309	symbol	H. sapiens	309	H. sapiens	ANXA6	annexin A6	GO:0051560 mitochondrial calcium ion homeostasis;GO:0006874 cellular calcium ion homeostasis;GO:0006937 regulation of muscle contraction		Transporters/Transporter channels and pores			(M5880)NABA ECM AFFILIATED; (M5885)NABA MATRISOME ASSOCIATED; (M5889)NABA MATRISOME		0	0	1	0	0	0	0	0	0	0	0	0	0	1	1	0	0	0	0	0
SMYD2	56950	symbol	H. sapiens	56950	H. sapiens	SMYD2	SET and MYND domain containing 2	GO:0010452 histone H3-K36 methylation;GO:0018026 peptidyl-lysine monomethylation;GO:0018027 peptidyl-lysine dimethylation		Enzymes/ENZYME proteins/Transferases	Cytosol;Intermediate filaments;Mitochondria(Approved)		(M261)PID P53 REGULATION PATHWAY		0	1	0	0	0	0	0	0	1	0	0	0	0	0	0	0	0	0	0	0
MAOA	4128	symbol	H. sapiens	4128	H. sapiens	MAOA	monoamine oxidase A	GO:0042420 dopamine catabolic process;GO:0042424 catecholamine catabolic process;GO:0019614 catechol-containing compound catabolic process		Enzymes/ENZYME proteins/Oxidoreductases	Mitochondria(Enhanced)	Amphetamine (Serotonin binding);Phentermine (Serotonin binding);Procaine (Serotonin binding);Tranylcypromine (Serotonin binding);Phenelzine (Serotonin binding);Minaprine (Serotonin binding);Zonisamide (Serotonin binding);Selegiline (Serotonin binding);Procarbazine (Serotonin binding);Moclobemide (Serotonin binding);Isocarboxazid (Serotonin binding);Ephedra (Serotonin binding);MMDA (Serotonin bind…		(M5941)HALLMARK UV RESPONSE UP; (M5935)HALLMARK FATTY ACID METABOLISM; (M5934)HALLMARK XENOBIOTIC METABOLISM	1	0	0	0	1	0	0	0	0	0	1	1	0	0	0	0	1	0	0	0
MRPS36	92259	symbol	H. sapiens	92259	H. sapiens	MRPS36	mitochondrial ribosomal protein S36	GO:0070126 mitochondrial translational termination;GO:0070125 mitochondrial translational elongation;GO:0006415 translational termination			Mitochondria(Enhanced)				0	0	0	0	1	0	0	0	0	0	0	0	0	0	0	0	0	0	0	0
Serpinb6a	20719	symbol	M. musculus	5269	H. sapiens	SERPINB6	serpin family B member 6	GO:0043312 neutrophil degranulation;GO:0002283 neutrophil activation involved in immune response;GO:0071470 cellular response to osmotic stress			Centrosome(Approved)	Drotrecogin alfa (Serine-type endopeptidase inhibitor activity)	(M7955)SIG INSULIN RECEPTOR PATHWAY IN CARDIAC MYOCYTES; (M3468)NABA ECM REGULATORS; (M5885)NABA MATRISOME ASSOCIATED	(M5947)HALLMARK IL2 STAT5 SIGNALING	0	0	0	0	0	0	0	0	0	0	0	0	0	0	0	0	0	0	0	0
COX2	4513	symbol	H. sapiens	4513	H. sapiens	COX2	cytochrome c oxidase subunit II	GO:0006123 mitochondrial electron transport, cytochrome c to oxygen;GO:0042775 mitochondrial ATP synthesis coupled electron transport;GO:0042773 ATP synthesis coupled electron transport		Transporters/Primary Active Transporters		Cholic Acid (Cytochrome-c oxidase activity);N-Formylmethionine (Cytochrome-c oxidase activity);SCIO-469 (Cytochrome-c oxidase activity)	(M223)PID BETA CATENIN NUC PATHWAY		1	1	0	0	0	0	1	1	0	0	0	0	0	0	0	0	0	0	0	0
MAP2K6	5608	symbol	H. sapiens	5608	H. sapiens	MAP2K6	mitogen-activated protein kinase kinase 6	GO:0032308 positive regulation of prostaglandin secretion;GO:0032306 regulation of prostaglandin secretion;GO:0032305 positive regulation of icosanoid secretion	STE Ser/Thr protein kinase family	Enzymes/{ENZYME proteins/Transferases,Kinases/STE Ser/Thr protein kinases}	Cytosol;Nucleus(Supported)		(M209)PID P38 GAMMA DELTA PATHWAY; (M267)PID ANTHRAX PATHWAY; (M20)PID P38 MKK3 6PATHWAY	(M5923)HALLMARK PI3K AKT MTOR SIGNALING	0	1	1	0	1	0	0	0	0	0	1	0	0	0	0	0	0	0	0	0
APOO	79135	symbol	H. sapiens	79135	H. sapiens	APOO	apolipoprotein O	GO:0042407 cristae formation;GO:0007007 inner mitochondrial membrane organization;GO:0007006 mitochondrial membrane organization			Cytosol;Mitochondria(Approved)				1	0	0	0	0	0	1	0	0	0	0	0	0	0	0	0	0	0	0	0
CARNS1	57571	symbol	H. sapiens	57571	H. sapiens	CARNS1	carnosine synthase 1	GO:0035499 carnosine biosynthetic process;GO:0006548 histidine catabolic process;GO:0035498 carnosine metabolic process		Enzymes/ENZYME proteins/Ligase					1	0	0	0	1	0	0	0	0	1	0	0	0	0	0	0	1	0	0	0
FTH1	2495	symbol	H. sapiens	2495	H. sapiens	FTH1	ferritin heavy chain 1	GO:0006880 intracellular sequestering of iron ion;GO:0097577 sequestering of iron ion;GO:0006879 cellular iron ion homeostasis		Enzymes/ENZYME proteins/Oxidoreductases	Microtubules(Approved)	Iron Dextran (Iron ion binding)	(M254)PID MYC REPRESS PATHWAY		0	0	1	0	0	0	0	0	0	0	0	0	0	0	0	0	0	0	0	1
Uqcrq	27089	symbol	H. sapiens	27089	H. sapiens	UQCRQ	ubiquinol-cytochrome c reductase complex III subunit VII	GO:0021860 pyramidal neuron development;GO:0021539 subthalamus development;GO:0006122 mitochondrial electron transport, ubiquinol to cytochrome c			Mitochondria(Enhanced)	2-Hexyloxy-6-Hydroxymethyl-Tetrahydro-Pyran-3,4,5-Triol (Ubiquinol-cytochrome-c reductase activity);5-n-undecyl-6-hydroxy-4,7-dioxobenzothiazole (Ubiquinol-cytochrome-c reductase activity);METHYL (2Z)-2-(2-{[6-(2-CYANOPHENOXY)PYRIMIDIN-4-YL]OXY}PHENYL)-3-METHOXYACRYLATE (Ubiquinol-cytochrome-c reductase activity);(5S)-3-ANILINO-5-(2,4-DIFLUOROPHENYL)-5-METHYL-1,3-OXAZOLIDINE-2,4-DIONE (Ubiquinol-…		(M5905)HALLMARK ADIPOGENESIS; (M5936)HALLMARK OXIDATIVE PHOSPHORYLATION	1	0	0	0	0	0	0	1	0	0	0	0	0	0	0	0	0	0	1	0
ADSL	158	symbol	H. sapiens	158	H. sapiens	ADSL	adenylosuccinate lyase	GO:0044208 'de novo' AMP biosynthetic process;GO:0006189 'de novo' IMP biosynthetic process;GO:0006167 AMP biosynthetic process		Enzymes/ENZYME proteins/Lyases	Cytosol(Enhanced)			(M5935)HALLMARK FATTY ACID METABOLISM	1	1	0	0	0	0	1	0	0	0	0	0	0	0	1	1	0	0	0	0
OXSR1	9943	symbol	H. sapiens	9943	H. sapiens	OXSR1	oxidative stress responsive 1	GO:1901017 negative regulation of potassium ion transmembrane transporter activity;GO:1901380 negative regulation of potassium ion transmembrane transport;GO:1901016 regulation of potassium ion transmembrane transporter activity	STE Ser/Thr protein kinase family	Enzymes/{ENZYME proteins/Transferases,Kinases/STE Ser/Thr protein kinases}	Cytosol(Enhanced)			(M5938)HALLMARK REACTIVE OXIGEN SPECIES PATHWAY	0	0	1	0	0	0	1	0	0	0	1	0	0	0	0	0	0	0	0	0
ND1	4535	symbol	H. sapiens	4535	H. sapiens	ND1	NADH dehydrogenase, subunit 1 (complex I)	GO:0006120 mitochondrial electron transport, NADH to ubiquinone;GO:0042775 mitochondrial ATP synthesis coupled electron transport;GO:0042773 ATP synthesis coupled electron transport		Enzymes/ENZYME proteins/Oxidoreductases		NADH (Nadh dehydrogenase (ubiquinone) activity);Methoxyflurane (Nadh dehydrogenase (ubiquinone) activity);Halothane (Nadh dehydrogenase (ubiquinone) activity);Desflurane (Nadh dehydrogenase (ubiquinone) activity);Sevoflurane (Nadh dehydrogenase (ubiquinone) activity);N-Formylmethionine (Nadh dehydrogenase (ubiquinone) activity)			1	0	0	0	0	1	0	0	0	0	1	0	0	0	0	0	0	0	0	0
NDUFA9	4704	symbol	H. sapiens	4704	H. sapiens	NDUFA9	NADH:ubiquinone oxidoreductase subunit A9	GO:1901006 ubiquinone-6 biosynthetic process;GO:0006120 mitochondrial electron transport, NADH to ubiquinone;GO:1901004 ubiquinone-6 metabolic process			Mitochondria(Supported)Nucleoplasm(Approved)	NADH (Protein complex binding)		(M5936)HALLMARK OXIDATIVE PHOSPHORYLATION	1	0	0	0	0	1	1	0	0	0	0	1	0	0	0	0	0	0	0	0
NDUFS2	4720	symbol	H. sapiens	4720	H. sapiens	NDUFS2	NADH:ubiquinone oxidoreductase core subunit S2	GO:0006120 mitochondrial electron transport, NADH to ubiquinone;GO:0042775 mitochondrial ATP synthesis coupled electron transport;GO:0042773 ATP synthesis coupled electron transport		Enzymes/ENZYME proteins/Oxidoreductases	Mitochondria;Nucleoplasm(Enhanced)	NADH (Ubiquitin protein ligase binding)	(M19)PID P73PATHWAY	(M5938)HALLMARK REACTIVE OXIGEN SPECIES PATHWAY; (M5936)HALLMARK OXIDATIVE PHOSPHORYLATION	1	0	0	0	0	1	0	0	0	0	1	0	0	0	0	0	0	0	0	0
ATP1B1	481	symbol	H. sapiens	481	H. sapiens	ATP1B1	ATPase Na+/K+ transporting subunit beta 1	GO:1903281 positive regulation of calcium:sodium antiporter activity;GO:1903288 positive regulation of potassium ion import;GO:1903279 regulation of calcium:sodium antiporter activity		Transporters/Primary Active Transporters				(M5936)HALLMARK OXIDATIVE PHOSPHORYLATION	1	0	1	0	1	0	1	1	0	0	0	0	0	0	0	0	0	0	0	0
NDUFA2	4695	symbol	H. sapiens	4695	H. sapiens	NDUFA2	NADH:ubiquinone oxidoreductase subunit A2	GO:0006120 mitochondrial electron transport, NADH to ubiquinone;GO:0042775 mitochondrial ATP synthesis coupled electron transport;GO:0042773 ATP synthesis coupled electron transport				NADH (Nadh dehydrogenase (ubiquinone) activity)		(M5936)HALLMARK OXIDATIVE PHOSPHORYLATION	1	0	0	0	0	1	0	0	0	0	0	0	0	0	0	0	0	0	0	0
ARCN1	372	symbol	H. sapiens	372	H. sapiens	ARCN1	archain 1	GO:0021691 cerebellar Purkinje cell layer maturation;GO:0021699 cerebellar cortex maturation;GO:0021590 cerebellum maturation			Golgi apparatus;Vesicles(Enhanced)			(M5910)HALLMARK PROTEIN SECRETION	0	0	0	0	0	0	0	0	0	0	0	0	0	0	0	0	0	0	0	1
HSPB3	8988	symbol	H. sapiens	8988	H. sapiens	HSPB3	heat shock protein family B (small) member 3	GO:0006986 response to unfolded protein;GO:0035966 response to topologically incorrect protein;GO:0010033 response to organic substance							0	0	0	0	0	0	0	0	0	0	0	0	0	0	0	0	0	0	0	0
PURA	5813	symbol	H. sapiens	5813	H. sapiens	PURA	purine rich element binding protein A	GO:0006268 DNA unwinding involved in DNA replication;GO:0032508 DNA duplex unwinding;GO:0006270 DNA replication initiation		Transcription factors/Yet undefined DNA-binding domains				(M5901)HALLMARK G2M CHECKPOINT	0	0	0	0	0	0	0	0	0	0	0	0	0	0	0	0	0	0	0	0
ART1	417	symbol	H. sapiens	417	H. sapiens	ART1	ADP-ribosyltransferase 1	GO:0006471 protein ADP-ribosylation;GO:0006486 protein glycosylation;GO:0009101 glycoprotein biosynthetic process		CD markers;Enzymes/ENZYME proteins/Transferases		5-Bromonicotinamide (Nad+ adp-ribosyltransferase activity)			0	0	0	0	0	0	0	0	0	0	0	0	0	0	0	0	0	0	0	0
SLC27A1	376497	symbol	H. sapiens	376497	H. sapiens	SLC27A1	solute carrier family 27 member 1	GO:0001579 medium-chain fatty acid transport;GO:0031652 positive regulation of heat generation;GO:0032049 cardiolipin biosynthetic process		Transporters	Plasma membrane(Supported)Cytosol;Mitochondria(Uncertain)			(M5905)HALLMARK ADIPOGENESIS	0	0	1	0	0	0	1	0	0	1	0	0	0	0	0	0	0	0	0	0
PDHB	5162	symbol	H. sapiens	5162	H. sapiens	PDHB	pyruvate dehydrogenase E1 beta subunit	GO:0061732 mitochondrial acetyl-CoA biosynthetic process from pyruvate;GO:0010510 regulation of acetyl-CoA biosynthetic process from pyruvate;GO:0050812 regulation of acyl-CoA biosynthetic process		Citric acid cycle related proteins;Enzymes/ENZYME proteins/Oxidoreductases	Mitochondria;Nucleoplasm(Supported)	Pyruvic acid (Pyruvate dehydrogenase activity);NADH (Pyruvate dehydrogenase activity)		(M5935)HALLMARK FATTY ACID METABOLISM; (M5936)HALLMARK OXIDATIVE PHOSPHORYLATION	1	1	0	0	1	0	0	0	0	1	0	1	0	0	0	0	0	1	0	0
HIBCH	26275	symbol	H. sapiens	26275	H. sapiens	HIBCH	3-hydroxyisobutyryl-CoA hydrolase	GO:0006574 valine catabolic process;GO:0006573 valine metabolic process;GO:0009083 branched-chain amino acid catabolic process		Enzymes/ENZYME proteins/Hydrolases	Mitochondria;Nucleoplasm(Approved)	Quercetin (Hydro-lyase activity)		(M5935)HALLMARK FATTY ACID METABOLISM; (M5905)HALLMARK ADIPOGENESIS	0	0	0	0	1	0	0	0	0	1	0	0	0	0	0	0	0	1	0	0
MPZ	4359	symbol	H. sapiens	4359	H. sapiens	MPZ	myelin protein zero	GO:0098743 cell aggregation;GO:0042552 myelination;GO:0008366 axon ensheathment							0	0	0	0	0	0	0	0	0	0	0	0	0	0	0	0	0	0	0	0
RPS6	6194	symbol	H. sapiens	6194	H. sapiens	RPS6	ribosomal protein S6	GO:0002309 T cell proliferation involved in immune response;GO:0022605 oogenesis stage;GO:0006924 activation-induced cell death of T cells		Ribosomal proteins	Cytosol;Endoplasmic reticulum(Enhanced)		(M143)PID IL2 PI3K PATHWAY; (M164)PID ERBB1 DOWNSTREAM PATHWAY	(M5926)HALLMARK MYC TARGETS V1	0	0	0	0	1	0	0	0	0	0	0	0	0	0	0	0	0	0	0	0
EEF1A1	1915	symbol	H. sapiens	1915	H. sapiens	EEF1A1	eukaryotic translation elongation factor 1 alpha 1	GO:1904714 regulation of chaperone-mediated autophagy;GO:0061684 chaperone-mediated autophagy;GO:0043312 neutrophil degranulation			Cytosol(Supported)	Guanosine-5'-Diphosphate (Trna binding)			0	0	0	0	1	0	0	0	0	0	1	0	0	0	0	0	0	0	0	0
DLST	1743	symbol	H. sapiens	1743	H. sapiens	DLST	dihydrolipoamide S-succinyltransferase	GO:0033512 L-lysine catabolic process to acetyl-CoA via saccharopine;GO:0019474 L-lysine catabolic process to acetyl-CoA;GO:0019477 L-lysine catabolic process		Citric acid cycle related proteins;Enzymes/ENZYME proteins/Transferases				(M5935)HALLMARK FATTY ACID METABOLISM; (M5936)HALLMARK OXIDATIVE PHOSPHORYLATION	1	1	0	0	1	0	0	0	0	1	1	1	0	0	0	0	0	1	0	0
ATP5H	10476	gene_synonym	H. sapiens	10476	H. sapiens	ATP5PD	ATP synthase peripheral stalk subunit d	GO:0042776 mitochondrial ATP synthesis coupled proton transport;GO:0015986 ATP synthesis coupled proton transport;GO:0042407 cristae formation			Nucleoplasm(Supported)			(M5936)HALLMARK OXIDATIVE PHOSPHORYLATION	1	0	0	0	0	0	1	0	0	0	0	0	0	0	0	0	0	0	0	0
SPR	6697	symbol	H. sapiens	6697	H. sapiens	SPR	sepiapterin reductase	GO:0006729 tetrahydrobiopterin biosynthetic process;GO:0046146 tetrahydrobiopterin metabolic process;GO:0034312 diol biosynthetic process		Enzymes/ENZYME proteins/Oxidoreductases	Cytosol(Supported)Nucleoplasm(Approved)	Oxaloacetate Ion (Sepiapterin reductase activity);2'-Monophosphoadenosine 5'-Diphosphoribose (Sepiapterin reductase activity);Biopterin (Sepiapterin reductase activity);N-Acetyl Serotonin (Sepiapterin reductase activity)		(M5941)HALLMARK UV RESPONSE UP	1	0	0	0	0	0	0	0	0	0	1	1	0	0	0	0	0	0	0	0
TRIM72	493829	symbol	H. sapiens	493829	H. sapiens	TRIM72	tripartite motif containing 72	GO:0046627 negative regulation of insulin receptor signaling pathway;GO:0043569 negative regulation of insulin-like growth factor receptor signaling pathway;GO:0010832 negative regulation of myotube differentiation		Transporters/Transporter channels and pores	Nucleoli;Nucleus(Approved)				0	0	1	0	0	0	0	0	1	0	0	0	0	1	1	0	0	0	0	0
MACROD1	28992	symbol	H. sapiens	28992	H. sapiens	MACROD1	MACRO domain containing 1	GO:0051725 protein de-ADP-ribosylation;GO:0042278 purine nucleoside metabolic process;GO:0009116 nucleoside metabolic process			Nucleoplasm(Supported)				1	0	0	0	0	0	0	0	0	0	0	0	0	0	0	1	0	0	0	0
MPC2	25874	symbol	H. sapiens	25874	H. sapiens	MPC2	mitochondrial pyruvate carrier 2	GO:0061732 mitochondrial acetyl-CoA biosynthetic process from pyruvate;GO:0006850 mitochondrial pyruvate transmembrane transport;GO:0035774 positive regulation of insulin secretion involved in cellular response to glucose stimulus		Transporters/Electrochemical Potential-driven transporters				(M5898)HALLMARK DNA REPAIR	1	0	1	0	0	0	1	0	0	1	0	1	0	0	0	0	0	1	0	0
SERBP1	26135	symbol	H. sapiens	26135	H. sapiens	SERBP1	SERPINE1 mRNA binding protein 1	GO:0043488 regulation of mRNA stability;GO:0061013 regulation of mRNA catabolic process;GO:0043487 regulation of RNA stability			Cytosol(Enhanced)			(M5926)HALLMARK MYC TARGETS V1	0	0	0	0	1	0	0	0	0	0	0	0	0	0	0	0	0	0	0	0
RPL35A	6165	symbol	H. sapiens	6165	H. sapiens	RPL35A	ribosomal protein L35a	GO:0006614 SRP-dependent cotranslational protein targeting to membrane;GO:0006613 cotranslational protein targeting to membrane;GO:0000184 nuclear-transcribed mRNA catabolic process, nonsense-mediated decay		Ribosomal proteins					0	0	0	0	1	0	0	0	0	0	0	0	0	0	0	0	0	0	0	0
tuba4a	7277	symbol	H. sapiens	7277	H. sapiens	TUBA4A	tubulin alpha 4a	GO:0097711 ciliary basal body-plasma membrane docking;GO:0002576 platelet degranulation;GO:0010389 regulation of G2/M transition of mitotic cell cycle			Microtubules(Enhanced)	Vincristine (Structural constituent of cytoskeleton);Podofilox (Structural constituent of cytoskeleton);Epothilone D (Structural constituent of cytoskeleton);Epothilone B (Structural constituent of cytoskeleton);CYT997 (Structural constituent of cytoskeleton);S-8184 (Structural constituent of cytoskeleton);Cabazitaxel (Structural constituent of cytoskeleton)		(M5941)HALLMARK UV RESPONSE UP; (M5924)HALLMARK MTORC1 SIGNALING; (M5893)HALLMARK MITOTIC SPINDLE	0	0	0	0	1	0	1	0	0	0	1	0	0	0	0	0	0	0	0	1
ADK	132	symbol	H. sapiens	132	H. sapiens	ADK	adenosine kinase	GO:0006175 dATP biosynthetic process;GO:0006169 adenosine salvage;GO:0009153 purine deoxyribonucleotide biosynthetic process		Enzymes/ENZYME proteins/Transferases	Cytosol;Nucleoplasm(Supported)	Adenosine monophosphate (Poly(a) rna binding);Ribavirin (Poly(a) rna binding);7-(5-DEOXY-BETA-D-RIBOFURANOSYL)-5-IODO-7H-PYRROLO[2,3-D]PYRIMIDIN-4-AMINE (Poly(a) rna binding);5-[4-(DIMETHYLAMINO)PHENYL]-6-[(6-MORPHOLIN-4-YLPYRIDIN-3-YL)ETHYNYL]PYRIMIDIN-4-AMINE (Poly(a) rna binding)			1	0	0	0	0	0	1	0	0	0	0	0	0	0	0	1	0	0	0	0
PRDX6	9588	symbol	H. sapiens	9588	H. sapiens	PRDX6	peroxiredoxin 6	GO:0048026 positive regulation of mRNA splicing, via spliceosome;GO:0046475 glycerophospholipid catabolic process;GO:0050685 positive regulation of mRNA processing		Enzymes/ENZYME proteins/Oxidoreductases	Cytosol(Supported)Plasma membrane(Approved)	Isopropyl Alcohol (Ubiquitin protein ligase binding);2-(N-Morpholino)-Ethanesulfonic Acid (Ubiquitin protein ligase binding)		(M5938)HALLMARK REACTIVE OXIGEN SPECIES PATHWAY; (M5935)HALLMARK FATTY ACID METABOLISM	1	0	0	0	0	0	0	0	0	1	1	1	0	0	0	0	0	0	0	0
FMOD	2331	symbol	H. sapiens	2331	H. sapiens	FMOD	fibromodulin	GO:0042340 keratan sulfate catabolic process;GO:0007181 transforming growth factor beta receptor complex assembly;GO:0018146 keratan sulfate biosynthetic process					(M5882)NABA PROTEOGLYCANS; (M5884)NABA CORE MATRISOME; (M5889)NABA MATRISOME	(M5930)HALLMARK EPITHELIAL MESENCHYMAL TRANSITION	0	0	0	0	0	0	0	0	1	0	0	0	0	0	0	0	0	0	0	0
CDH13	1012	symbol	H. sapiens	1012	H. sapiens	CDH13	cadherin 13	GO:0055096 low-density lipoprotein particle mediated signaling;GO:0055095 lipoprotein particle mediated signaling;GO:0050927 positive regulation of positive chemotaxis			Plasma membrane(Supported)			(M5921)HALLMARK COMPLEMENT; (M5909)HALLMARK MYOGENESIS; (M5939)HALLMARK P53 PATHWAY	0	0	1	0	0	0	0	0	0	0	0	0	0	0	0	0	0	0	0	0
PPIA	5478	symbol	H. sapiens	5478	H. sapiens	PPIA	peptidylprolyl isomerase A	GO:0019064 fusion of virus membrane with host plasma membrane;GO:0039663 membrane fusion involved in viral entry into host cell;GO:0019061 uncoating of virus		Enzymes/ENZYME proteins/Isomerase		Cyclosporine (Virion binding);L-Proline (Virion binding);(3r)-1-Acetyl-3-Methylpiperidine (Virion binding);Ethyl Oxo(Piperidin-1-Yl)Acetate (Virion binding);(3s,6s,9r,10r,11s,12s,13e,15e,18s,21s)-18-{(1e,3e,7s,8s)-9-[(2s,3r,4s,5s,6r,9s,11s)-9-Ethyl-4-Hydroxy-3,5,11-Trimethyl-8-Oxo-1-Oxa-7-Azaspiro[5.5]Undec-2-Yl]-8-Hydroxy-1,7-Dimethylnona-1,3-Dienyl}-10,12-Dihydroxy-3-(3-Hydroxybenzyl)-6-Isoprop…		(M5926)HALLMARK MYC TARGETS V1; (M5924)HALLMARK MTORC1 SIGNALING; (M5937)HALLMARK GLYCOLYSIS	0	0	0	0	1	0	0	0	0	0	0	0	0	0	0	0	0	0	0	0
NLRX1	79671	symbol	H. sapiens	79671	H. sapiens	NLRX1	NLR family member X1	GO:0039536 negative regulation of RIG-I signaling pathway;GO:0039532 negative regulation of viral-induced cytoplasmic pattern recognition receptor signaling pathway;GO:0039535 regulation of RIG-I signaling pathway			Mitochondria(Supported)Cell Junctions;Plasma membrane(Approved)				0	0	0	0	1	0	0	0	0	0	0	0	0	0	0	0	0	0	0	0
ESYT2	57488	symbol	H. sapiens	57488	H. sapiens	ESYT2	extended synaptotagmin 2	GO:0061817 endoplasmic reticulum-plasma membrane tethering;GO:0051643 endoplasmic reticulum localization;GO:0006687 glycosphingolipid metabolic process		Transporters	Cytosol(Uncertain)				0	0	0	0	0	0	0	0	0	0	0	0	0	0	0	0	0	0	0	0
CAPG	822	symbol	H. sapiens	822	H. sapiens	CAPG	capping actin protein, gelsolin like	GO:0051016 barbed-end actin filament capping;GO:0051693 actin filament capping;GO:0071803 positive regulation of podosome assembly			Nucleus(Enhanced)			(M5950)HALLMARK ALLOGRAFT REJECTION; (M5947)HALLMARK IL2 STAT5 SIGNALING; (M5930)HALLMARK EPITHELIAL MESENCHYMAL TRANSITION	0	0	0	0	0	0	0	0	1	0	0	0	0	0	0	0	0	0	0	0
ATP1A1	476	symbol	H. sapiens	476	H. sapiens	ATP1A1	ATPase Na+/K+ transporting subunit alpha 1	GO:0031947 negative regulation of glucocorticoid biosynthetic process;GO:0090032 negative regulation of steroid hormone biosynthetic process;GO:1990573 potassium ion import across plasma membrane		Enzymes/ENZYME proteins/Hydrolases;Transporters/Primary Active Transporters		Digoxin (Steroid hormone binding);Acetyldigitoxin (Steroid hormone binding);Hydroflumethiazide (Steroid hormone binding);Etacrynic acid (Steroid hormone binding);Trichlormethiazide (Steroid hormone binding);Deslanoside (Steroid hormone binding);Ouabain (Steroid hormone binding);Diazoxide (Steroid hormone binding);Bretylium (Steroid hormone binding);Ciclopirox (Steroid hormone binding);Bepridil (S…		(M5910)HALLMARK PROTEIN SECRETION	0	0	1	0	0	0	1	1	1	0	0	0	1	0	0	0	0	0	0	0
GSTM1	2944	symbol	H. sapiens	2944	H. sapiens	GSTM1	glutathione S-transferase mu 1	GO:0070458 cellular detoxification of nitrogen compound;GO:1901687 glutathione derivative biosynthetic process;GO:0018916 nitrobenzene metabolic process		Enzymes/ENZYME proteins/Transferases	Cytosol(Approved)	Glutathione (Protein homodimerization activity);(9r,10r)-9-(S-Glutathionyl)-10-Hydroxy-9,10-Dihydrophenanthrene (Protein homodimerization activity);Zinc Trihydroxide (Protein homodimerization activity);Glutathione S-(2,4 Dinitrobenzene) (Protein homodimerization activity);Fluorotryptophane (Protein homodimerization activity);(9s,10s)-9-(S-Glutathionyl)-10-Hydroxy-9,10-Dihydrophenanthrene (Protein…	(M195)PID CMYB PATHWAY	(M5902)HALLMARK APOPTOSIS	0	0	0	0	0	0	0	0	0	0	1	1	0	0	0	0	1	0	0	0
OGDH	4967	symbol	H. sapiens	4967	H. sapiens	OGDH	oxoglutarate dehydrogenase	GO:0061034 olfactory bulb mitral cell layer development;GO:0021860 pyramidal neuron development;GO:0022028 tangential migration from the subventricular zone to the olfactory bulb		Citric acid cycle related proteins;Enzymes/ENZYME proteins/Oxidoreductases	Mitochondria(Enhanced)	NADH (Thiamine pyrophosphate binding);Valproic Acid (Thiamine pyrophosphate binding)		(M5936)HALLMARK OXIDATIVE PHOSPHORYLATION	1	1	0	0	1	0	1	0	0	1	0	1	0	0	0	0	1	1	0	0
SELENBP1	8991	symbol	H. sapiens	8991	H. sapiens	SELENBP1	selenium binding protein 1	GO:0015031 protein transport;GO:0015833 peptide transport;GO:0042886 amide transport			Nucleoli(Supported)			(M5891)HALLMARK HYPOXIA; (M5945)HALLMARK HEME METABOLISM	0	0	0	0	0	0	0	0	0	0	0	0	0	0	0	0	0	0	0	0
CLTC	1213	symbol	H. sapiens	1213	H. sapiens	CLTC	clathrin heavy chain	GO:1900126 negative regulation of hyaluronan biosynthetic process;GO:1900125 regulation of hyaluronan biosynthetic process;GO:0033572 transferrin transport			Vesicles(Enhanced)Mitotic spindle(Supported)Cytosol(Approved)		(M94)PID FAS PATHWAY; (M67)PID ARF6 TRAFFICKING PATHWAY	(M5910)HALLMARK PROTEIN SECRETION; (M5923)HALLMARK PI3K AKT MTOR SIGNALING	1	0	1	0	1	0	0	0	1	0	0	0	0	0	0	0	0	0	0	1
COX7C	1350	symbol	H. sapiens	1350	H. sapiens	COX7C	cytochrome c oxidase subunit 7C	GO:0006123 mitochondrial electron transport, cytochrome c to oxygen;GO:0042775 mitochondrial ATP synthesis coupled electron transport;GO:0042773 ATP synthesis coupled electron transport		Transporters/Primary Active Transporters		Cholic Acid (Cytochrome-c oxidase activity);N-Formylmethionine (Cytochrome-c oxidase activity)		(M5936)HALLMARK OXIDATIVE PHOSPHORYLATION	1	1	0	0	0	0	1	1	0	0	0	0	0	0	0	0	0	0	0	0
JSRP1	126306	symbol	H. sapiens	126306	H. sapiens	JSRP1	junctional sarcoplasmic reticulum protein 1	GO:0060314 regulation of ryanodine-sensitive calcium-release channel activity;GO:0051279 regulation of release of sequestered calcium ion into cytosol;GO:0051209 release of sequestered calcium ion into cytosol			Endoplasmic reticulum(Approved)				0	0	1	0	0	0	1	0	0	0	0	0	1	0	0	0	0	0	0	0
RPL31	6160	symbol	H. sapiens	6160	H. sapiens	RPL31	ribosomal protein L31	GO:0006614 SRP-dependent cotranslational protein targeting to membrane;GO:0006613 cotranslational protein targeting to membrane;GO:0000184 nuclear-transcribed mRNA catabolic process, nonsense-mediated decay		Ribosomal proteins					0	0	0	0	1	0	0	0	0	0	0	0	0	0	0	0	0	0	0	0
FUNDC2	65991	symbol	H. sapiens	65991	H. sapiens	FUNDC2	FUN14 domain containing 2	GO:0000422 autophagy of mitochondrion;GO:0061726 mitochondrion disassembly;GO:1903008 organelle disassembly							1	0	0	0	0	0	0	0	0	0	0	0	0	0	0	0	0	0	0	0
TMEM43	79188	symbol	H. sapiens	79188	H. sapiens	TMEM43	transmembrane protein 43	GO:0071763 nuclear membrane organization;GO:0006998 nuclear envelope organization;GO:0006997 nucleus organization							0	0	0	0	0	0	0	0	0	0	0	0	0	1	0	0	0	0	0	0
CAT	847	symbol	H. sapiens	847	H. sapiens	CAT	catalase	GO:0033591 response to L-ascorbic acid;GO:0033197 response to vitamin E;GO:0001657 ureteric bud development		Enzymes/ENZYME proteins/Oxidoreductases	Cytosol;Vesicles(Supported)	Fomepizole (Receptor binding)	(M136)PID FOXO PATHWAY	(M5938)HALLMARK REACTIVE OXIGEN SPECIES PATHWAY; (M5949)HALLMARK PEROXISOME; (M5948)HALLMARK BILE ACID METABOLISM	1	1	0	0	0	0	0	0	0	0	1	1	0	0	1	0	1	1	0	0
ABHD11	83451	symbol	H. sapiens	83451	H. sapiens	ABHD11	abhydrolase domain containing 11	GO:0008150 biological_process			Mitochondria(Supported)				0	0	0	0	0	0	0	0	0	0	0	0	0	0	0	0	0	0	0	0
ANXA4	307	symbol	H. sapiens	307	H. sapiens	ANXA4	annexin A4	GO:2000483 negative regulation of interleukin-8 secretion;GO:2000482 regulation of interleukin-8 secretion;GO:0072606 interleukin-8 secretion			Cytosol(Approved)		(M5880)NABA ECM AFFILIATED; (M5885)NABA MATRISOME ASSOCIATED; (M5889)NABA MATRISOME	(M5942)HALLMARK UV RESPONSE DN; (M5947)HALLMARK IL2 STAT5 SIGNALING	0	0	1	0	0	0	0	0	0	0	0	0	0	0	0	0	0	0	0	0
ASPH	444	symbol	H. sapiens	444	H. sapiens	ASPH	aspartate beta-hydroxylase	GO:0097202 activation of cysteine-type endopeptidase activity;GO:0042264 peptidyl-aspartic acid hydroxylation;GO:0018197 peptidyl-aspartic acid modification		Enzymes/ENZYME proteins/Oxidoreductases;Transporters/Accessory Factors Involved in Transport	Endoplasmic reticulum(Supported)	L-Aspartic Acid (Structural molecule activity);Succinic acid (Structural molecule activity)			1	0	1	0	0	0	0	0	0	0	0	0	0	0	0	0	0	0	0	0
SERPINH1	871	symbol	H. sapiens	871	H. sapiens	SERPINH1	serpin family H member 1	GO:0003433 chondrocyte development involved in endochondral bone morphogenesis;GO:0003413 chondrocyte differentiation involved in endochondral bone morphogenesis;GO:0060351 cartilage development involved in endochondral bone morphogenesis			Endoplasmic reticulum(Enhanced)		(M3468)NABA ECM REGULATORS; (M5885)NABA MATRISOME ASSOCIATED; (M5889)NABA MATRISOME	(M5930)HALLMARK EPITHELIAL MESENCHYMAL TRANSITION; (M5924)HALLMARK MTORC1 SIGNALING	0	0	0	0	0	0	0	0	1	0	0	0	0	0	0	0	0	0	0	0
APOBEC2	10930	symbol	H. sapiens	10930	H. sapiens	APOBEC2	apolipoprotein B mRNA editing enzyme catalytic subunit 2	GO:0009972 cytidine deamination;GO:0006216 cytidine catabolic process;GO:0046133 pyrimidine ribonucleoside catabolic process		Enzymes/ENZYME proteins/Hydrolases					1	0	0	0	1	0	0	0	0	1	0	0	0	0	0	1	0	0	0	0
HINT1	3094	symbol	H. sapiens	3094	H. sapiens	HINT1	histidine triad nucleotide binding protein 1	GO:0009154 purine ribonucleotide catabolic process;GO:0009261 ribonucleotide catabolic process;GO:0006195 purine nucleotide catabolic process			Cytosol;Nucleus;Plasma membrane(Supported)	Adenosine monophosphate (Protein kinase c binding);Guanosine-5'-Monophosphate (Protein kinase c binding);5'-O-(N-Ethyl-Sulfamoyl)Adenosine (Protein kinase c binding);Adenosine-5'-Ditungstate (Protein kinase c binding);8-Bromo-Adenosine-5'-Monophosphate (Protein kinase c binding)		(M5939)HALLMARK P53 PATHWAY	1	0	1	0	1	0	0	0	0	0	0	0	0	0	0	0	0	0	0	0
SAR1B	51128	symbol	H. sapiens	51128	H. sapiens	SAR1B	secretion associated Ras related GTPase 1B	GO:0048208 COPII vesicle coating;GO:0048207 vesicle targeting, rough ER to cis-Golgi;GO:0019886 antigen processing and presentation of exogenous peptide antigen via MHC class II			Endoplasmic reticulum(Approved)	Guanosine-5'-Diphosphate (Metal ion binding)		(M5934)HALLMARK XENOBIOTIC METABOLISM	0	0	1	0	0	0	0	0	0	0	0	0	0	0	0	0	0	0	0	1
IVD	3712	symbol	H. sapiens	3712	H. sapiens	IVD	isovaleryl-CoA dehydrogenase	GO:0006552 leucine catabolic process;GO:0033539 fatty acid beta-oxidation using acyl-CoA dehydrogenase;GO:0006551 leucine metabolic process		Enzymes/ENZYME proteins/Oxidoreductases	Mitochondria(Enhanced)Nucleoplasm(Approved)	Flavin adenine dinucleotide (Oxidoreductase activity, acting on the ch-ch group of donors, with a flavin as acceptor);Coenzyme a Persulfide (Oxidoreductase activity, acting on the ch-ch group of donors, with a flavin as acceptor)			0	0	0	0	1	0	0	0	0	1	0	0	0	0	0	0	0	0	0	0
ATP5J	522	gene_synonym	H. sapiens	522	H. sapiens	ATP5PF	ATP synthase peripheral stalk subunit F6	GO:0042776 mitochondrial ATP synthesis coupled proton transport;GO:0015986 ATP synthesis coupled proton transport;GO:0021762 substantia nigra development			Mitochondria(Supported)		(M285)PID HNF3A PATHWAY; (M200)PID ERA GENOMIC PATHWAY	(M5936)HALLMARK OXIDATIVE PHOSPHORYLATION	1	0	0	0	0	0	1	0	0	0	0	0	0	0	0	0	0	0	1	0
LRPAP1	4043	symbol	H. sapiens	4043	H. sapiens	LRPAP1	LDL receptor related protein associated protein 1	GO:0010916 negative regulation of very-low-density lipoprotein particle clearance;GO:0010915 regulation of very-low-density lipoprotein particle clearance;GO:0002091 negative regulation of receptor internalization			Endoplasmic reticulum(Enhanced)		(M211)PID HEDGEHOG 2PATHWAY; (M163)PID LIS1 PATHWAY; (M69)PID REELIN PATHWAY	(M5944)HALLMARK ANGIOGENESIS	0	0	1	0	0	0	0	0	0	0	0	0	0	0	0	0	0	0	0	0
TNNI2	7136	symbol	H. sapiens	7136	H. sapiens	TNNI2	troponin I2, fast skeletal type	GO:0030049 muscle filament sliding;GO:0033275 actin-myosin filament sliding;GO:0003009 skeletal muscle contraction			Intermediate filaments;Plasma membrane(Approved)			(M5909)HALLMARK MYOGENESIS	0	0	1	0	0	0	0	0	1	0	0	0	1	0	0	0	0	0	0	0
ND5	4540	symbol	H. sapiens	4540	H. sapiens	ND5	NADH dehydrogenase, subunit 5 (complex I)	GO:0006120 mitochondrial electron transport, NADH to ubiquinone;GO:0042775 mitochondrial ATP synthesis coupled electron transport;GO:0042773 ATP synthesis coupled electron transport		Enzymes/ENZYME proteins/Oxidoreductases		NADH (Nadh dehydrogenase (ubiquinone) activity);molecular iodine (Nadh dehydrogenase (ubiquinone) activity)			1	0	0	1	0	0	0	0	0	0	1	0	0	0	0	0	0	0	0	0
GSTM5	2949	symbol	H. sapiens	2949	H. sapiens	GSTM5	glutathione S-transferase mu 5	GO:1901687 glutathione derivative biosynthetic process;GO:1901685 glutathione derivative metabolic process;GO:0006749 glutathione metabolic process		Enzymes/ENZYME proteins/Transferases	Cytokinetic bridge;Cytosol(Approved)	Glutathione (Glutathione transferase activity)			0	0	0	0	0	0	0	0	0	0	0	1	0	0	0	0	1	0	0	0
H1F0	3005	symbol	H. sapiens	3005	H. sapiens	H1F0	H1 histone family member 0	GO:0006309 apoptotic DNA fragmentation;GO:0030262 apoptotic nuclear changes;GO:0000737 DNA catabolic process, endonucleolytic			Nuclear bodies;Nucleus(Supported)Actin filaments;Golgi apparatus(Uncertain)			(M5908)HALLMARK ANDROGEN RESPONSE; (M5902)HALLMARK APOPTOSIS; (M5945)HALLMARK HEME METABOLISM	0	0	0	0	1	0	0	0	0	0	1	0	0	0	0	0	0	0	0	0
SOD2	6648	symbol	H. sapiens	6648	H. sapiens	SOD2	superoxide dismutase 2	GO:0003069 acetylcholine-mediated vasodilation involved in regulation of systemic arterial blood pressure;GO:0003068 regulation of systemic arterial blood pressure by acetylcholine;GO:0003070 regulation of systemic arterial blood pressure by neurotransmitter		Enzymes/ENZYME proteins/Oxidoreductases		Benzylsulfinic Acid (Superoxide dismutase activity);3-Fluorotyrosine (Superoxide dismutase activity)	(M136)PID FOXO PATHWAY	(M5938)HALLMARK REACTIVE OXIGEN SPECIES PATHWAY; (M5949)HALLMARK PEROXISOME; (M5941)HALLMARK UV RESPONSE UP	1	0	1	0	0	0	1	0	0	0	1	0	0	0	1	0	0	0	0	0
COPA	1314	symbol	H. sapiens	1314	H. sapiens	COPA	coatomer protein complex subunit alpha	GO:0030157 pancreatic juice secretion;GO:0032941 secretion by tissue;GO:0006891 intra-Golgi vesicle-mediated transport			Cytosol;Golgi apparatus;Nucleoplasm(Approved)		(M243)PID ARF 3PATHWAY; (M195)PID CMYB PATHWAY	(M5930)HALLMARK EPITHELIAL MESENCHYMAL TRANSITION	0	0	0	0	0	0	0	0	0	0	0	0	0	0	0	0	0	0	0	1
ACAD9	28976	symbol	H. sapiens	28976	H. sapiens	ACAD9	acyl-CoA dehydrogenase family member 9	GO:0051791 medium-chain fatty acid metabolic process;GO:0032981 mitochondrial respiratory chain complex I assembly;GO:0001676 long-chain fatty acid metabolic process			Mitochondria(Enhanced)				1	0	0	0	0	0	0	0	0	1	0	0	0	0	0	0	0	0	0	0
PLIN3	10226	symbol	H. sapiens	10226	H. sapiens	PLIN3	perilipin 3	GO:0016192 vesicle-mediated transport;GO:0006810 transport;GO:0051234 establishment of localization			Lipid droplets(Enhanced)Cytosol(Supported)	Idursulfase;Galsulfase			0	0	0	0	0	0	0	0	0	0	0	0	0	0	0	0	0	0	0	1
SEC31A	22872	symbol	H. sapiens	22872	H. sapiens	SEC31A	SEC31 homolog A, COPII coat complex component	GO:0048208 COPII vesicle coating;GO:0090110 cargo loading into COPII-coated vesicle;GO:0048207 vesicle targeting, rough ER to cis-Golgi		Transporters/Primary Active Transporters	Vesicles(Supported)Cytosol(Approved)			(M5910)HALLMARK PROTEIN SECRETION; (M5922)HALLMARK UNFOLDED PROTEIN RESPONSE	0	0	0	0	0	0	0	0	0	0	1	0	0	0	0	0	0	0	0	1
ND4	4538	symbol	H. sapiens	4538	H. sapiens	ND4	NADH dehydrogenase, subunit 4 (complex I)	GO:0006120 mitochondrial electron transport, NADH to ubiquinone;GO:0042775 mitochondrial ATP synthesis coupled electron transport;GO:0042773 ATP synthesis coupled electron transport		Enzymes/ENZYME proteins/Oxidoreductases		NADH (Nadh dehydrogenase (ubiquinone) activity)			1	0	0	1	0	0	0	0	0	0	1	0	0	0	0	0	0	0	0	0
TUBB6	84617	symbol	H. sapiens	84617	H. sapiens	TUBB6	tubulin beta 6 class V	GO:0007017 microtubule-based process;GO:0007010 cytoskeleton organization;GO:0006996 organelle organization				CYT997 (Structural constituent of cytoskeleton)			0	0	0	0	1	0	1	0	0	0	1	0	0	0	0	0	0	0	0	1
TBCB	1155	symbol	H. sapiens	1155	H. sapiens	TBCB	tubulin folding cofactor B	GO:0007399 nervous system development;GO:0030154 cell differentiation;GO:0048869 cellular developmental process			Cytosol(Supported)				0	0	0	0	0	0	0	0	0	0	0	0	0	0	0	0	0	0	0	1
PA2G4	5036	symbol	H. sapiens	5036	H. sapiens	PA2G4	proliferation-associated 2G4	GO:0043312 neutrophil degranulation;GO:0002283 neutrophil activation involved in immune response;GO:0042119 neutrophil activation		Enzymes/Peptidases/Metallopeptidases	Cytosol(Approved)		(M58)PID AR PATHWAY	(M5928)HALLMARK MYC TARGETS V2; (M5908)HALLMARK ANDROGEN RESPONSE; (M5925)HALLMARK E2F TARGETS	0	0	0	0	1	0	0	0	0	0	0	0	0	0	0	0	0	0	0	0
DUPD1	338599	symbol	H. sapiens	338599	H. sapiens	DUPD1	dual specificity phosphatase and pro isomerase domain containing 1	GO:0035335 peptidyl-tyrosine dephosphorylation;GO:0006470 protein dephosphorylation;GO:0016311 dephosphorylation		Enzymes/ENZYME proteins/Hydrolases					0	0	0	0	0	0	0	0	0	0	0	0	0	0	0	0	0	0	0	0
AKT2	208	symbol	H. sapiens	208	H. sapiens	AKT2	AKT serine/threonine kinase 2	GO:0010748 negative regulation of plasma membrane long-chain fatty acid transport;GO:2001275 positive regulation of glucose import in response to insulin stimulus;GO:0010746 regulation of plasma membrane long-chain fatty acid transport	AGC Ser/Thr protein kinase family	Enzymes/{ENZYME proteins/Transferases,Kinases/AGC Ser/Thr protein kinases};RAS pathway related proteins	Cytosol;Nucleus(Supported)Vesicles(Approved)	N-[(1S)-2-amino-1-phenylethyl]-5-(1H-pyrrolo[2,3-b]pyridin-4-yl)thiophene-2-carboxamide (Protein serine/threonine kinase activity);4-(4-CHLOROPHENYL)-4-[4-(1H-PYRAZOL-4-YL)PHENYL]PIPERIDINE (Protein serine/threonine kinase activity);ISOQUINOLINE-5-SULFONIC ACID (2-(2-(4-CHLOROBENZYLOXY)ETHYLAMINO)ETHYL)AMIDE (Protein serine/threonine kinase activity);(2S)-1-(1H-INDOL-3-YL)-3-{[5-(3-METHYL-1H-INDA…	(M18895)SA TRKA RECEPTOR; (M12771)SA PTEN PATHWAY; (M184)PID ECADHERIN KERATINOCYTE PATHWAY	(M5953)HALLMARK KRAS SIGNALING UP; (M5915)HALLMARK APICAL JUNCTION; (M5909)HALLMARK MYOGENESIS	1	1	1	0	1	0	0	0	0	1	0	0	0	1	0	0	0	0	0	1
ATP5L	10632	gene_synonym	H. sapiens	10632	H. sapiens	ATP5MG	ATP synthase membrane subunit g	GO:0042776 mitochondrial ATP synthesis coupled proton transport;GO:0015986 ATP synthesis coupled proton transport;GO:0042407 cristae formation			Mitochondria(Supported)			(M5936)HALLMARK OXIDATIVE PHOSPHORYLATION	1	0	0	0	0	0	1	0	0	0	0	0	0	0	0	0	0	0	0	0
RPL3L	6123	symbol	H. sapiens	6123	H. sapiens	RPL3L	ribosomal protein L3 like	GO:0000027 ribosomal large subunit assembly;GO:0042255 ribosome assembly;GO:0042273 ribosomal large subunit biogenesis		Ribosomal proteins	Nuclear speckles(Approved)			(M5950)HALLMARK ALLOGRAFT REJECTION	0	0	0	0	1	0	0	0	0	0	0	0	0	0	0	0	0	0	0	0
Cox6b1	1340	symbol	H. sapiens	1340	H. sapiens	COX6B1	cytochrome c oxidase subunit 6B1	GO:0006123 mitochondrial electron transport, cytochrome c to oxygen;GO:0042775 mitochondrial ATP synthesis coupled electron transport;GO:0021762 substantia nigra development			Mitochondria(Supported)	Cholic Acid (Cytochrome-c oxidase activity);N-Formylmethionine (Cytochrome-c oxidase activity)		(M5936)HALLMARK OXIDATIVE PHOSPHORYLATION	1	1	0	0	0	0	1	1	0	0	0	0	0	0	0	0	0	0	1	0
NDUFA5	4698	symbol	H. sapiens	4698	H. sapiens	NDUFA5	NADH:ubiquinone oxidoreductase subunit A5	GO:0006120 mitochondrial electron transport, NADH to ubiquinone;GO:0042775 mitochondrial ATP synthesis coupled electron transport;GO:0042773 ATP synthesis coupled electron transport				NADH (Nadh dehydrogenase (ubiquinone) activity)		(M5905)HALLMARK ADIPOGENESIS; (M5936)HALLMARK OXIDATIVE PHOSPHORYLATION	1	0	0	0	0	0	0	0	0	0	0	0	0	0	0	0	0	0	0	0
PTPN3	5774	symbol	H. sapiens	5774	H. sapiens	PTPN3	protein tyrosine phosphatase, non-receptor type 3	GO:0098902 regulation of membrane depolarization during action potential;GO:0051045 negative regulation of membrane protein ectodomain proteolysis;GO:0042059 negative regulation of epidermal growth factor receptor signaling pathway		Enzymes/ENZYME proteins/Hydrolases					0	0	1	0	0	0	1	0	0	0	0	0	0	0	0	0	0	0	0	0
TBRG4	9238	symbol	H. sapiens	9238	H. sapiens	TBRG4	transforming growth factor beta regulator 4	GO:0044528 regulation of mitochondrial mRNA stability;GO:0090615 mitochondrial mRNA processing;GO:0043488 regulation of mRNA stability			Mitochondria(Enhanced)			(M5928)HALLMARK MYC TARGETS V2; (M5925)HALLMARK E2F TARGETS	1	0	0	0	1	0	0	0	0	0	0	0	0	0	0	0	0	0	0	0
PTER	9317	symbol	H. sapiens	9317	H. sapiens	PTER	phosphotriesterase related	GO:0030855 epithelial cell differentiation;GO:0060429 epithelium development;GO:0009888 tissue development			Cytosol;Nucleoplasm(Approved)				0	0	0	0	0	0	0	0	0	0	0	0	0	0	0	0	0	0	0	0
CFL2	1073	symbol	H. sapiens	1073	H. sapiens	CFL2	cofilin 2	GO:0030043 actin filament fragmentation;GO:0030836 positive regulation of actin filament depolymerization;GO:1901881 positive regulation of protein depolymerization			Cytosol;Nucleoplasm;Plasma membrane(Approved)		(M16801)SIG REGULATION OF THE ACTIN CYTOSKELETON BY RHO GTPASES; (M5193)SIG CHEMOTAXIS; (M220)PID CASPASE PATHWAY		0	0	0	0	0	0	0	0	1	0	0	0	0	0	0	0	0	0	0	0
NCL	4691	symbol	H. sapiens	4691	H. sapiens	NCL	nucleolin	GO:1901838 positive regulation of transcription of nucleolar large rRNA by RNA polymerase I;GO:1901836 regulation of transcription of nucleolar large rRNA by RNA polymerase I;GO:0042790 nucleolar large rRNA transcription by RNA polymerase I			Nucleoli(Enhanced)Nucleus(Supported)		(M14)PID AURORA B PATHWAY; (M174)PID UPA UPAR PATHWAY; (M105)PID TELOMERASE PATHWAY	(M5901)HALLMARK G2M CHECKPOINT	0	0	0	0	1	0	0	0	0	0	0	0	0	0	0	1	0	0	0	1
FSD2	123722	symbol	H. sapiens	123722	H. sapiens	FSD2	fibronectin type III and SPRY domain containing 2								0	0	0	0	0	0	0	0	0	0	0	0	0	0	0	0	0	0	0	0
PPP5C	5536	symbol	H. sapiens	5536	H. sapiens	PPP5C	protein phosphatase 5 catalytic subunit	GO:2000324 positive regulation of glucocorticoid receptor signaling pathway;GO:2000322 regulation of glucocorticoid receptor signaling pathway;GO:0042921 glucocorticoid receptor signaling pathway		Enzymes/ENZYME proteins/Hydrolases	Cytosol;Vesicles(Supported)		(M115)PID REG GR PATHWAY; (M164)PID ERBB1 DOWNSTREAM PATHWAY		0	0	0	0	0	0	0	0	0	0	1	0	0	0	1	0	0	0	0	0
OGFOD1	55239	symbol	H. sapiens	55239	H. sapiens	OGFOD1	2-oxoglutarate and iron dependent oxygenase domain containing 1	GO:0006449 regulation of translational termination;GO:0034063 stress granule assembly;GO:0019511 peptidyl-proline hydroxylation			Cytosol;Nucleus(Supported)	Vitamin C (Peptidyl-proline dioxygenase activity)	(M3468)NABA ECM REGULATORS; (M5885)NABA MATRISOME ASSOCIATED; (M5889)NABA MATRISOME		0	0	0	0	1	0	0	0	0	0	0	0	0	0	0	0	0	0	0	0
ADRM1	11047	symbol	H. sapiens	11047	H. sapiens	ADRM1	adhesion regulating molecule 1	GO:0043248 proteasome assembly;GO:0010950 positive regulation of endopeptidase activity;GO:0006368 transcription elongation from RNA polymerase II promoter			Cytosol;Nucleoplasm(Supported)Plasma membrane(Approved)		(M236)PID DELTA NP63 PATHWAY	(M5908)HALLMARK ANDROGEN RESPONSE; (M5898)HALLMARK DNA REPAIR; (M5932)HALLMARK INFLAMMATORY RESPONSE	0	0	0	0	0	0	0	0	0	0	0	0	0	0	0	0	0	0	0	0
UBAC1	10422	symbol	H. sapiens	10422	H. sapiens	UBAC1	UBA domain containing 1	GO:0016567 protein ubiquitination;GO:0032446 protein modification by small protein conjugation;GO:0070647 protein modification by small protein conjugation or removal			Cytosol(Supported)Golgi apparatus;Plasma membrane(Approved)			(M5945)HALLMARK HEME METABOLISM	0	0	0	0	0	0	0	0	0	0	0	0	0	0	0	0	0	0	0	0
RPLP0	6175	symbol	H. sapiens	6175	H. sapiens	RPLP0	ribosomal protein lateral stalk subunit P0	GO:0035722 interleukin-12-mediated signaling pathway;GO:0006614 SRP-dependent cotranslational protein targeting to membrane;GO:0071349 cellular response to interleukin-12		Ribosomal proteins	Cytosol;Endoplasmic reticulum(Supported)			(M5926)HALLMARK MYC TARGETS V1	0	0	0	0	1	0	0	0	0	0	0	0	0	0	0	0	0	0	0	0
PRDX5	25824	symbol	H. sapiens	25824	H. sapiens	PRDX5	peroxiredoxin 5	GO:0016480 negative regulation of transcription by RNA polymerase III;GO:0043154 negative regulation of cysteine-type endopeptidase activity involved in apoptotic process;GO:2000117 negative regulation of cysteine-type endopeptidase activity		Enzymes/ENZYME proteins/Oxidoreductases	Cytosol;Mitochondria(Enhanced)	Auranofin (Rna polymerase iii regulatory region dna binding);Diminazene (Rna polymerase iii regulatory region dna binding);Benzoic Acid (Rna polymerase iii regulatory region dna binding)		(M5949)HALLMARK PEROXISOME; (M5948)HALLMARK BILE ACID METABOLISM; (M5891)HALLMARK HYPOXIA	0	1	0	0	0	0	0	0	0	0	1	0	0	0	0	0	0	0	0	0
HIST1H1E	3008	symbol	H. sapiens	3008	H. sapiens	HIST1H1E	histone cluster 1 H1 family member e	GO:0098532 histone H3-K27 trimethylation;GO:0080182 histone H3-K4 trimethylation;GO:0070734 histone H3-K27 methylation			Nuclear speckles(Supported)		(M32)PID HDAC CLASSIII PATHWAY		0	0	0	0	0	0	0	0	0	0	1	0	0	0	0	0	0	0	0	0
YWHAG	7532	symbol	H. sapiens	7532	H. sapiens	YWHAG	tyrosine 3-monooxygenase/tryptophan 5-monooxygenase activation protein gamma	GO:1900740 positive regulation of protein insertion into mitochondrial membrane involved in apoptotic signaling pathway;GO:1900739 regulation of protein insertion into mitochondrial membrane involved in apoptotic signaling pathway;GO:1901030 positive regulation of mitochondrial outer membrane permeabilization involved in apoptotic signaling pathway					(M199)PID P38 MK2 PATHWAY; (M247)PID INSULIN GLUCOSE PATHWAY; (M182)PID IL3 PATHWAY	(M5905)HALLMARK ADIPOGENESIS	1	1	0	0	1	0	1	0	0	0	0	0	0	0	0	0	0	0	0	1
ITSN1	6453	symbol	H. sapiens	6453	H. sapiens	ITSN1	intersectin 1	GO:0048488 synaptic vesicle endocytosis;GO:0048013 ephrin receptor signaling pathway;GO:0051897 positive regulation of protein kinase B signaling			Plasma membrane(Supported)		(M83)PID CDC42 REG PATHWAY; (M62)PID EPHB FWD PATHWAY; (M214)PID ERBB1 INTERNALIZATION PATHWAY	(M5893)HALLMARK MITOTIC SPINDLE; (M5905)HALLMARK ADIPOGENESIS	0	0	0	0	1	0	0	0	0	0	0	0	0	0	0	0	0	0	0	1
FARSA	2193	symbol	H. sapiens	2193	H. sapiens	FARSA	phenylalanyl-tRNA synthetase alpha subunit	GO:0006432 phenylalanyl-tRNA aminoacylation;GO:0051290 protein heterotetramerization;GO:0006418 tRNA aminoacylation for protein translation		Enzymes/ENZYME proteins/Ligase	Cytosol(Supported)	L-Phenylalanine (Trna binding)		(M5928)HALLMARK MYC TARGETS V2	0	0	0	0	1	0	0	0	0	0	0	0	0	0	1	0	0	0	0	0
PARP3	10039	symbol	H. sapiens	10039	H. sapiens	PARP3	poly(ADP-ribose) polymerase family member 3	GO:0051106 positive regulation of DNA ligation;GO:1990166 protein localization to site of double-strand break;GO:0051105 regulation of DNA ligation		Enzymes/ENZYME proteins/Transferases		2-methyl-3,5,7,8-tetrahydro-4H-thiopyrano[4,3-d]pyrimidin-4-one (Nad+ adp-ribosyltransferase activity);4-[3-(1,4-diazepan-1-ylcarbonyl)-4-fluorobenzyl]phthalazin-1(2H)-one (Nad+ adp-ribosyltransferase activity);N~2~,N~2~-DIMETHYL-N~1~-(6-OXO-5,6-DIHYDROPHENANTHRIDIN-2-YL)GLYCINAMIDE (Nad+ adp-ribosyltransferase activity);Olaparib (Nad+ adp-ribosyltransferase activity)			0	0	0	0	0	0	0	0	1	0	0	0	0	0	0	0	0	0	0	0
MYOT	9499	symbol	H. sapiens	9499	H. sapiens	MYOT	myotilin	GO:0006936 muscle contraction;GO:0003012 muscle system process;GO:0003008 system process						(M5956)HALLMARK KRAS SIGNALING DN	0	0	1	0	0	0	0	0	0	0	0	0	0	0	0	0	0	0	0	0
prkaa1	5562	symbol	H. sapiens	5562	H. sapiens	PRKAA1	protein kinase AMP-activated catalytic subunit alpha 1	GO:0046318 negative regulation of glucosylceramide biosynthetic process;GO:0046317 regulation of glucosylceramide biosynthetic process;GO:2001274 negative regulation of glucose import in response to insulin stimulus	CAMK Ser/Thr protein kinase family	Enzymes/{ENZYME proteins/Transferases,Kinases/CAMK Ser/Thr protein kinases}	Nuclear speckles(Supported)	Adenosine monophosphate (Tau-protein kinase activity);Adenosine triphosphate (Tau-protein kinase activity);Phenformin (Tau-protein kinase activity);Acetylsalicylic acid (Tau-protein kinase activity)	(M87)PID LKB1 PATHWAY; (M237)PID VEGFR1 2 PATHWAY		1	1	1	0	1	0	1	0	1	1	1	1	0	0	1	0	0	0	0	0
FAM213A	84293	symbol	H. sapiens	84293	H. sapiens	FAM213A	family with sequence similarity 213 member A	GO:0045670 regulation of osteoclast differentiation;GO:0030316 osteoclast differentiation;GO:0002761 regulation of myeloid leukocyte differentiation							0	0	0	0	0	0	0	0	0	0	1	0	0	0	0	0	0	0	0	0
RPL27A	6157	symbol	H. sapiens	6157	H. sapiens	RPL27A	ribosomal protein L27a	GO:0006614 SRP-dependent cotranslational protein targeting to membrane;GO:0006613 cotranslational protein targeting to membrane;GO:0000184 nuclear-transcribed mRNA catabolic process, nonsense-mediated decay		Ribosomal proteins	Cytosol;Endoplasmic reticulum(Supported)				0	0	0	0	1	0	0	0	0	0	0	0	0	0	0	0	0	0	0	0
NDUFA6	4700	symbol	H. sapiens	4700	H. sapiens	NDUFA6	NADH:ubiquinone oxidoreductase subunit A6	GO:0006120 mitochondrial electron transport, NADH to ubiquinone;GO:0042775 mitochondrial ATP synthesis coupled electron transport;GO:0042773 ATP synthesis coupled electron transport				NADH (Nadh dehydrogenase (ubiquinone) activity)		(M5938)HALLMARK REACTIVE OXIGEN SPECIES PATHWAY; (M5936)HALLMARK OXIDATIVE PHOSPHORYLATION	1	0	0	0	0	1	0	0	0	0	1	0	0	0	0	0	0	0	0	0
RPL13	6137	symbol	H. sapiens	6137	H. sapiens	RPL13	ribosomal protein L13	GO:0006614 SRP-dependent cotranslational protein targeting to membrane;GO:0006613 cotranslational protein targeting to membrane;GO:0000184 nuclear-transcribed mRNA catabolic process, nonsense-mediated decay		Ribosomal proteins	Cytosol;Endoplasmic reticulum;Nucleoli(Enhanced)				0	0	0	0	1	0	0	0	0	0	0	0	0	0	0	0	0	0	0	0
SMOX	54498	symbol	H. sapiens	54498	H. sapiens	SMOX	spermine oxidase	GO:0046208 spermine catabolic process;GO:0006598 polyamine catabolic process;GO:0008215 spermine metabolic process		Enzymes/ENZYME proteins/Oxidoreductases	Nuclear membrane;Nucleoplasm(Supported)Vesicles(Approved)	Spermine (Spermine:oxygen oxidoreductase (spermidine-forming) activity)		(M5934)HALLMARK XENOBIOTIC METABOLISM; (M5945)HALLMARK HEME METABOLISM	1	0	0	0	1	0	0	0	0	0	1	0	0	0	0	0	1	0	0	0
ITGB4	3691	symbol	H. sapiens	3691	H. sapiens	ITGB4	integrin subunit beta 4	GO:0031581 hemidesmosome assembly;GO:0035878 nail development;GO:0097186 amelogenesis		CD markers	Cell Junctions;Plasma membrane(Supported)	R1295 (Receptor activity)	(M158)PID INTEGRIN4 PATHWAY; (M47)PID INTEGRIN CS PATHWAY; (M65)PID FRA PATHWAY	(M5909)HALLMARK MYOGENESIS; (M5915)HALLMARK APICAL JUNCTION; (M5939)HALLMARK P53 PATHWAY	0	0	0	0	0	0	0	0	0	0	0	0	0	0	0	0	0	0	0	0
OBSL1	23363	symbol	H. sapiens	23363	H. sapiens	OBSL1	obscurin like 1	GO:0050775 positive regulation of dendrite morphogenesis;GO:0055003 cardiac myofibril assembly;GO:0071688 striated muscle myosin thick filament assembly			Centrosome(Approved)				0	0	1	0	0	0	0	0	1	0	0	0	0	1	0	0	0	0	0	0
ARPC1A	10552	symbol	H. sapiens	10552	H. sapiens	ARPC1A	actin related protein 2/3 complex subunit 1A	GO:0034314 Arp2/3 complex-mediated actin nucleation;GO:0038096 Fc-gamma receptor signaling pathway involved in phagocytosis;GO:0045010 actin nucleation			Cell Junctions;Cytosol(Approved)				0	0	0	0	1	0	0	0	1	0	0	0	0	0	0	0	0	0	0	1
AKR1B10	57016	symbol	H. sapiens	57016	H. sapiens	AKR1B10	aldo-keto reductase family 1 member B10	GO:0016488 farnesol catabolic process;GO:0016107 sesquiterpenoid catabolic process;GO:0016487 farnesol metabolic process			Cytosol;Plasma membrane(Supported)	Tolrestat (Retinal dehydrogenase activity);2'-Monophosphoadenosine 5'-Diphosphoribose (Retinal dehydrogenase activity);3,4-DIHYDRO-4-OXO-3-((5-TRIFLUOROMETHYL-2-BENZOTHIAZOLYL)METHYL)-1-PHTHALAZINE ACETIC ACID (Retinal dehydrogenase activity)		(M5956)HALLMARK KRAS SIGNALING DN	1	0	0	0	0	0	0	0	0	1	0	1	0	0	0	1	0	0	0	0
Atp5k	521	gene_synonym	H. sapiens	521	H. sapiens	ATP5ME	ATP synthase membrane subunit e	GO:0042776 mitochondrial ATP synthesis coupled proton transport;GO:0015986 ATP synthesis coupled proton transport;GO:0042407 cristae formation			Mitochondria(Enhanced)			(M5936)HALLMARK OXIDATIVE PHOSPHORYLATION	1	0	0	0	0	0	1	0	0	0	0	0	0	0	0	0	0	0	0	0
NES	10763	symbol	H. sapiens	10763	H. sapiens	NES	nestin	GO:0030844 positive regulation of intermediate filament depolymerization;GO:0030842 regulation of intermediate filament depolymerization;GO:0045106 intermediate filament depolymerization			Intermediate filaments(Enhanced)				0	0	0	0	0	0	0	0	1	0	0	0	0	0	0	0	0	0	0	0
MGEA5	10724	symbol	H. sapiens	10724	H. sapiens	MGEA5	meningioma expressed antigen 5 (hyaluronidase)	GO:0006044 N-acetylglucosamine metabolic process;GO:0006516 glycoprotein catabolic process;GO:0006517 protein deglycosylation		Enzymes/ENZYME proteins/Hydrolases	Cytosol(Supported)				0	0	0	0	0	0	0	0	0	0	0	0	0	0	0	0	0	0	0	0
EIF5B	9669	symbol	H. sapiens	9669	H. sapiens	EIF5B	eukaryotic translation initiation factor 5B	GO:0006446 regulation of translational initiation;GO:0006413 translational initiation;GO:0006417 regulation of translation		Enzymes/ENZYME proteins/Hydrolases	Cytosol;Plasma membrane(Approved)				0	0	0	0	1	0	0	0	0	0	0	0	0	0	0	0	0	0	0	0
UBE2L3	7332	symbol	H. sapiens	7332	H. sapiens	UBE2L3	ubiquitin conjugating enzyme E2 L3	GO:1903955 positive regulation of protein targeting to mitochondrion;GO:0051443 positive regulation of ubiquitin-protein transferase activity;GO:0070979 protein K11-linked ubiquitination		Enzymes/ENZYME proteins/Transferases	Cytosol;Nucleus(Approved)		(M258)PID BARD1 PATHWAY; (M275)PID ALPHA SYNUCLEIN PATHWAY	(M5926)HALLMARK MYC TARGETS V1	1	0	0	0	1	0	1	0	0	0	0	0	0	0	0	0	0	0	0	0
SLC37A4	2542	symbol	H. sapiens	2542	H. sapiens	SLC37A4	solute carrier family 37 member 4	GO:0015760 glucose-6-phosphate transport;GO:0015712 hexose phosphate transport;GO:0035435 phosphate ion transmembrane transport			Mitochondria(Approved)			(M5924)HALLMARK MTORC1 SIGNALING; (M5937)HALLMARK GLYCOLYSIS; (M5891)HALLMARK HYPOXIA	0	0	0	0	0	0	0	0	0	0	0	0	0	0	0	0	0	0	0	0
NME2	4831	symbol	H. sapiens	4831	H. sapiens	NME2	NME/NM23 nucleoside diphosphate kinase 2	GO:0018106 peptidyl-histidine phosphorylation;GO:0006183 GTP biosynthetic process;GO:0006228 UTP biosynthetic process		Enzymes/ENZYME proteins/Transferases		Guanosine-5'-Diphosphate (Transcription factor activity, sequence-specific dna binding)	(M66)PID MYC ACTIV PATHWAY		1	0	0	0	0	0	1	0	0	0	0	0	0	0	0	1	0	0	0	0
RPL22	6146	symbol	H. sapiens	6146	H. sapiens	RPL22	ribosomal protein L22	GO:0006614 SRP-dependent cotranslational protein targeting to membrane;GO:0006613 cotranslational protein targeting to membrane;GO:0000184 nuclear-transcribed mRNA catabolic process, nonsense-mediated decay		Ribosomal proteins	Nucleoli;Nucleus(Approved)			(M5926)HALLMARK MYC TARGETS V1	0	0	0	0	1	0	0	0	0	0	0	0	0	0	0	0	0	0	0	0
TMEM109	79073	symbol	H. sapiens	79073	H. sapiens	TMEM109	transmembrane protein 109	GO:0071480 cellular response to gamma radiation;GO:0042771 intrinsic apoptotic signaling pathway in response to DNA damage by p53 class mediator;GO:0072332 intrinsic apoptotic signaling pathway by p53 class mediator		Transporters/Transporter channels and pores	Cytosol;Nuclear membrane(Approved)				0	0	1	0	0	0	0	0	0	0	0	0	0	0	0	0	0	0	0	0
ARPC1B	10095	symbol	H. sapiens	10095	H. sapiens	ARPC1B	actin related protein 2/3 complex subunit 1B	GO:0034314 Arp2/3 complex-mediated actin nucleation;GO:0038096 Fc-gamma receptor signaling pathway involved in phagocytosis;GO:0045010 actin nucleation			Cytosol;Vesicles(Supported)	N-[2-(2-methyl-1H-indol-3-yl)ethyl]thiophene-2-carboxamide (Structural constituent of cytoskeleton);(2S)-2-(3-bromophenyl)-3-(5-chloro-2-hydroxyphenyl)-1,3-thiazolidin-4-one (Structural constituent of cytoskeleton)	(M278)PID RAC1 PATHWAY; (M81)PID CDC42 PATHWAY; (M164)PID ERBB1 DOWNSTREAM PATHWAY		0	0	0	0	1	0	0	0	1	0	0	0	0	0	0	0	0	0	0	1
RAB3GAP2	25782	symbol	H. sapiens	25782	H. sapiens	RAB3GAP2	RAB3 GTPase activating non-catalytic protein subunit 2	GO:1903373 positive regulation of endoplasmic reticulum tubular network organization;GO:1903061 positive regulation of protein lipidation;GO:0097051 establishment of protein localization to endoplasmic reticulum membrane			Cytosol(Supported)Plasma membrane(Approved)				0	0	0	0	1	0	0	0	0	0	0	0	0	1	0	0	0	0	0	1
DDT	1652	symbol	H. sapiens	1652	H. sapiens	DDT	D-dopachrome tautomerase	GO:0010760 negative regulation of macrophage chemotaxis;GO:1905522 negative regulation of macrophage migration;GO:0010758 regulation of macrophage chemotaxis		Enzymes/ENZYME proteins/Lyases	Mitochondria(Approved)			(M5905)HALLMARK ADIPOGENESIS; (M5934)HALLMARK XENOBIOTIC METABOLISM	0	0	0	0	0	0	0	0	0	0	0	1	0	0	0	0	0	0	0	0
DDX3Y	8653	symbol	H. sapiens	8653	H. sapiens	DDX3Y	DEAD-box helicase 3, Y-linked	GO:0010501 RNA secondary structure unwinding;GO:0006413 translational initiation;GO:0007059 chromosome segregation		Enzymes/ENZYME proteins/Hydrolases	Cytosol;Nucleus(Supported)				0	0	0	0	1	0	0	0	0	0	0	0	0	0	0	0	0	0	0	0
NDUFB3	4709	symbol	H. sapiens	4709	H. sapiens	NDUFB3	NADH:ubiquinone oxidoreductase subunit B3	GO:0006120 mitochondrial electron transport, NADH to ubiquinone;GO:0042775 mitochondrial ATP synthesis coupled electron transport;GO:0042773 ATP synthesis coupled electron transport				NADH (Nadh dehydrogenase (ubiquinone) activity)		(M5936)HALLMARK OXIDATIVE PHOSPHORYLATION	1	0	0	1	0	0	0	0	0	0	0	0	0	0	0	0	0	0	0	0
PPP3CB	5532	symbol	H. sapiens	5532	H. sapiens	PPP3CB	protein phosphatase 3 catalytic subunit beta	GO:0001915 negative regulation of T cell mediated cytotoxicity;GO:0035774 positive regulation of insulin secretion involved in cellular response to glucose stimulus;GO:0002710 negative regulation of T cell mediated immunity		Enzymes/ENZYME proteins/Hydrolases	Mitochondria(Approved)		(M235)PID TCR CALCIUM PATHWAY; (M290)PID IL12 STAT4 PATHWAY; (M175)PID ERBB2 ERBB3 PATHWAY		1	0	1	0	1	0	0	0	1	0	0	0	0	0	0	0	0	0	0	0
NDUFAB1	4706	symbol	H. sapiens	4706	H. sapiens	NDUFAB1	NADH:ubiquinone oxidoreductase subunit AB1	GO:0006120 mitochondrial electron transport, NADH to ubiquinone;GO:0009245 lipid A biosynthetic process;GO:0046493 lipid A metabolic process			Mitochondria(Supported)Nucleoplasm(Approved)	NADH (Nadh dehydrogenase (ubiquinone) activity)		(M5905)HALLMARK ADIPOGENESIS; (M5926)HALLMARK MYC TARGETS V1; (M5936)HALLMARK OXIDATIVE PHOSPHORYLATION	1	0	0	1	1	0	1	0	0	1	0	0	0	0	0	0	0	1	0	0
PPP1R7	5510	symbol	H. sapiens	5510	H. sapiens	PPP1R7	protein phosphatase 1 regulatory subunit 7	GO:0035307 positive regulation of protein dephosphorylation;GO:0043666 regulation of phosphoprotein phosphatase activity;GO:0035306 positive regulation of dephosphorylation			Nucleoli(Approved)				0	0	0	0	0	0	0	0	0	0	0	0	0	0	0	0	0	0	0	0
WIPI1	55062	symbol	H. sapiens	55062	H. sapiens	WIPI1	WD repeat domain, phosphoinositide interacting 1	GO:0048203 vesicle targeting, trans-Golgi to endosome;GO:0034497 protein localization to phagophore assembly site;GO:0036498 IRE1-mediated unfolded protein response						(M5922)HALLMARK UNFOLDED PROTEIN RESPONSE	1	0	0	0	0	0	0	0	0	0	1	0	0	0	0	0	0	0	0	0
CORO6	84940	symbol	H. sapiens	84940	H. sapiens	CORO6	coronin 6	GO:0030036 actin cytoskeleton organization;GO:0030029 actin filament-based process;GO:0007010 cytoskeleton organization			Golgi apparatus(Supported)				0	0	0	0	0	0	0	0	1	0	0	0	0	0	0	0	0	0	0	0
ERGIC1	57222	symbol	H. sapiens	57222	H. sapiens	ERGIC1	endoplasmic reticulum-golgi intermediate compartment 1	GO:0006888 ER to Golgi vesicle-mediated transport;GO:0048193 Golgi vesicle transport;GO:0046907 intracellular transport			Vesicles(Enhanced)Nucleoplasm(Supported)				0	0	0	0	0	0	0	0	0	0	0	0	0	0	0	0	0	0	0	0
PZP	5858	symbol	H. sapiens	5858	H. sapiens	PZP	PZP, alpha-2-macroglobulin like	GO:0010951 negative regulation of endopeptidase activity;GO:0010466 negative regulation of peptidase activity;GO:0007565 female pregnancy					(M3468)NABA ECM REGULATORS; (M5885)NABA MATRISOME ASSOCIATED; (M5889)NABA MATRISOME		0	0	0	0	0	0	0	0	0	0	0	0	0	0	0	0	0	0	0	0
CAV3	859	symbol	H. sapiens	859	H. sapiens	CAV3	caveolin 3	GO:1900826 negative regulation of membrane depolarization during cardiac muscle cell action potential;GO:0060299 negative regulation of sarcomere organization;GO:0061052 negative regulation of cell growth involved in cardiac muscle cell development		Transporters/Transporter channels and pores	Plasma membrane;Vesicles(Supported)		(M206)PID PDGFRA PATHWAY; (M2701)ST MYOCYTE AD PATHWAY	(M5909)HALLMARK MYOGENESIS	0	0	1	0	1	0	1	0	1	0	0	0	1	1	0	0	0	0	0	0
ARL1	400	symbol	H. sapiens	400	H. sapiens	ARL1	ADP ribosylation factor like GTPase 1	GO:0031584 activation of phospholipase D activity;GO:0010518 positive regulation of phospholipase activity;GO:0034067 protein localization to Golgi apparatus			Golgi apparatus(Supported)	Guanosine-5'-Diphosphate (Protein domain specific binding)			0	0	0	0	0	0	0	0	0	0	0	0	0	1	0	0	0	0	0	1
KCTD12	115207	symbol	H. sapiens	115207	H. sapiens	KCTD12	potassium channel tetramerization domain containing 12	GO:0051260 protein homooligomerization;GO:0051259 protein complex oligomerization;GO:0065003 protein-containing complex assembly			Mitochondria(Approved)				0	0	0	0	0	0	0	0	0	0	0	0	0	0	1	0	0	0	0	0
Ces1d	104158	symbol	M. musculus	1066	H. sapiens	CES1	carboxylesterase 1	GO:0090122 cholesterol ester hydrolysis involved in cholesterol transport;GO:0090119 vesicle-mediated cholesterol transport;GO:0032367 intracellular cholesterol transport		Enzymes/ENZYME proteins/Hydrolases	Endoplasmic reticulum(Enhanced)	Oseltamivir (Triglyceride lipase activity);L-Carnitine (Triglyceride lipase activity);Probucol (Triglyceride lipase activity);Hydroxy-Phenyl-Acetic Acid 8-Methyl-8-Aza-Bicyclo[3.2.1]Oct-3-Yl Ester (Triglyceride lipase activity);Cholic Acid (Triglyceride lipase activity);4-Piperidino-Piperidine (Triglyceride lipase activity);N-acetyl-alpha-neuraminic acid (Triglyceride lipase activity);N-Methylnal…	(M13096)SA PROGRAMMED CELL DEATH; (M40)PID E2F PATHWAY	(M5934)HALLMARK XENOBIOTIC METABOLISM	0	0	0	0	0	0	0	0	0	1	1	1	0	0	0	0	1	0	0	0
RPLP2	6181	symbol	H. sapiens	6181	H. sapiens	RPLP2	ribosomal protein lateral stalk subunit P2	GO:0006614 SRP-dependent cotranslational protein targeting to membrane;GO:0006613 cotranslational protein targeting to membrane;GO:0000184 nuclear-transcribed mRNA catabolic process, nonsense-mediated decay		Ribosomal proteins	Mitochondria(Approved)				0	0	0	0	1	0	0	0	0	0	0	0	0	0	0	0	0	0	0	0
Serpina1e	20704	symbol	M. musculus	5265	H. sapiens	SERPINA1	serpin family A member 1	GO:0048208 COPII vesicle coating;GO:0048207 vesicle targeting, rough ER to cis-Golgi;GO:0048199 vesicle targeting, to, from or within Golgi			Vesicles(Enhanced)	2-[3,4-Dihydroxy-2-Hydroxymethyl-5-(2-Hydroxy-Nonyl)-Tetrahydro-Furan-2-Yloxy]-6-Hydroxymethyl-Tetra Hydro-Pyran-3,4,5-Triol (Serine-type endopeptidase inhibitor activity);Beta-Mercaptoethanol (Serine-type endopeptidase inhibitor activity);Recombinant alpha 1-antitrypsin (Serine-type endopeptidase inhibitor activity)	(M285)PID HNF3A PATHWAY; (M19)PID P73PATHWAY; (M3468)NABA ECM REGULATORS	(M5946)HALLMARK COAGULATION; (M5907)HALLMARK ESTROGEN RESPONSE LATE; (M5921)HALLMARK COMPLEMENT	0	0	0	0	0	0	0	0	0	0	0	0	0	0	0	0	0	0	0	1
MB	4151	symbol	H. sapiens	4151	H. sapiens	MB	myoglobin	GO:0031444 slow-twitch skeletal muscle fiber contraction;GO:0014721 twitch skeletal muscle contraction;GO:0043353 enucleate erythrocyte differentiation		Transporters/Transporter channels and pores		Porphyrin Fe(Iii) (Oxygen transporter activity);N-Butyl Isocyanide (Oxygen transporter activity);Biliverdine Ix Alpha (Oxygen transporter activity);Beta-D-Glucose (Oxygen transporter activity);Methylethylamine (Oxygen transporter activity);Tetrazolyl Histidine (Oxygen transporter activity);Nitrosoethane (Oxygen transporter activity);1-Methylimidazole (Oxygen transporter activity);4-Methylimidazol…		(M5909)HALLMARK MYOGENESIS	0	0	1	0	0	0	0	0	1	0	1	0	1	0	0	0	0	0	0	0
MYOC	4653	symbol	H. sapiens	4653	H. sapiens	MYOC	myocilin	GO:0038133 ERBB2-ERBB3 signaling pathway;GO:0051497 negative regulation of stress fiber assembly;GO:0051894 positive regulation of focal adhesion assembly							0	0	1	0	0	0	0	0	1	0	0	0	0	0	0	0	0	0	0	0
MYL1	4632	symbol	H. sapiens	4632	H. sapiens	MYL1	myosin light chain 1	GO:0030049 muscle filament sliding;GO:0033275 actin-myosin filament sliding;GO:0060048 cardiac muscle contraction						(M5909)HALLMARK MYOGENESIS	0	0	1	0	0	0	0	0	1	0	0	0	1	0	0	0	0	0	0	0
CSRP3	8048	symbol	H. sapiens	8048	H. sapiens	CSRP3	cysteine and glycine rich protein 3	GO:0035995 detection of muscle stretch;GO:0055003 cardiac myofibril assembly;GO:0002026 regulation of the force of heart contraction						(M5909)HALLMARK MYOGENESIS	0	0	1	0	0	0	0	0	1	0	0	0	0	0	0	0	0	0	0	0
CMBL	134147	symbol	H. sapiens	134147	H. sapiens	CMBL	carboxymethylenebutenolidase homolog	GO:0006805 xenobiotic metabolic process;GO:0071466 cellular response to xenobiotic stimulus;GO:0009410 response to xenobiotic stimulus						(M5905)HALLMARK ADIPOGENESIS	0	0	0	0	0	0	0	0	0	0	0	0	0	0	0	0	1	0	0	0
NOL3	8996	symbol	H. sapiens	8996	H. sapiens	NOL3	nucleolar protein 3	GO:0014808 release of sequestered calcium ion into cytosol by sarcoplasmic reticulum;GO:1903514 release of sequestered calcium ion into cytosol by endoplasmic reticulum;GO:0014876 response to injury involved in regulation of muscle adaptation			Cytosol;Nucleus(Supported)			(M5937)HALLMARK GLYCOLYSIS	1	0	1	0	1	0	1	0	0	0	1	0	0	0	1	0	0	0	0	0
ANKRD2	26287	symbol	H. sapiens	26287	H. sapiens	ANKRD2	ankyrin repeat domain 2	GO:0010832 negative regulation of myotube differentiation;GO:0043619 regulation of transcription from RNA polymerase II promoter in response to oxidative stress;GO:1902253 regulation of intrinsic apoptotic signaling pathway by p53 class mediator			Vesicles(Enhanced)			(M5909)HALLMARK MYOGENESIS	0	0	1	0	0	0	0	0	1	0	1	0	0	0	0	0	0	0	0	0
DRG2	1819	symbol	H. sapiens	1819	H. sapiens	DRG2	developmentally regulated GTP binding protein 2	GO:0007165 signal transduction;GO:0023052 signaling;GO:0007154 cell communication			Cytosol(Supported)Nucleoplasm;Vesicles(Approved)				0	0	0	0	0	0	0	0	0	0	0	0	0	0	0	0	0	0	0	0
NME1	4830	symbol	H. sapiens	4830	H. sapiens	NME1	NME/NM23 nucleoside diphosphate kinase 1	GO:0006183 GTP biosynthetic process;GO:0006228 UTP biosynthetic process;GO:0006241 CTP biosynthetic process		Enzymes/ENZYME proteins/Transferases	Cytosol(Enhanced)Nucleoplasm(Supported)	2'-Deoxyguanosine-5'-Triphosphate (Ribosomal small subunit binding);Selenocysteine (Ribosomal small subunit binding);2',3'-Dehydro-2',3'-Deoxy-Thymidine 5'-Diphosphate (Ribosomal small subunit binding);Adenosine Phosphonoacetic Acid (Ribosomal small subunit binding);2',3'-Dehydro-2',3'-Deoxy-Thymidine 5'-Triphosphate (Ribosomal small subunit binding);Thymidine-5'- Diphosphate (Ribosomal small sub…	(M120)PID ARF6 DOWNSTREAM PATHWAY; (M83)PID CDC42 REG PATHWAY; (M156)PID ECADHERIN NASCENT AJ PATHWAY	(M5898)HALLMARK DNA REPAIR; (M5950)HALLMARK ALLOGRAFT REJECTION; (M5926)HALLMARK MYC TARGETS V1	1	0	1	0	0	0	1	0	0	0	0	0	0	0	0	1	0	0	0	0
ALDH1A1	216	symbol	H. sapiens	216	H. sapiens	ALDH1A1	aldehyde dehydrogenase 1 family member A1	GO:0061624 fructose catabolic process to hydroxyacetone phosphate and glyceraldehyde-3-phosphate;GO:0006001 fructose catabolic process;GO:0006069 ethanol oxidation		Enzymes/ENZYME proteins/Oxidoreductases	Cytosol(Enhanced)	NADH (Retinal dehydrogenase activity);Vitamin A (Retinal dehydrogenase activity);Tretinoin (Retinal dehydrogenase activity);1,4-Dithiothreitol (Retinal dehydrogenase activity)		(M5949)HALLMARK PEROXISOME; (M5948)HALLMARK BILE ACID METABOLISM; (M5935)HALLMARK FATTY ACID METABOLISM	1	0	0	0	0	0	0	0	0	1	0	1	0	0	0	0	1	0	0	0
EEF1B2	1933	symbol	H. sapiens	1933	H. sapiens	EEF1B2	eukaryotic translation elongation factor 1 beta 2	GO:0006414 translational elongation;GO:0006412 translation;GO:0043043 peptide biosynthetic process			Cytosol;Nucleoli fibrillar center(Approved)			(M5926)HALLMARK MYC TARGETS V1	0	0	0	0	1	0	0	0	0	0	0	0	0	0	0	0	0	0	0	0
H2-D1	14964	symbol	M. musculus	3105	H. sapiens	HLA-A	major histocompatibility complex, class I, A	GO:0002480 antigen processing and presentation of exogenous peptide antigen via MHC class I, TAP-independent;GO:0002479 antigen processing and presentation of exogenous peptide antigen via MHC class I, TAP-dependent;GO:0042590 antigen processing and presentation of exogenous peptide antigen via MHC class I			Plasma membrane(Supported)Golgi apparatus(Approved)		(M88)PID CD8 TCR PATHWAY; (M54)PID IL12 2PATHWAY; (M272)PID CD8 TCR DOWNSTREAM PATHWAY	(M5913)HALLMARK INTERFERON GAMMA RESPONSE; (M5950)HALLMARK ALLOGRAFT REJECTION	0	0	0	0	1	0	0	0	0	0	0	0	0	0	0	0	0	0	0	1
MAPRE3	22924	symbol	H. sapiens	22924	H. sapiens	MAPRE3	microtubule associated protein RP/EB family member 3	GO:1903033 positive regulation of microtubule plus-end binding;GO:1903031 regulation of microtubule plus-end binding;GO:1904528 positive regulation of microtubule binding			Cytosol(Supported)			(M5909)HALLMARK MYOGENESIS	0	0	0	0	0	0	0	0	0	0	0	0	0	0	0	0	0	0	0	0
Serpina1d	20703	symbol	M. musculus	5265	H. sapiens	SERPINA1	serpin family A member 1	GO:0048208 COPII vesicle coating;GO:0048207 vesicle targeting, rough ER to cis-Golgi;GO:0048199 vesicle targeting, to, from or within Golgi			Vesicles(Enhanced)	2-[3,4-Dihydroxy-2-Hydroxymethyl-5-(2-Hydroxy-Nonyl)-Tetrahydro-Furan-2-Yloxy]-6-Hydroxymethyl-Tetra Hydro-Pyran-3,4,5-Triol (Serine-type endopeptidase inhibitor activity);Beta-Mercaptoethanol (Serine-type endopeptidase inhibitor activity);Recombinant alpha 1-antitrypsin (Serine-type endopeptidase inhibitor activity)	(M285)PID HNF3A PATHWAY; (M19)PID P73PATHWAY; (M3468)NABA ECM REGULATORS	(M5946)HALLMARK COAGULATION; (M5907)HALLMARK ESTROGEN RESPONSE LATE; (M5921)HALLMARK COMPLEMENT	0	0	0	0	0	0	0	0	0	0	0	0	0	0	0	0	0	0	0	1
ASPA	443	symbol	H. sapiens	443	H. sapiens	ASPA	aspartoacylase	GO:0006533 aspartate catabolic process;GO:0048714 positive regulation of oligodendrocyte differentiation;GO:0022010 central nervous system myelination		Enzymes/ENZYME proteins/Hydrolases	Cytosol(Uncertain)	L-Aspartic Acid (Metal ion binding)			0	0	0	0	1	0	0	0	0	1	0	0	0	0	0	0	1	1	0	0
PDAP1	11333	symbol	H. sapiens	11333	H. sapiens	PDAP1	PDGFA associated protein 1	GO:0043312 neutrophil degranulation;GO:0002283 neutrophil activation involved in immune response;GO:0042119 neutrophil activation			Cytosol;Plasma membrane(Enhanced)			(M5941)HALLMARK UV RESPONSE UP; (M5924)HALLMARK MTORC1 SIGNALING	0	0	0	0	0	0	0	0	0	0	0	0	0	0	0	0	0	0	0	0

## Sheet: Enrichment
GroupID	Category	Term	Description	LogP	Log(q-value)	InTerm_InList	Genes	Symbols
1_Summary	Reactome Gene Sets	R-HSA-1428517	The citric acid (TCA) cycle and respiratory electron transport	-57.8881	-53.5878	51/169	50,498,509,521,522,1329,1340,1350,1537,1743,4513,4535,4538,4540,4695,4697,4698,4700,4702,4704,4705,4706,4709,4714,4715,4716,4718,4719,4720,4722,4723,4724,4726,4728,4729,4967,5162,7381,7384,7385,8801,9377,9551,10476,10632,25874,27089,28976,29796,51079,54539,1346,89,158,847,7915,9238,7332,2631,208,801,2632,5837,8987,132,481,2597,4830,4831,5224,5562,84618,444,4129,4835,30,216,622,3043,3295,4128,6697…	ACO2,ATP5F1A,ATP5F1C,ATP5ME,ATP5PF,COX5B,COX6B1,COX7C,CYC1,DLST,COX2,ND1,ND4,ND5,NDUFA2,NDUFA4,NDUFA5,NDUFA6,NDUFA8,NDUFA9,NDUFA10,NDUFAB1,NDUFB3,NDUFB8,NDUFB9,NDUFB10,NDUFC2,NDUFS1,NDUFS2,NDUFS3,NDUFV1,NDUFS4,NDUFS6,NDUFS8,NDUFV2,OGDH,PDHB,UQCRB,UQCRC1,UQCRC2,SUCLG2,COX5A,ATP5MF,ATP5PD,ATP5MG,MPC2,UQCRQ,ACAD9,UQCR10,NDUFA13,NDUFB11,COX7A1,ACTN3,ADSL,CAT,ALDH5A1,TBRG4,UBE2L3,NIPSNAP2,AKT2,CALM1,G…
1_Member	Reactome Gene Sets	R-HSA-1428517	The citric acid (TCA) cycle and respiratory electron transport	-57.8881	-53.5878	51/169	50,498,509,521,522,1329,1340,1350,1537,1743,4513,4535,4538,4540,4695,4697,4698,4700,4702,4704,4705,4706,4709,4714,4715,4716,4718,4719,4720,4722,4723,4724,4726,4728,4729,4967,5162,7381,7384,7385,8801,9377,9551,10476,10632,25874,27089,28976,29796,51079,54539	ACO2,ATP5F1A,ATP5F1C,ATP5ME,ATP5PF,COX5B,COX6B1,COX7C,CYC1,DLST,COX2,ND1,ND4,ND5,NDUFA2,NDUFA4,NDUFA5,NDUFA6,NDUFA8,NDUFA9,NDUFA10,NDUFAB1,NDUFB3,NDUFB8,NDUFB9,NDUFB10,NDUFC2,NDUFS1,NDUFS2,NDUFS3,NDUFV1,NDUFS4,NDUFS6,NDUFS8,NDUFV2,OGDH,PDHB,UQCRB,UQCRC1,UQCRC2,SUCLG2,COX5A,ATP5MF,ATP5PD,ATP5MG,MPC2,UQCRQ,ACAD9,UQCR10,NDUFA13,NDUFB11
1_Member	Reactome Gene Sets	R-HSA-163200	Respiratory electron transport, ATP synthesis by chemiosmotic coupling, and heat production by uncou	-55.2016	-51.2023	45/124	498,509,521,522,1329,1340,1350,1537,4513,4535,4538,4540,4695,4697,4698,4700,4702,4704,4705,4706,4709,4714,4715,4716,4718,4719,4720,4722,4723,4724,4726,4728,4729,7381,7384,7385,9377,9551,10476,10632,27089,28976,29796,51079,54539	ATP5F1A,ATP5F1C,ATP5ME,ATP5PF,COX5B,COX6B1,COX7C,CYC1,COX2,ND1,ND4,ND5,NDUFA2,NDUFA4,NDUFA5,NDUFA6,NDUFA8,NDUFA9,NDUFA10,NDUFAB1,NDUFB3,NDUFB8,NDUFB9,NDUFB10,NDUFC2,NDUFS1,NDUFS2,NDUFS3,NDUFV1,NDUFS4,NDUFS6,NDUFS8,NDUFV2,UQCRB,UQCRC1,UQCRC2,COX5A,ATP5MF,ATP5PD,ATP5MG,UQCRQ,ACAD9,UQCR10,NDUFA13,NDUFB11
1_Member	KEGG Pathway	hsa00190	Oxidative phosphorylation	-53.5604	-49.7372	45/133	498,509,521,522,1329,1340,1346,1350,1537,4513,4535,4538,4540,4695,4697,4698,4700,4702,4704,4705,4706,4709,4714,4715,4716,4718,4719,4720,4722,4723,4724,4726,4728,4729,7381,7384,7385,9377,9551,10476,10632,27089,29796,51079,54539	ATP5F1A,ATP5F1C,ATP5ME,ATP5PF,COX5B,COX6B1,COX7A1,COX7C,CYC1,COX2,ND1,ND4,ND5,NDUFA2,NDUFA4,NDUFA5,NDUFA6,NDUFA8,NDUFA9,NDUFA10,NDUFAB1,NDUFB3,NDUFB8,NDUFB9,NDUFB10,NDUFC2,NDUFS1,NDUFS2,NDUFS3,NDUFV1,NDUFS4,NDUFS6,NDUFS8,NDUFV2,UQCRB,UQCRC1,UQCRC2,COX5A,ATP5MF,ATP5PD,ATP5MG,UQCRQ,UQCR10,NDUFA13,NDUFB11
1_Member	GO Biological Processes	GO:0045333	cellular respiration	-49.6409	-45.9426	47/182	50,89,158,847,1329,1340,1350,1537,1743,4513,4535,4538,4540,4695,4697,4698,4700,4702,4704,4705,4706,4709,4714,4715,4716,4718,4719,4720,4722,4723,4724,4726,4728,4729,4967,5162,7381,7384,7385,7915,8801,9238,9377,27089,29796,51079,54539	ACO2,ACTN3,ADSL,CAT,COX5B,COX6B1,COX7C,CYC1,DLST,COX2,ND1,ND4,ND5,NDUFA2,NDUFA4,NDUFA5,NDUFA6,NDUFA8,NDUFA9,NDUFA10,NDUFAB1,NDUFB3,NDUFB8,NDUFB9,NDUFB10,NDUFC2,NDUFS1,NDUFS2,NDUFS3,NDUFV1,NDUFS4,NDUFS6,NDUFS8,NDUFV2,OGDH,PDHB,UQCRB,UQCRC1,UQCRC2,ALDH5A1,SUCLG2,TBRG4,COX5A,UQCRQ,UQCR10,NDUFA13,NDUFB11
1_Member	KEGG Pathway	hsa05012	Parkinson's disease	-48.7181	-45.1167	43/142	498,509,522,1329,1340,1346,1350,1537,4513,4535,4538,4540,4695,4697,4698,4700,4702,4704,4705,4706,4709,4714,4715,4716,4718,4719,4720,4722,4723,4724,4726,4728,4729,7332,7381,7384,7385,9377,10476,27089,29796,51079,54539	ATP5F1A,ATP5F1C,ATP5PF,COX5B,COX6B1,COX7A1,COX7C,CYC1,COX2,ND1,ND4,ND5,NDUFA2,NDUFA4,NDUFA5,NDUFA6,NDUFA8,NDUFA9,NDUFA10,NDUFAB1,NDUFB3,NDUFB8,NDUFB9,NDUFB10,NDUFC2,NDUFS1,NDUFS2,NDUFS3,NDUFV1,NDUFS4,NDUFS6,NDUFS8,NDUFV2,UBE2L3,UQCRB,UQCRC1,UQCRC2,COX5A,ATP5PD,UQCRQ,UQCR10,NDUFA13,NDUFB11
1_Member	GO Biological Processes	GO:0006119	oxidative phosphorylation	-48.2832	-44.761	40/114	89,509,1329,1340,1350,1537,2631,4513,4535,4538,4540,4695,4697,4698,4700,4702,4704,4705,4706,4709,4714,4715,4716,4718,4719,4720,4722,4723,4724,4726,4728,4729,7381,7384,7385,9377,27089,29796,51079,54539	ACTN3,ATP5F1C,COX5B,COX6B1,COX7C,CYC1,NIPSNAP2,COX2,ND1,ND4,ND5,NDUFA2,NDUFA4,NDUFA5,NDUFA6,NDUFA8,NDUFA9,NDUFA10,NDUFAB1,NDUFB3,NDUFB8,NDUFB9,NDUFB10,NDUFC2,NDUFS1,NDUFS2,NDUFS3,NDUFV1,NDUFS4,NDUFS6,NDUFS8,NDUFV2,UQCRB,UQCRC1,UQCRC2,COX5A,UQCRQ,UQCR10,NDUFA13,NDUFB11
1_Member	GO Biological Processes	GO:0015980	energy derivation by oxidation of organic compounds	-47.3189	-43.8636	52/276	50,89,158,208,801,847,1329,1340,1350,1537,1743,2632,4513,4535,4538,4540,4695,4697,4698,4700,4702,4704,4705,4706,4709,4714,4715,4716,4718,4719,4720,4722,4723,4724,4726,4728,4729,4967,5162,5837,7381,7384,7385,7915,8801,8987,9238,9377,27089,29796,51079,54539	ACO2,ACTN3,ADSL,AKT2,CALM1,CAT,COX5B,COX6B1,COX7C,CYC1,DLST,GBE1,COX2,ND1,ND4,ND5,NDUFA2,NDUFA4,NDUFA5,NDUFA6,NDUFA8,NDUFA9,NDUFA10,NDUFAB1,NDUFB3,NDUFB8,NDUFB9,NDUFB10,NDUFC2,NDUFS1,NDUFS2,NDUFS3,NDUFV1,NDUFS4,NDUFS6,NDUFS8,NDUFV2,OGDH,PDHB,PYGM,UQCRB,UQCRC1,UQCRC2,ALDH5A1,SUCLG2,STBD1,TBRG4,COX5A,UQCRQ,UQCR10,NDUFA13,NDUFB11
1_Member	Reactome Gene Sets	R-HSA-611105	Respiratory electron transport	-47.2376	-43.8403	38/101	1329,1340,1350,1537,4513,4535,4538,4540,4695,4697,4698,4700,4702,4704,4705,4706,4709,4714,4715,4716,4718,4719,4720,4722,4723,4724,4726,4728,4729,7381,7384,7385,9377,27089,28976,29796,51079,54539	COX5B,COX6B1,COX7C,CYC1,COX2,ND1,ND4,ND5,NDUFA2,NDUFA4,NDUFA5,NDUFA6,NDUFA8,NDUFA9,NDUFA10,NDUFAB1,NDUFB3,NDUFB8,NDUFB9,NDUFB10,NDUFC2,NDUFS1,NDUFS2,NDUFS3,NDUFV1,NDUFS4,NDUFS6,NDUFS8,NDUFV2,UQCRB,UQCRC1,UQCRC2,COX5A,UQCRQ,ACAD9,UQCR10,NDUFA13,NDUFB11
1_Member	GO Biological Processes	GO:0042775	mitochondrial ATP synthesis coupled electron transport	-46.8762	-43.571	37/94	1329,1340,1350,1537,4513,4535,4538,4540,4695,4697,4698,4700,4702,4704,4705,4706,4709,4714,4715,4716,4718,4719,4720,4722,4723,4724,4726,4728,4729,7381,7384,7385,9377,27089,29796,51079,54539	COX5B,COX6B1,COX7C,CYC1,COX2,ND1,ND4,ND5,NDUFA2,NDUFA4,NDUFA5,NDUFA6,NDUFA8,NDUFA9,NDUFA10,NDUFAB1,NDUFB3,NDUFB8,NDUFB9,NDUFB10,NDUFC2,NDUFS1,NDUFS2,NDUFS3,NDUFV1,NDUFS4,NDUFS6,NDUFS8,NDUFV2,UQCRB,UQCRC1,UQCRC2,COX5A,UQCRQ,UQCR10,NDUFA13,NDUFB11
1_Member	GO Biological Processes	GO:0009144	purine nucleoside triphosphate metabolic process	-46.8714	-43.571	54/315	89,132,481,498,509,521,522,1329,1340,1350,1537,2597,2631,4513,4535,4538,4540,4695,4697,4698,4700,4702,4704,4705,4706,4709,4714,4715,4716,4718,4719,4720,4722,4723,4724,4726,4728,4729,4830,4831,4967,5224,5562,7381,7384,7385,9377,9551,10476,10632,27089,29796,51079,54539	ACTN3,ADK,ATP1B1,ATP5F1A,ATP5F1C,ATP5ME,ATP5PF,COX5B,COX6B1,COX7C,CYC1,GAPDH,NIPSNAP2,COX2,ND1,ND4,ND5,NDUFA2,NDUFA4,NDUFA5,NDUFA6,NDUFA8,NDUFA9,NDUFA10,NDUFAB1,NDUFB3,NDUFB8,NDUFB9,NDUFB10,NDUFC2,NDUFS1,NDUFS2,NDUFS3,NDUFV1,NDUFS4,NDUFS6,NDUFS8,NDUFV2,NME1,NME2,OGDH,PGAM2,PRKAA1,UQCRB,UQCRC1,UQCRC2,COX5A,ATP5MF,ATP5PD,ATP5MG,UQCRQ,UQCR10,NDUFA13,NDUFB11
1_Member	GO Biological Processes	GO:0042773	ATP synthesis coupled electron transport	-46.6661	-43.4071	37/95	1329,1340,1350,1537,4513,4535,4538,4540,4695,4697,4698,4700,4702,4704,4705,4706,4709,4714,4715,4716,4718,4719,4720,4722,4723,4724,4726,4728,4729,7381,7384,7385,9377,27089,29796,51079,54539	COX5B,COX6B1,COX7C,CYC1,COX2,ND1,ND4,ND5,NDUFA2,NDUFA4,NDUFA5,NDUFA6,NDUFA8,NDUFA9,NDUFA10,NDUFAB1,NDUFB3,NDUFB8,NDUFB9,NDUFB10,NDUFC2,NDUFS1,NDUFS2,NDUFS3,NDUFV1,NDUFS4,NDUFS6,NDUFS8,NDUFV2,UQCRB,UQCRC1,UQCRC2,COX5A,UQCRQ,UQCR10,NDUFA13,NDUFB11
1_Member	GO Biological Processes	GO:0009126	purine nucleoside monophosphate metabolic process	-46.2596	-43.0385	54/323	89,132,158,481,498,509,521,522,1329,1340,1350,1537,2597,2631,4513,4535,4538,4540,4695,4697,4698,4700,4702,4704,4705,4706,4709,4714,4715,4716,4718,4719,4720,4722,4723,4724,4726,4728,4729,4967,5224,5562,7381,7384,7385,9377,9551,10476,10632,27089,29796,51079,54539,84618	ACTN3,ADK,ADSL,ATP1B1,ATP5F1A,ATP5F1C,ATP5ME,ATP5PF,COX5B,COX6B1,COX7C,CYC1,GAPDH,NIPSNAP2,COX2,ND1,ND4,ND5,NDUFA2,NDUFA4,NDUFA5,NDUFA6,NDUFA8,NDUFA9,NDUFA10,NDUFAB1,NDUFB3,NDUFB8,NDUFB9,NDUFB10,NDUFC2,NDUFS1,NDUFS2,NDUFS3,NDUFV1,NDUFS4,NDUFS6,NDUFS8,NDUFV2,OGDH,PGAM2,PRKAA1,UQCRB,UQCRC1,UQCRC2,COX5A,ATP5MF,ATP5PD,ATP5MG,UQCRQ,UQCR10,NDUFA13,NDUFB11,NT5C1A
1_Member	GO Biological Processes	GO:0009205	purine ribonucleoside triphosphate metabolic process	-46.0661	-42.9024	53/308	89,481,498,509,521,522,1329,1340,1350,1537,2597,2631,4513,4535,4538,4540,4695,4697,4698,4700,4702,4704,4705,4706,4709,4714,4715,4716,4718,4719,4720,4722,4723,4724,4726,4728,4729,4830,4831,4967,5224,5562,7381,7384,7385,9377,9551,10476,10632,27089,29796,51079,54539	ACTN3,ATP1B1,ATP5F1A,ATP5F1C,ATP5ME,ATP5PF,COX5B,COX6B1,COX7C,CYC1,GAPDH,NIPSNAP2,COX2,ND1,ND4,ND5,NDUFA2,NDUFA4,NDUFA5,NDUFA6,NDUFA8,NDUFA9,NDUFA10,NDUFAB1,NDUFB3,NDUFB8,NDUFB9,NDUFB10,NDUFC2,NDUFS1,NDUFS2,NDUFS3,NDUFV1,NDUFS4,NDUFS6,NDUFS8,NDUFV2,NME1,NME2,OGDH,PGAM2,PRKAA1,UQCRB,UQCRC1,UQCRC2,COX5A,ATP5MF,ATP5PD,ATP5MG,UQCRQ,UQCR10,NDUFA13,NDUFB11
1_Member	GO Biological Processes	GO:0006091	generation of precursor metabolites and energy	-46.0566	-42.9024	61/463	50,89,158,208,444,509,801,847,1329,1340,1346,1350,1537,1743,2597,2631,2632,4129,4513,4535,4538,4540,4695,4697,4698,4700,4702,4704,4705,4706,4709,4714,4715,4716,4718,4719,4720,4722,4723,4724,4726,4728,4729,4835,4967,5162,5224,5562,5837,7381,7384,7385,7915,8801,8987,9238,9377,27089,29796,51079,54539	ACO2,ACTN3,ADSL,AKT2,ASPH,ATP5F1C,CALM1,CAT,COX5B,COX6B1,COX7A1,COX7C,CYC1,DLST,GAPDH,NIPSNAP2,GBE1,MAOB,COX2,ND1,ND4,ND5,NDUFA2,NDUFA4,NDUFA5,NDUFA6,NDUFA8,NDUFA9,NDUFA10,NDUFAB1,NDUFB3,NDUFB8,NDUFB9,NDUFB10,NDUFC2,NDUFS1,NDUFS2,NDUFS3,NDUFV1,NDUFS4,NDUFS6,NDUFS8,NDUFV2,NQO2,OGDH,PDHB,PGAM2,PRKAA1,PYGM,UQCRB,UQCRC1,UQCRC2,ALDH5A1,SUCLG2,STBD1,TBRG4,COX5A,UQCRQ,UQCR10,NDUFA13,NDUFB11
1_Member	GO Biological Processes	GO:0046034	ATP metabolic process	-45.7607	-42.6364	51/278	89,481,498,509,521,522,1329,1340,1350,1537,2597,2631,4513,4535,4538,4540,4695,4697,4698,4700,4702,4704,4705,4706,4709,4714,4715,4716,4718,4719,4720,4722,4723,4724,4726,4728,4729,4967,5224,5562,7381,7384,7385,9377,9551,10476,10632,27089,29796,51079,54539	ACTN3,ATP1B1,ATP5F1A,ATP5F1C,ATP5ME,ATP5PF,COX5B,COX6B1,COX7C,CYC1,GAPDH,NIPSNAP2,COX2,ND1,ND4,ND5,NDUFA2,NDUFA4,NDUFA5,NDUFA6,NDUFA8,NDUFA9,NDUFA10,NDUFAB1,NDUFB3,NDUFB8,NDUFB9,NDUFB10,NDUFC2,NDUFS1,NDUFS2,NDUFS3,NDUFV1,NDUFS4,NDUFS6,NDUFS8,NDUFV2,OGDH,PGAM2,PRKAA1,UQCRB,UQCRC1,UQCRC2,COX5A,ATP5MF,ATP5PD,ATP5MG,UQCRQ,UQCR10,NDUFA13,NDUFB11
1_Member	GO Biological Processes	GO:0009199	ribonucleoside triphosphate metabolic process	-45.6038	-42.5076	53/314	89,481,498,509,521,522,1329,1340,1350,1537,2597,2631,4513,4535,4538,4540,4695,4697,4698,4700,4702,4704,4705,4706,4709,4714,4715,4716,4718,4719,4720,4722,4723,4724,4726,4728,4729,4830,4831,4967,5224,5562,7381,7384,7385,9377,9551,10476,10632,27089,29796,51079,54539	ACTN3,ATP1B1,ATP5F1A,ATP5F1C,ATP5ME,ATP5PF,COX5B,COX6B1,COX7C,CYC1,GAPDH,NIPSNAP2,COX2,ND1,ND4,ND5,NDUFA2,NDUFA4,NDUFA5,NDUFA6,NDUFA8,NDUFA9,NDUFA10,NDUFAB1,NDUFB3,NDUFB8,NDUFB9,NDUFB10,NDUFC2,NDUFS1,NDUFS2,NDUFS3,NDUFV1,NDUFS4,NDUFS6,NDUFS8,NDUFV2,NME1,NME2,OGDH,PGAM2,PRKAA1,UQCRB,UQCRC1,UQCRC2,COX5A,ATP5MF,ATP5PD,ATP5MG,UQCRQ,UQCR10,NDUFA13,NDUFB11
1_Member	GO Biological Processes	GO:0009141	nucleoside triphosphate metabolic process	-45.3741	-42.3042	54/335	89,132,481,498,509,521,522,1329,1340,1350,1537,2597,2631,4513,4535,4538,4540,4695,4697,4698,4700,4702,4704,4705,4706,4709,4714,4715,4716,4718,4719,4720,4722,4723,4724,4726,4728,4729,4830,4831,4967,5224,5562,7381,7384,7385,9377,9551,10476,10632,27089,29796,51079,54539	ACTN3,ADK,ATP1B1,ATP5F1A,ATP5F1C,ATP5ME,ATP5PF,COX5B,COX6B1,COX7C,CYC1,GAPDH,NIPSNAP2,COX2,ND1,ND4,ND5,NDUFA2,NDUFA4,NDUFA5,NDUFA6,NDUFA8,NDUFA9,NDUFA10,NDUFAB1,NDUFB3,NDUFB8,NDUFB9,NDUFB10,NDUFC2,NDUFS1,NDUFS2,NDUFS3,NDUFV1,NDUFS4,NDUFS6,NDUFS8,NDUFV2,NME1,NME2,OGDH,PGAM2,PRKAA1,UQCRB,UQCRC1,UQCRC2,COX5A,ATP5MF,ATP5PD,ATP5MG,UQCRQ,UQCR10,NDUFA13,NDUFB11
1_Member	GO Biological Processes	GO:0022904	respiratory electron transport chain	-45.1848	-42.1398	38/112	1329,1340,1350,1537,4513,4535,4538,4540,4695,4697,4698,4700,4702,4704,4705,4706,4709,4714,4715,4716,4718,4719,4720,4722,4723,4724,4726,4728,4729,7381,7384,7385,7915,9377,27089,29796,51079,54539	COX5B,COX6B1,COX7C,CYC1,COX2,ND1,ND4,ND5,NDUFA2,NDUFA4,NDUFA5,NDUFA6,NDUFA8,NDUFA9,NDUFA10,NDUFAB1,NDUFB3,NDUFB8,NDUFB9,NDUFB10,NDUFC2,NDUFS1,NDUFS2,NDUFS3,NDUFV1,NDUFS4,NDUFS6,NDUFS8,NDUFV2,UQCRB,UQCRC1,UQCRC2,ALDH5A1,COX5A,UQCRQ,UQCR10,NDUFA13,NDUFB11
1_Member	GO Biological Processes	GO:0009167	purine ribonucleoside monophosphate metabolic process	-45.0032	-41.9816	53/322	89,132,158,481,498,509,521,522,1329,1340,1350,1537,2597,2631,4513,4535,4538,4540,4695,4697,4698,4700,4702,4704,4705,4706,4709,4714,4715,4716,4718,4719,4720,4722,4723,4724,4726,4728,4729,4967,5224,5562,7381,7384,7385,9377,9551,10476,10632,27089,29796,51079,54539	ACTN3,ADK,ADSL,ATP1B1,ATP5F1A,ATP5F1C,ATP5ME,ATP5PF,COX5B,COX6B1,COX7C,CYC1,GAPDH,NIPSNAP2,COX2,ND1,ND4,ND5,NDUFA2,NDUFA4,NDUFA5,NDUFA6,NDUFA8,NDUFA9,NDUFA10,NDUFAB1,NDUFB3,NDUFB8,NDUFB9,NDUFB10,NDUFC2,NDUFS1,NDUFS2,NDUFS3,NDUFV1,NDUFS4,NDUFS6,NDUFS8,NDUFV2,OGDH,PGAM2,PRKAA1,UQCRB,UQCRC1,UQCRC2,COX5A,ATP5MF,ATP5PD,ATP5MG,UQCRQ,UQCR10,NDUFA13,NDUFB11
1_Member	GO Biological Processes	GO:0017144	drug metabolic process	-44.491	-41.4917	72/766	30,89,132,158,216,481,498,509,521,522,622,847,1329,1340,1350,1537,1743,2597,2631,3043,3295,4128,4129,4513,4535,4538,4540,4695,4697,4698,4700,4702,4704,4705,4706,4709,4714,4715,4716,4718,4719,4720,4722,4723,4724,4726,4728,4729,4967,5224,5562,6697,7381,7384,7385,7915,8801,9377,9551,9588,10476,10632,10935,27089,29796,51079,54498,54539,57016,57571,84618,171425	ACAA1,ACTN3,ADK,ADSL,ALDH1A1,ATP1B1,ATP5F1A,ATP5F1C,ATP5ME,ATP5PF,BDH1,CAT,COX5B,COX6B1,COX7C,CYC1,DLST,GAPDH,NIPSNAP2,HBB,HSD17B4,MAOA,MAOB,COX2,ND1,ND4,ND5,NDUFA2,NDUFA4,NDUFA5,NDUFA6,NDUFA8,NDUFA9,NDUFA10,NDUFAB1,NDUFB3,NDUFB8,NDUFB9,NDUFB10,NDUFC2,NDUFS1,NDUFS2,NDUFS3,NDUFV1,NDUFS4,NDUFS6,NDUFS8,NDUFV2,OGDH,PGAM2,PRKAA1,SPR,UQCRB,UQCRC1,UQCRC2,ALDH5A1,SUCLG2,COX5A,ATP5MF,PRDX6,ATP5PD,ATP5MG,P…
1_Member	GO Biological Processes	GO:0009123	nucleoside monophosphate metabolic process	-44.3172	-41.3391	54/350	89,132,158,481,498,509,521,522,1329,1340,1350,1537,2597,2631,4513,4535,4538,4540,4695,4697,4698,4700,4702,4704,4705,4706,4709,4714,4715,4716,4718,4719,4720,4722,4723,4724,4726,4728,4729,4967,5224,5562,7381,7384,7385,9377,9551,10476,10632,27089,29796,51079,54539,84618	ACTN3,ADK,ADSL,ATP1B1,ATP5F1A,ATP5F1C,ATP5ME,ATP5PF,COX5B,COX6B1,COX7C,CYC1,GAPDH,NIPSNAP2,COX2,ND1,ND4,ND5,NDUFA2,NDUFA4,NDUFA5,NDUFA6,NDUFA8,NDUFA9,NDUFA10,NDUFAB1,NDUFB3,NDUFB8,NDUFB9,NDUFB10,NDUFC2,NDUFS1,NDUFS2,NDUFS3,NDUFV1,NDUFS4,NDUFS6,NDUFS8,NDUFV2,OGDH,PGAM2,PRKAA1,UQCRB,UQCRC1,UQCRC2,COX5A,ATP5MF,ATP5PD,ATP5MG,UQCRQ,UQCR10,NDUFA13,NDUFB11,NT5C1A
1_Member	GO Biological Processes	GO:0009161	ribonucleoside monophosphate metabolic process	-44.0628	-41.1049	53/335	89,132,158,481,498,509,521,522,1329,1340,1350,1537,2597,2631,4513,4535,4538,4540,4695,4697,4698,4700,4702,4704,4705,4706,4709,4714,4715,4716,4718,4719,4720,4722,4723,4724,4726,4728,4729,4967,5224,5562,7381,7384,7385,9377,9551,10476,10632,27089,29796,51079,54539	ACTN3,ADK,ADSL,ATP1B1,ATP5F1A,ATP5F1C,ATP5ME,ATP5PF,COX5B,COX6B1,COX7C,CYC1,GAPDH,NIPSNAP2,COX2,ND1,ND4,ND5,NDUFA2,NDUFA4,NDUFA5,NDUFA6,NDUFA8,NDUFA9,NDUFA10,NDUFAB1,NDUFB3,NDUFB8,NDUFB9,NDUFB10,NDUFC2,NDUFS1,NDUFS2,NDUFS3,NDUFV1,NDUFS4,NDUFS6,NDUFS8,NDUFV2,OGDH,PGAM2,PRKAA1,UQCRB,UQCRC1,UQCRC2,COX5A,ATP5MF,ATP5PD,ATP5MG,UQCRQ,UQCR10,NDUFA13,NDUFB11
1_Member	KEGG Pathway	hsa05010	Alzheimer's disease	-43.258	-40.3194	42/171	498,509,522,801,1329,1340,1346,1350,1537,2597,4513,4695,4697,4698,4700,4702,4704,4705,4706,4709,4714,4715,4716,4718,4719,4720,4722,4723,4724,4726,4728,4729,5532,7381,7384,7385,9377,10476,27089,29796,51079,54539	ATP5F1A,ATP5F1C,ATP5PF,CALM1,COX5B,COX6B1,COX7A1,COX7C,CYC1,GAPDH,COX2,NDUFA2,NDUFA4,NDUFA5,NDUFA6,NDUFA8,NDUFA9,NDUFA10,NDUFAB1,NDUFB3,NDUFB8,NDUFB9,NDUFB10,NDUFC2,NDUFS1,NDUFS2,NDUFS3,NDUFV1,NDUFS4,NDUFS6,NDUFS8,NDUFV2,PPP3CB,UQCRB,UQCRC1,UQCRC2,COX5A,ATP5PD,UQCRQ,UQCR10,NDUFA13,NDUFB11
1_Member	GO Biological Processes	GO:0022900	electron transport chain	-42.3405	-39.4204	42/179	444,1329,1340,1346,1350,1537,4129,4513,4535,4538,4540,4695,4697,4698,4700,4702,4704,4705,4706,4709,4714,4715,4716,4718,4719,4720,4722,4723,4724,4726,4728,4729,4835,7381,7384,7385,7915,9377,27089,29796,51079,54539	ASPH,COX5B,COX6B1,COX7A1,COX7C,CYC1,MAOB,COX2,ND1,ND4,ND5,NDUFA2,NDUFA4,NDUFA5,NDUFA6,NDUFA8,NDUFA9,NDUFA10,NDUFAB1,NDUFB3,NDUFB8,NDUFB9,NDUFB10,NDUFC2,NDUFS1,NDUFS2,NDUFS3,NDUFV1,NDUFS4,NDUFS6,NDUFS8,NDUFV2,NQO2,UQCRB,UQCRC1,UQCRC2,ALDH5A1,COX5A,UQCRQ,UQCR10,NDUFA13,NDUFB11
1_Member	KEGG Pathway	hsa05016	Huntington's disease	-39.3976	-36.4952	41/193	498,509,522,1213,1329,1340,1346,1350,1537,4513,4695,4697,4698,4700,4702,4704,4705,4706,4709,4714,4715,4716,4718,4719,4720,4722,4723,4724,4726,4728,4729,6648,7381,7384,7385,9377,10476,27089,29796,51079,54539	ATP5F1A,ATP5F1C,ATP5PF,CLTC,COX5B,COX6B1,COX7A1,COX7C,CYC1,COX2,NDUFA2,NDUFA4,NDUFA5,NDUFA6,NDUFA8,NDUFA9,NDUFA10,NDUFAB1,NDUFB3,NDUFB8,NDUFB9,NDUFB10,NDUFC2,NDUFS1,NDUFS2,NDUFS3,NDUFV1,NDUFS4,NDUFS6,NDUFS8,NDUFV2,SOD2,UQCRB,UQCRC1,UQCRC2,COX5A,ATP5PD,UQCRQ,UQCR10,NDUFA13,NDUFB11
1_Member	GO Biological Processes	GO:0006163	purine nucleotide metabolic process	-38.3826	-35.4972	58/545	89,132,158,481,498,509,521,522,801,1329,1340,1350,1537,2597,2631,3094,4513,4535,4538,4540,4695,4697,4698,4700,4702,4704,4705,4706,4709,4714,4715,4716,4718,4719,4720,4722,4723,4724,4726,4728,4729,4830,4831,4967,5224,5562,7381,7384,7385,9377,9551,10476,10632,27089,29796,51079,54539,84618	ACTN3,ADK,ADSL,ATP1B1,ATP5F1A,ATP5F1C,ATP5ME,ATP5PF,CALM1,COX5B,COX6B1,COX7C,CYC1,GAPDH,NIPSNAP2,HINT1,COX2,ND1,ND4,ND5,NDUFA2,NDUFA4,NDUFA5,NDUFA6,NDUFA8,NDUFA9,NDUFA10,NDUFAB1,NDUFB3,NDUFB8,NDUFB9,NDUFB10,NDUFC2,NDUFS1,NDUFS2,NDUFS3,NDUFV1,NDUFS4,NDUFS6,NDUFS8,NDUFV2,NME1,NME2,OGDH,PGAM2,PRKAA1,UQCRB,UQCRC1,UQCRC2,COX5A,ATP5MF,ATP5PD,ATP5MG,UQCRQ,UQCR10,NDUFA13,NDUFB11,NT5C1A
1_Member	KEGG Pathway	hsa04932	Non-alcoholic fatty liver disease (NAFLD)	-38.2508	-35.3818	37/149	208,1329,1340,1346,1350,1537,4513,4695,4697,4698,4700,4702,4704,4705,4706,4709,4714,4715,4716,4718,4719,4720,4722,4723,4724,4726,4728,4729,5562,7381,7384,7385,9377,27089,29796,51079,54539	AKT2,COX5B,COX6B1,COX7A1,COX7C,CYC1,COX2,NDUFA2,NDUFA4,NDUFA5,NDUFA6,NDUFA8,NDUFA9,NDUFA10,NDUFAB1,NDUFB3,NDUFB8,NDUFB9,NDUFB10,NDUFC2,NDUFS1,NDUFS2,NDUFS3,NDUFV1,NDUFS4,NDUFS6,NDUFS8,NDUFV2,PRKAA1,UQCRB,UQCRC1,UQCRC2,COX5A,UQCRQ,UQCR10,NDUFA13,NDUFB11
1_Member	GO Biological Processes	GO:0009150	purine ribonucleotide metabolic process	-38.0355	-35.1823	57/528	89,132,158,481,498,509,521,522,801,1329,1340,1350,1537,2597,2631,3094,4513,4535,4538,4540,4695,4697,4698,4700,4702,4704,4705,4706,4709,4714,4715,4716,4718,4719,4720,4722,4723,4724,4726,4728,4729,4830,4831,4967,5224,5562,7381,7384,7385,9377,9551,10476,10632,27089,29796,51079,54539	ACTN3,ADK,ADSL,ATP1B1,ATP5F1A,ATP5F1C,ATP5ME,ATP5PF,CALM1,COX5B,COX6B1,COX7C,CYC1,GAPDH,NIPSNAP2,HINT1,COX2,ND1,ND4,ND5,NDUFA2,NDUFA4,NDUFA5,NDUFA6,NDUFA8,NDUFA9,NDUFA10,NDUFAB1,NDUFB3,NDUFB8,NDUFB9,NDUFB10,NDUFC2,NDUFS1,NDUFS2,NDUFS3,NDUFV1,NDUFS4,NDUFS6,NDUFS8,NDUFV2,NME1,NME2,OGDH,PGAM2,PRKAA1,UQCRB,UQCRC1,UQCRC2,COX5A,ATP5MF,ATP5PD,ATP5MG,UQCRQ,UQCR10,NDUFA13,NDUFB11
1_Member	GO Biological Processes	GO:0072521	purine-containing compound metabolic process	-37.955	-35.117	59/580	89,132,158,481,498,509,521,522,801,1329,1340,1350,1537,2597,2631,3094,4513,4535,4538,4540,4695,4697,4698,4700,4702,4704,4705,4706,4709,4714,4715,4716,4718,4719,4720,4722,4723,4724,4726,4728,4729,4830,4831,4967,5224,5562,7381,7384,7385,9377,9551,10476,10632,27089,28992,29796,51079,54539,84618	ACTN3,ADK,ADSL,ATP1B1,ATP5F1A,ATP5F1C,ATP5ME,ATP5PF,CALM1,COX5B,COX6B1,COX7C,CYC1,GAPDH,NIPSNAP2,HINT1,COX2,ND1,ND4,ND5,NDUFA2,NDUFA4,NDUFA5,NDUFA6,NDUFA8,NDUFA9,NDUFA10,NDUFAB1,NDUFB3,NDUFB8,NDUFB9,NDUFB10,NDUFC2,NDUFS1,NDUFS2,NDUFS3,NDUFV1,NDUFS4,NDUFS6,NDUFS8,NDUFV2,NME1,NME2,OGDH,PGAM2,PRKAA1,UQCRB,UQCRC1,UQCRC2,COX5A,ATP5MF,ATP5PD,ATP5MG,UQCRQ,MACROD1,UQCR10,NDUFA13,NDUFB11,NT5C1A
1_Member	GO Biological Processes	GO:0009259	ribonucleotide metabolic process	-37.362	-34.5387	57/543	89,132,158,481,498,509,521,522,801,1329,1340,1350,1537,2597,2631,3094,4513,4535,4538,4540,4695,4697,4698,4700,4702,4704,4705,4706,4709,4714,4715,4716,4718,4719,4720,4722,4723,4724,4726,4728,4729,4830,4831,4967,5224,5562,7381,7384,7385,9377,9551,10476,10632,27089,29796,51079,54539	ACTN3,ADK,ADSL,ATP1B1,ATP5F1A,ATP5F1C,ATP5ME,ATP5PF,CALM1,COX5B,COX6B1,COX7C,CYC1,GAPDH,NIPSNAP2,HINT1,COX2,ND1,ND4,ND5,NDUFA2,NDUFA4,NDUFA5,NDUFA6,NDUFA8,NDUFA9,NDUFA10,NDUFAB1,NDUFB3,NDUFB8,NDUFB9,NDUFB10,NDUFC2,NDUFS1,NDUFS2,NDUFS3,NDUFV1,NDUFS4,NDUFS6,NDUFS8,NDUFV2,NME1,NME2,OGDH,PGAM2,PRKAA1,UQCRB,UQCRC1,UQCRC2,COX5A,ATP5MF,ATP5PD,ATP5MG,UQCRQ,UQCR10,NDUFA13,NDUFB11
1_Member	CORUM	CORUM:178	Respiratory chain complex I (holoenzyme), mitochondrial	-36.9388	-34.1298	25/44	4535,4540,4695,4697,4698,4700,4702,4704,4705,4706,4709,4714,4715,4716,4718,4719,4720,4722,4723,4724,4726,4728,4729,51079,54539	ND1,ND5,NDUFA2,NDUFA4,NDUFA5,NDUFA6,NDUFA8,NDUFA9,NDUFA10,NDUFAB1,NDUFB3,NDUFB8,NDUFB9,NDUFB10,NDUFC2,NDUFS1,NDUFS2,NDUFS3,NDUFV1,NDUFS4,NDUFS6,NDUFS8,NDUFV2,NDUFA13,NDUFB11
1_Member	GO Biological Processes	GO:0019693	ribose phosphate metabolic process	-36.6667	-33.8715	57/559	89,132,158,481,498,509,521,522,801,1329,1340,1350,1537,2597,2631,3094,4513,4535,4538,4540,4695,4697,4698,4700,4702,4704,4705,4706,4709,4714,4715,4716,4718,4719,4720,4722,4723,4724,4726,4728,4729,4830,4831,4967,5224,5562,7381,7384,7385,9377,9551,10476,10632,27089,29796,51079,54539	ACTN3,ADK,ADSL,ATP1B1,ATP5F1A,ATP5F1C,ATP5ME,ATP5PF,CALM1,COX5B,COX6B1,COX7C,CYC1,GAPDH,NIPSNAP2,HINT1,COX2,ND1,ND4,ND5,NDUFA2,NDUFA4,NDUFA5,NDUFA6,NDUFA8,NDUFA9,NDUFA10,NDUFAB1,NDUFB3,NDUFB8,NDUFB9,NDUFB10,NDUFC2,NDUFS1,NDUFS2,NDUFS3,NDUFV1,NDUFS4,NDUFS6,NDUFS8,NDUFV2,NME1,NME2,OGDH,PGAM2,PRKAA1,UQCRB,UQCRC1,UQCRC2,COX5A,ATP5MF,ATP5PD,ATP5MG,UQCRQ,UQCR10,NDUFA13,NDUFB11
1_Member	GO Biological Processes	GO:0006120	mitochondrial electron transport, NADH to ubiquinone	-36.4058	-33.6239	26/52	4535,4538,4540,4695,4697,4698,4700,4702,4704,4705,4706,4709,4714,4715,4716,4718,4719,4720,4722,4723,4724,4726,4728,4729,51079,54539	ND1,ND4,ND5,NDUFA2,NDUFA4,NDUFA5,NDUFA6,NDUFA8,NDUFA9,NDUFA10,NDUFAB1,NDUFB3,NDUFB8,NDUFB9,NDUFB10,NDUFC2,NDUFS1,NDUFS2,NDUFS3,NDUFV1,NDUFS4,NDUFS6,NDUFS8,NDUFV2,NDUFA13,NDUFB11
1_Member	Reactome Gene Sets	R-HSA-6799198	Complex I biogenesis	-35.5627	-32.7938	26/55	4535,4538,4540,4695,4698,4700,4702,4704,4705,4706,4709,4714,4715,4716,4718,4719,4720,4722,4723,4724,4726,4728,4729,28976,51079,54539	ND1,ND4,ND5,NDUFA2,NDUFA5,NDUFA6,NDUFA8,NDUFA9,NDUFA10,NDUFAB1,NDUFB3,NDUFB8,NDUFB9,NDUFB10,NDUFC2,NDUFS1,NDUFS2,NDUFS3,NDUFV1,NDUFS4,NDUFS6,NDUFS8,NDUFV2,ACAD9,NDUFA13,NDUFB11
1_Member	GO Biological Processes	GO:0009117	nucleotide metabolic process	-35.2714	-32.5151	60/675	89,132,158,481,498,509,521,522,801,1329,1340,1350,1537,2597,2631,3094,4513,4535,4538,4540,4695,4697,4698,4700,4702,4704,4705,4706,4709,4714,4715,4716,4718,4719,4720,4722,4723,4724,4726,4728,4729,4830,4831,4967,5162,5224,5562,7381,7384,7385,9377,9551,10476,10632,25874,27089,29796,51079,54539,84618	ACTN3,ADK,ADSL,ATP1B1,ATP5F1A,ATP5F1C,ATP5ME,ATP5PF,CALM1,COX5B,COX6B1,COX7C,CYC1,GAPDH,NIPSNAP2,HINT1,COX2,ND1,ND4,ND5,NDUFA2,NDUFA4,NDUFA5,NDUFA6,NDUFA8,NDUFA9,NDUFA10,NDUFAB1,NDUFB3,NDUFB8,NDUFB9,NDUFB10,NDUFC2,NDUFS1,NDUFS2,NDUFS3,NDUFV1,NDUFS4,NDUFS6,NDUFS8,NDUFV2,NME1,NME2,OGDH,PDHB,PGAM2,PRKAA1,UQCRB,UQCRC1,UQCRC2,COX5A,ATP5MF,ATP5PD,ATP5MG,MPC2,UQCRQ,UQCR10,NDUFA13,NDUFB11,NT5C1A
1_Member	GO Biological Processes	GO:0006753	nucleoside phosphate metabolic process	-35.0536	-32.3095	60/681	89,132,158,481,498,509,521,522,801,1329,1340,1350,1537,2597,2631,3094,4513,4535,4538,4540,4695,4697,4698,4700,4702,4704,4705,4706,4709,4714,4715,4716,4718,4719,4720,4722,4723,4724,4726,4728,4729,4830,4831,4967,5162,5224,5562,7381,7384,7385,9377,9551,10476,10632,25874,27089,29796,51079,54539,84618	ACTN3,ADK,ADSL,ATP1B1,ATP5F1A,ATP5F1C,ATP5ME,ATP5PF,CALM1,COX5B,COX6B1,COX7C,CYC1,GAPDH,NIPSNAP2,HINT1,COX2,ND1,ND4,ND5,NDUFA2,NDUFA4,NDUFA5,NDUFA6,NDUFA8,NDUFA9,NDUFA10,NDUFAB1,NDUFB3,NDUFB8,NDUFB9,NDUFB10,NDUFC2,NDUFS1,NDUFS2,NDUFS3,NDUFV1,NDUFS4,NDUFS6,NDUFS8,NDUFV2,NME1,NME2,OGDH,PDHB,PGAM2,PRKAA1,UQCRB,UQCRC1,UQCRC2,COX5A,ATP5MF,ATP5PD,ATP5MG,MPC2,UQCRQ,UQCR10,NDUFA13,NDUFB11,NT5C1A
1_Member	GO Biological Processes	GO:0055086	nucleobase-containing small molecule metabolic process	-34.2419	-31.5097	62/763	89,132,158,481,498,509,521,522,801,1329,1340,1350,1537,2597,2631,3094,4513,4535,4538,4540,4695,4697,4698,4700,4702,4704,4705,4706,4709,4714,4715,4716,4718,4719,4720,4722,4723,4724,4726,4728,4729,4830,4831,4967,5162,5224,5562,7381,7384,7385,9377,9551,10476,10632,10930,25874,27089,28992,29796,51079,54539,84618	ACTN3,ADK,ADSL,ATP1B1,ATP5F1A,ATP5F1C,ATP5ME,ATP5PF,CALM1,COX5B,COX6B1,COX7C,CYC1,GAPDH,NIPSNAP2,HINT1,COX2,ND1,ND4,ND5,NDUFA2,NDUFA4,NDUFA5,NDUFA6,NDUFA8,NDUFA9,NDUFA10,NDUFAB1,NDUFB3,NDUFB8,NDUFB9,NDUFB10,NDUFC2,NDUFS1,NDUFS2,NDUFS3,NDUFV1,NDUFS4,NDUFS6,NDUFS8,NDUFV2,NME1,NME2,OGDH,PDHB,PGAM2,PRKAA1,UQCRB,UQCRC1,UQCRC2,COX5A,ATP5MF,ATP5PD,ATP5MG,APOBEC2,MPC2,UQCRQ,MACROD1,UQCR10,NDUFA13,NDUFB11…
1_Member	GO Biological Processes	GO:0010257	NADH dehydrogenase complex assembly	-33.3741	-30.6648	26/64	4535,4538,4540,4695,4698,4700,4702,4704,4705,4706,4709,4714,4715,4716,4718,4719,4720,4722,4723,4724,4726,4728,4729,28976,51079,54539	ND1,ND4,ND5,NDUFA2,NDUFA5,NDUFA6,NDUFA8,NDUFA9,NDUFA10,NDUFAB1,NDUFB3,NDUFB8,NDUFB9,NDUFB10,NDUFC2,NDUFS1,NDUFS2,NDUFS3,NDUFV1,NDUFS4,NDUFS6,NDUFS8,NDUFV2,ACAD9,NDUFA13,NDUFB11
1_Member	GO Biological Processes	GO:0032981	mitochondrial respiratory chain complex I assembly	-33.3741	-30.6648	26/64	4535,4538,4540,4695,4698,4700,4702,4704,4705,4706,4709,4714,4715,4716,4718,4719,4720,4722,4723,4724,4726,4728,4729,28976,51079,54539	ND1,ND4,ND5,NDUFA2,NDUFA5,NDUFA6,NDUFA8,NDUFA9,NDUFA10,NDUFAB1,NDUFB3,NDUFB8,NDUFB9,NDUFB10,NDUFC2,NDUFS1,NDUFS2,NDUFS3,NDUFV1,NDUFS4,NDUFS6,NDUFS8,NDUFV2,ACAD9,NDUFA13,NDUFB11
1_Member	GO Biological Processes	GO:0033108	mitochondrial respiratory chain complex assembly	-31.1366	-28.4383	28/96	4535,4538,4540,4695,4698,4700,4702,4704,4705,4706,4709,4714,4715,4716,4718,4719,4720,4722,4723,4724,4726,4728,4729,7381,28976,29796,51079,54539	ND1,ND4,ND5,NDUFA2,NDUFA5,NDUFA6,NDUFA8,NDUFA9,NDUFA10,NDUFAB1,NDUFB3,NDUFB8,NDUFB9,NDUFB10,NDUFC2,NDUFS1,NDUFS2,NDUFS3,NDUFV1,NDUFS4,NDUFS6,NDUFS8,NDUFV2,UQCRB,ACAD9,UQCR10,NDUFA13,NDUFB11
1_Member	GO Biological Processes	GO:0007005	mitochondrion organization	-26.6741	-23.9865	48/577	498,509,521,522,3954,4000,4535,4538,4540,4695,4698,4700,4702,4704,4705,4706,4709,4714,4715,4716,4718,4719,4720,4722,4723,4724,4726,4728,4729,6648,7332,7381,7385,7532,8878,8996,9551,10476,10632,10935,28976,29796,51079,54539,54927,55062,65991,79135	ATP5F1A,ATP5F1C,ATP5ME,ATP5PF,LETM1,LMNA,ND1,ND4,ND5,NDUFA2,NDUFA5,NDUFA6,NDUFA8,NDUFA9,NDUFA10,NDUFAB1,NDUFB3,NDUFB8,NDUFB9,NDUFB10,NDUFC2,NDUFS1,NDUFS2,NDUFS3,NDUFV1,NDUFS4,NDUFS6,NDUFS8,NDUFV2,SOD2,UBE2L3,UQCRB,UQCRC2,YWHAG,SQSTM1,NOL3,ATP5MF,ATP5PD,ATP5MG,PRDX3,ACAD9,UQCR10,NDUFA13,NDUFB11,CHCHD3,WIPI1,FUNDC2,APOO
1_Member	CORUM	CORUM:2920	Respiratory chain complex I (lambda subunit) mitochondrial	-17.8102	-15.1331	11/16	4695,4698,4719,4720,4722,4723,4724,4726,4728,4729,51079	NDUFA2,NDUFA5,NDUFS1,NDUFS2,NDUFS3,NDUFV1,NDUFS4,NDUFS6,NDUFS8,NDUFV2,NDUFA13
1_Member	CORUM	CORUM:2948	Respiratory chain complex I (incomplete intermediate), mitochondrial	-15.7854	-13.1478	9/11	4704,4705,4714,4719,4720,4723,4724,4726,4729	NDUFA9,NDUFA10,NDUFB8,NDUFS1,NDUFS2,NDUFV1,NDUFS4,NDUFS6,NDUFV2
2_Summary	GO Biological Processes	GO:0009060	aerobic respiration	-17.6891	-15.0222	18/82	50,89,158,847,1329,1340,1350,1743,4513,4697,4967,5162,7381,7384,7385,8801,9377,29796,208,5562,7532,25824,4869,5608,56950	ACO2,ACTN3,ADSL,CAT,COX5B,COX6B1,COX7C,DLST,COX2,NDUFA4,OGDH,PDHB,UQCRB,UQCRC1,UQCRC2,SUCLG2,COX5A,UQCR10,AKT2,PRKAA1,YWHAG,PRDX5,NPM1,MAP2K6,SMYD2
2_Member	GO Biological Processes	GO:0009060	aerobic respiration	-17.6891	-15.0222	18/82	50,89,158,847,1329,1340,1350,1743,4513,4697,4967,5162,7381,7384,7385,8801,9377,29796	ACO2,ACTN3,ADSL,CAT,COX5B,COX6B1,COX7C,DLST,COX2,NDUFA4,OGDH,PDHB,UQCRB,UQCRC1,UQCRC2,SUCLG2,COX5A,UQCR10
2_Member	Reactome Gene Sets	R-HSA-5628897	TP53 Regulates Metabolic Genes	-7.20682	-5.02374	10/87	208,1329,1340,1350,4513,4697,5562,7532,9377,25824	AKT2,COX5B,COX6B1,COX7C,COX2,NDUFA4,PRKAA1,YWHAG,COX5A,PRDX5
2_Member	GO Biological Processes	GO:0006123	mitochondrial electron transport, cytochrome c to oxygen	-6.99127	-4.81801	6/21	1329,1340,1350,4513,4697,9377	COX5B,COX6B1,COX7C,COX2,NDUFA4,COX5A
2_Member	GO Biological Processes	GO:0019646	aerobic electron transport chain	-6.99127	-4.81801	6/21	1329,1340,1350,4513,4697,9377	COX5B,COX6B1,COX7C,COX2,NDUFA4,COX5A
2_Member	Reactome Gene Sets	R-HSA-3700989	Transcriptional Regulation by TP53	-3.43244	-1.62763	13/369	208,1329,1340,1350,4513,4697,4869,5562,5608,7532,9377,25824,56950	AKT2,COX5B,COX6B1,COX7C,COX2,NDUFA4,NPM1,PRKAA1,MAP2K6,YWHAG,COX5A,PRDX5,SMYD2
3_Summary	GO Biological Processes	GO:0006936	muscle contraction	-16.8758	-14.2189	30/353	88,89,309,444,476,481,801,817,845,859,1410,4151,4608,4620,4629,4632,4726,5224,5608,7125,7136,7431,8048,8291,9499,10345,23363,26287,126306,493829,4000,4653,8996,2631,79026,157378,1012,3094,27129,5532,5562,208,4129,9943,29763,1729,5774,3954,79073,7037,25874,376497,3043,6648,2495,5816,3956,4830,2170,4724,307,4043,5495,1213,11194,51128	ACTN2,ACTN3,ANXA6,ASPH,ATP1A1,ATP1B1,CALM1,CAMK2D,CASQ2,CAV3,CRYAB,MB,MYBPH,MYH2,MYH11,MYL1,NDUFS6,PGAM2,MAP2K6,TNNC2,TNNI2,VIM,CSRP3,DYSF,MYOT,TRDN,OBSL1,ANKRD2,JSRP1,TRIM72,LMNA,MYOC,NOL3,NIPSNAP2,AHNAK,TMEM65,CDH13,HINT1,HSPB7,PPP3CB,PRKAA1,AKT2,MAOB,OXSR1,PACSIN3,DIAPH1,PTPN3,LETM1,TMEM109,TFRC,MPC2,SLC27A1,HBB,SOD2,FTH1,PVALB,LGALS1,NME1,FABP3,NDUFS4,ANXA4,LRPAP1,PPM1B,CLTC,ABCB8,SAR1B
3_Member	GO Biological Processes	GO:0006936	muscle contraction	-16.8758	-14.2189	30/353	88,89,309,444,476,481,801,817,845,859,1410,4151,4608,4620,4629,4632,4726,5224,5608,7125,7136,7431,8048,8291,9499,10345,23363,26287,126306,493829	ACTN2,ACTN3,ANXA6,ASPH,ATP1A1,ATP1B1,CALM1,CAMK2D,CASQ2,CAV3,CRYAB,MB,MYBPH,MYH2,MYH11,MYL1,NDUFS6,PGAM2,MAP2K6,TNNC2,TNNI2,VIM,CSRP3,DYSF,MYOT,TRDN,OBSL1,ANKRD2,JSRP1,TRIM72
3_Member	GO Biological Processes	GO:0003012	muscle system process	-16.5854	-13.9382	33/451	88,89,309,444,476,481,801,817,845,859,1410,4000,4151,4608,4620,4629,4632,4653,4726,5224,5608,7125,7136,7431,8048,8291,8996,9499,10345,23363,26287,126306,493829	ACTN2,ACTN3,ANXA6,ASPH,ATP1A1,ATP1B1,CALM1,CAMK2D,CASQ2,CAV3,CRYAB,LMNA,MB,MYBPH,MYH2,MYH11,MYL1,MYOC,NDUFS6,PGAM2,MAP2K6,TNNC2,TNNI2,VIM,CSRP3,DYSF,NOL3,MYOT,TRDN,OBSL1,ANKRD2,JSRP1,TRIM72
3_Member	GO Biological Processes	GO:0006941	striated muscle contraction	-10.7528	-8.33327	17/173	89,476,481,801,817,845,859,4151,4608,4632,5224,5608,7125,7136,8048,23363,126306	ACTN3,ATP1A1,ATP1B1,CALM1,CAMK2D,CASQ2,CAV3,MB,MYBPH,MYL1,PGAM2,MAP2K6,TNNC2,TNNI2,CSRP3,OBSL1,JSRP1
3_Member	Reactome Gene Sets	R-HSA-397014	Muscle contraction	-10.4947	-8.08646	18/206	88,89,309,444,476,481,801,817,845,859,4629,4632,7125,7136,7431,8291,10345,493829	ACTN2,ACTN3,ANXA6,ASPH,ATP1A1,ATP1B1,CALM1,CAMK2D,CASQ2,CAV3,MYH11,MYL1,TNNC2,TNNI2,VIM,DYSF,TRDN,TRIM72
3_Member	GO Biological Processes	GO:1901019	regulation of calcium ion transmembrane transporter activity	-6.10362	-3.99078	9/88	481,801,817,845,859,2631,10345,79026,126306	ATP1B1,CALM1,CAMK2D,CASQ2,CAV3,NIPSNAP2,TRDN,AHNAK,JSRP1
3_Member	GO Biological Processes	GO:0010644	cell communication by electrical coupling	-6.08256	-3.97533	6/29	476,481,801,817,845,10345	ATP1A1,ATP1B1,CALM1,CAMK2D,CASQ2,TRDN
3_Member	GO Biological Processes	GO:1903779	regulation of cardiac conduction	-5.62552	-3.54	8/75	444,476,481,801,817,845,10345,157378	ASPH,ATP1A1,ATP1B1,CALM1,CAMK2D,CASQ2,TRDN,TMEM65
3_Member	GO Biological Processes	GO:0060048	cardiac muscle contraction	-5.57107	-3.49082	10/130	476,481,801,817,845,859,4632,5608,7136,8048	ATP1A1,ATP1B1,CALM1,CAMK2D,CASQ2,CAV3,MYL1,MAP2K6,TNNI2,CSRP3
3_Member	GO Biological Processes	GO:0006937	regulation of muscle contraction	-5.46164	-3.39173	11/165	89,309,476,481,801,817,845,859,4608,7125,7136	ACTN3,ANXA6,ATP1A1,ATP1B1,CALM1,CAMK2D,CASQ2,CAV3,MYBPH,TNNC2,TNNI2
3_Member	Reactome Gene Sets	R-HSA-5578775	Ion homeostasis	-5.45588	-3.39107	7/56	444,476,481,801,817,845,10345	ASPH,ATP1A1,ATP1B1,CALM1,CAMK2D,CASQ2,TRDN
3_Member	GO Biological Processes	GO:0050848	regulation of calcium-mediated signaling	-5.45338	-3.39107	8/79	89,801,817,845,1012,3094,10345,126306	ACTN3,CALM1,CAMK2D,CASQ2,CDH13,HINT1,TRDN,JSRP1
3_Member	GO Biological Processes	GO:0060047	heart contraction	-5.43605	-3.37624	14/273	444,476,481,801,817,845,859,4632,5608,7136,8048,10345,27129,157378	ASPH,ATP1A1,ATP1B1,CALM1,CAMK2D,CASQ2,CAV3,MYL1,MAP2K6,TNNI2,CSRP3,TRDN,HSPB7,TMEM65
3_Member	GO Biological Processes	GO:0019722	calcium-mediated signaling	-5.41103	-3.35618	11/167	89,481,801,817,845,1012,3094,5532,5562,10345,126306	ACTN3,ATP1B1,CALM1,CAMK2D,CASQ2,CDH13,HINT1,PPP3CB,PRKAA1,TRDN,JSRP1
3_Member	GO Biological Processes	GO:0003015	heart process	-5.38122	-3.33129	14/276	444,476,481,801,817,845,859,4632,5608,7136,8048,10345,27129,157378	ASPH,ATP1A1,ATP1B1,CALM1,CAMK2D,CASQ2,CAV3,MYL1,MAP2K6,TNNI2,CSRP3,TRDN,HSPB7,TMEM65
3_Member	GO Biological Processes	GO:0090257	regulation of muscle system process	-5.30552	-3.26044	13/242	89,309,476,481,801,817,845,859,4000,4608,7125,7136,8996	ACTN3,ANXA6,ATP1A1,ATP1B1,CALM1,CAMK2D,CASQ2,CAV3,LMNA,MYBPH,TNNC2,TNNI2,NOL3
3_Member	GO Biological Processes	GO:0043271	negative regulation of ion transport	-5.25392	-3.21602	10/141	88,208,801,817,845,859,4129,9943,10345,29763	ACTN2,AKT2,CALM1,CAMK2D,CASQ2,CAV3,MAOB,OXSR1,TRDN,PACSIN3
3_Member	GO Biological Processes	GO:1903169	regulation of calcium ion transmembrane transport	-5.19944	-3.16859	10/143	481,801,817,845,859,1729,2631,10345,79026,126306	ATP1B1,CALM1,CAMK2D,CASQ2,CAV3,DIAPH1,NIPSNAP2,TRDN,AHNAK,JSRP1
3_Member	GO Biological Processes	GO:0086064	cell communication by electrical coupling involved in cardiac conduction	-5.16413	-3.13561	5/24	476,481,801,817,10345	ATP1A1,ATP1B1,CALM1,CAMK2D,TRDN
3_Member	GO Biological Processes	GO:0010649	regulation of cell communication by electrical coupling	-5.10548	-3.08159	4/12	801,817,845,10345	CALM1,CAMK2D,CASQ2,TRDN
3_Member	GO Biological Processes	GO:0034763	negative regulation of transmembrane transport	-5.03905	-3.022	9/118	88,208,801,817,845,859,5562,9943,10345	ACTN2,AKT2,CALM1,CAMK2D,CASQ2,CAV3,PRKAA1,OXSR1,TRDN
3_Member	GO Biological Processes	GO:0060314	regulation of ryanodine-sensitive calcium-release channel activity	-4.98262	-2.97007	5/26	801,817,845,10345,126306	CALM1,CAMK2D,CASQ2,TRDN,JSRP1
3_Member	GO Biological Processes	GO:0006942	regulation of striated muscle contraction	-4.95675	-2.94643	8/92	89,476,481,801,817,845,859,4608	ACTN3,ATP1A1,ATP1B1,CALM1,CAMK2D,CASQ2,CAV3,MYBPH
3_Member	GO Biological Processes	GO:0032412	regulation of ion transmembrane transporter activity	-4.90884	-2.90074	12/225	88,481,801,817,845,859,2631,5774,9943,10345,79026,126306	ACTN2,ATP1B1,CALM1,CAMK2D,CASQ2,CAV3,NIPSNAP2,PTPN3,OXSR1,TRDN,AHNAK,JSRP1
3_Member	GO Biological Processes	GO:0022898	regulation of transmembrane transporter activity	-4.7946	-2.79309	12/231	88,481,801,817,845,859,2631,5774,9943,10345,79026,126306	ACTN2,ATP1B1,CALM1,CAMK2D,CASQ2,CAV3,NIPSNAP2,PTPN3,OXSR1,TRDN,AHNAK,JSRP1
3_Member	GO Biological Processes	GO:0034766	negative regulation of ion transmembrane transport	-4.78712	-2.78779	8/97	88,208,801,817,845,859,9943,10345	ACTN2,AKT2,CALM1,CAMK2D,CASQ2,CAV3,OXSR1,TRDN
3_Member	GO Biological Processes	GO:0010959	regulation of metal ion transport	-4.77129	-2.77413	15/355	88,476,481,801,817,845,859,1729,2631,5774,9943,10345,29763,79026,126306	ACTN2,ATP1A1,ATP1B1,CALM1,CAMK2D,CASQ2,CAV3,DIAPH1,NIPSNAP2,PTPN3,OXSR1,TRDN,PACSIN3,AHNAK,JSRP1
3_Member	GO Biological Processes	GO:0032413	negative regulation of ion transmembrane transporter activity	-4.60404	-2.62797	7/75	88,801,817,845,859,9943,10345	ACTN2,CALM1,CAMK2D,CASQ2,CAV3,OXSR1,TRDN
3_Member	GO Biological Processes	GO:0032409	regulation of transporter activity	-4.52471	-2.55476	12/246	88,481,801,817,845,859,2631,5774,9943,10345,79026,126306	ACTN2,ATP1B1,CALM1,CAMK2D,CASQ2,CAV3,NIPSNAP2,PTPN3,OXSR1,TRDN,AHNAK,JSRP1
3_Member	GO Biological Processes	GO:2000021	regulation of ion homeostasis	-4.5122	-2.54428	11/208	801,817,845,859,1729,3954,4653,5774,8996,10345,126306	CALM1,CAMK2D,CASQ2,CAV3,DIAPH1,LETM1,MYOC,PTPN3,NOL3,TRDN,JSRP1
3_Member	GO Biological Processes	GO:1904062	regulation of cation transmembrane transport	-4.39477	-2.43087	13/295	88,481,801,817,845,859,1729,2631,5774,9943,10345,79026,126306	ACTN2,ATP1B1,CALM1,CAMK2D,CASQ2,CAV3,DIAPH1,NIPSNAP2,PTPN3,OXSR1,TRDN,AHNAK,JSRP1
3_Member	GO Biological Processes	GO:0014808	release of sequestered calcium ion into cytosol by sarcoplasmic reticulum	-4.38887	-2.42896	5/34	801,817,845,8996,10345	CALM1,CAMK2D,CASQ2,NOL3,TRDN
3_Member	GO Biological Processes	GO:0051209	release of sequestered calcium ion into cytosol	-4.33413	-2.38788	8/112	801,817,845,1729,3954,8996,10345,126306	CALM1,CAMK2D,CASQ2,DIAPH1,LETM1,NOL3,TRDN,JSRP1
3_Member	GO Biological Processes	GO:0051283	negative regulation of sequestering of calcium ion	-4.33413	-2.38788	8/112	801,817,845,1729,3954,8996,10345,126306	CALM1,CAMK2D,CASQ2,DIAPH1,LETM1,NOL3,TRDN,JSRP1
3_Member	GO Biological Processes	GO:1903514	release of sequestered calcium ion into cytosol by endoplasmic reticulum	-4.32599	-2.38166	5/35	801,817,845,8996,10345	CALM1,CAMK2D,CASQ2,NOL3,TRDN
3_Member	GO Biological Processes	GO:0032410	negative regulation of transporter activity	-4.31737	-2.37584	7/83	88,801,817,845,859,9943,10345	ACTN2,CALM1,CAMK2D,CASQ2,CAV3,OXSR1,TRDN
3_Member	GO Biological Processes	GO:0086065	cell communication involved in cardiac conduction	-4.31636	-2.37584	6/57	476,481,801,817,845,10345	ATP1A1,ATP1B1,CALM1,CAMK2D,CASQ2,TRDN
3_Member	GO Biological Processes	GO:0051282	regulation of sequestering of calcium ion	-4.30652	-2.36977	8/113	801,817,845,1729,3954,8996,10345,126306	CALM1,CAMK2D,CASQ2,DIAPH1,LETM1,NOL3,TRDN,JSRP1
3_Member	GO Biological Processes	GO:0044057	regulation of system process	-4.28686	-2.35199	18/535	89,309,444,476,481,801,817,845,859,4000,4608,7125,7136,8048,8996,10345,27129,157378	ACTN3,ANXA6,ASPH,ATP1A1,ATP1B1,CALM1,CAMK2D,CASQ2,CAV3,LMNA,MYBPH,TNNC2,TNNI2,CSRP3,NOL3,TRDN,HSPB7,TMEM65
3_Member	GO Biological Processes	GO:1904063	negative regulation of cation transmembrane transport	-4.25071	-2.32142	7/85	88,801,817,845,859,9943,10345	ACTN2,CALM1,CAMK2D,CASQ2,CAV3,OXSR1,TRDN
3_Member	GO Biological Processes	GO:0051208	sequestering of calcium ion	-4.2254	-2.30162	8/116	801,817,845,1729,3954,8996,10345,126306	CALM1,CAMK2D,CASQ2,DIAPH1,LETM1,NOL3,TRDN,JSRP1
3_Member	GO Biological Processes	GO:0051924	regulation of calcium ion transport	-4.16762	-2.24928	11/227	481,801,817,845,859,1729,2631,10345,29763,79026,126306	ATP1B1,CALM1,CAMK2D,CASQ2,CAV3,DIAPH1,NIPSNAP2,TRDN,PACSIN3,AHNAK,JSRP1
3_Member	GO Biological Processes	GO:0070296	sarcoplasmic reticulum calcium ion transport	-4.14893	-2.23418	5/38	801,817,845,8996,10345	CALM1,CAMK2D,CASQ2,NOL3,TRDN
3_Member	GO Biological Processes	GO:0050849	negative regulation of calcium-mediated signaling	-4.05842	-2.156	4/21	89,801,845,10345	ACTN3,CALM1,CASQ2,TRDN
3_Member	GO Biological Processes	GO:0043269	regulation of ion transport	-4.04096	-2.14027	19/611	88,208,476,481,801,817,845,859,1729,2631,4129,5608,5774,9943,10345,29763,79026,79073,126306	ACTN2,AKT2,ATP1A1,ATP1B1,CALM1,CAMK2D,CASQ2,CAV3,DIAPH1,NIPSNAP2,MAOB,MAP2K6,PTPN3,OXSR1,TRDN,PACSIN3,AHNAK,TMEM109,JSRP1
3_Member	GO Biological Processes	GO:0097553	calcium ion transmembrane import into cytosol	-3.92442	-2.03399	8/128	801,817,845,1729,3954,8996,10345,126306	CALM1,CAMK2D,CASQ2,DIAPH1,LETM1,NOL3,TRDN,JSRP1
3_Member	GO Biological Processes	GO:1901844	regulation of cell communication by electrical coupling involved in cardiac conduction	-3.92188	-2.03314	3/9	801,817,10345	CALM1,CAMK2D,TRDN
3_Member	GO Biological Processes	GO:0008016	regulation of heart contraction	-3.87361	-1.98989	11/245	444,476,481,801,817,845,859,8048,10345,27129,157378	ASPH,ATP1A1,ATP1B1,CALM1,CAMK2D,CASQ2,CAV3,CSRP3,TRDN,HSPB7,TMEM65
3_Member	GO Biological Processes	GO:0032844	regulation of homeostatic process	-3.83403	-1.95692	16/479	801,817,845,859,1729,3954,4653,5532,5562,5774,7037,8996,10345,25874,126306,376497	CALM1,CAMK2D,CASQ2,CAV3,DIAPH1,LETM1,MYOC,PPP3CB,PRKAA1,PTPN3,TFRC,NOL3,TRDN,MPC2,JSRP1,SLC27A1
3_Member	GO Biological Processes	GO:0034765	regulation of ion transmembrane transport	-3.7549	-1.89229	15/437	88,208,481,801,817,845,859,1729,2631,5774,9943,10345,79026,79073,126306	ACTN2,AKT2,ATP1B1,CALM1,CAMK2D,CASQ2,CAV3,DIAPH1,NIPSNAP2,PTPN3,OXSR1,TRDN,AHNAK,TMEM109,JSRP1
3_Member	GO Biological Processes	GO:1901017	negative regulation of potassium ion transmembrane transporter activity	-3.74909	-1.88964	4/25	88,845,859,9943	ACTN2,CASQ2,CAV3,OXSR1
3_Member	GO Biological Processes	GO:0010882	regulation of cardiac muscle contraction by calcium ion signaling	-3.61474	-1.7771	4/27	481,801,817,845	ATP1B1,CALM1,CAMK2D,CASQ2
3_Member	GO Biological Processes	GO:0070588	calcium ion transmembrane transport	-3.61357	-1.7771	12/307	481,801,817,845,859,1729,2631,3954,8996,10345,79026,126306	ATP1B1,CALM1,CAMK2D,CASQ2,CAV3,DIAPH1,NIPSNAP2,LETM1,NOL3,TRDN,AHNAK,JSRP1
3_Member	GO Biological Processes	GO:0051279	regulation of release of sequestered calcium ion into cytosol	-3.58431	-1.7523	6/77	801,817,845,1729,10345,126306	CALM1,CAMK2D,CASQ2,DIAPH1,TRDN,JSRP1
3_Member	GO Biological Processes	GO:0055117	regulation of cardiac muscle contraction	-3.55369	-1.73039	6/78	476,481,801,817,845,859	ATP1A1,ATP1B1,CALM1,CAMK2D,CASQ2,CAV3
3_Member	GO Biological Processes	GO:0060402	calcium ion transport into cytosol	-3.55211	-1.73039	8/145	801,817,845,1729,3954,8996,10345,126306	CALM1,CAMK2D,CASQ2,DIAPH1,LETM1,NOL3,TRDN,JSRP1
3_Member	GO Biological Processes	GO:0061337	cardiac conduction	-3.55211	-1.73039	8/145	444,476,481,801,817,845,10345,157378	ASPH,ATP1A1,ATP1B1,CALM1,CAMK2D,CASQ2,TRDN,TMEM65
3_Member	GO Biological Processes	GO:1901380	negative regulation of potassium ion transmembrane transport	-3.55171	-1.73039	4/28	88,845,859,9943	ACTN2,CASQ2,CAV3,OXSR1
3_Member	GO Biological Processes	GO:0006816	calcium ion transport	-3.51751	-1.70002	14/410	309,481,801,817,845,859,1729,2631,3954,8996,10345,29763,79026,126306	ANXA6,ATP1B1,CALM1,CAMK2D,CASQ2,CAV3,DIAPH1,NIPSNAP2,LETM1,NOL3,TRDN,PACSIN3,AHNAK,JSRP1
3_Member	GO Biological Processes	GO:0060315	negative regulation of ryanodine-sensitive calcium-release channel activity	-3.51484	-1.69878	3/12	801,845,10345	CALM1,CASQ2,TRDN
3_Member	GO Biological Processes	GO:0034762	regulation of transmembrane transport	-3.46327	-1.65146	16/517	88,208,481,801,817,845,859,1729,2631,5562,5774,9943,10345,79026,79073,126306	ACTN2,AKT2,ATP1B1,CALM1,CAMK2D,CASQ2,CAV3,DIAPH1,NIPSNAP2,PRKAA1,PTPN3,OXSR1,TRDN,AHNAK,TMEM109,JSRP1
3_Member	GO Biological Processes	GO:0008015	blood circulation	-3.44488	-1.63568	16/519	444,476,481,801,817,845,859,3043,4632,5608,6648,7136,8048,10345,27129,157378	ASPH,ATP1A1,ATP1B1,CALM1,CAMK2D,CASQ2,CAV3,HBB,MYL1,MAP2K6,SOD2,TNNI2,CSRP3,TRDN,HSPB7,TMEM65
3_Member	GO Biological Processes	GO:0010880	regulation of release of sequestered calcium ion into cytosol by sarcoplasmic reticulum	-3.43293	-1.62763	4/30	801,817,845,10345	CALM1,CAMK2D,CASQ2,TRDN
3_Member	GO Biological Processes	GO:0003013	circulatory system process	-3.40841	-1.60519	16/523	444,476,481,801,817,845,859,3043,4632,5608,6648,7136,8048,10345,27129,157378	ASPH,ATP1A1,ATP1B1,CALM1,CAMK2D,CASQ2,CAV3,HBB,MYL1,MAP2K6,SOD2,TNNI2,CSRP3,TRDN,HSPB7,TMEM65
3_Member	GO Biological Processes	GO:0006875	cellular metal ion homeostasis	-3.39935	-1.60006	16/524	309,476,481,801,817,845,859,1729,2495,3954,5816,7037,8048,8996,10345,126306	ANXA6,ATP1A1,ATP1B1,CALM1,CAMK2D,CASQ2,CAV3,DIAPH1,FTH1,LETM1,PVALB,TFRC,CSRP3,NOL3,TRDN,JSRP1
3_Member	GO Biological Processes	GO:2001257	regulation of cation channel activity	-3.37615	-1.58094	8/154	88,801,817,845,2631,10345,79026,126306	ACTN2,CALM1,CAMK2D,CASQ2,NIPSNAP2,TRDN,AHNAK,JSRP1
3_Member	GO Biological Processes	GO:0055082	cellular chemical homeostasis	-3.35423	-1.56173	20/749	309,476,481,801,817,845,859,1729,2495,3954,3956,4830,5532,5816,7037,8048,8996,10345,25874,126306	ANXA6,ATP1A1,ATP1B1,CALM1,CAMK2D,CASQ2,CAV3,DIAPH1,FTH1,LETM1,LGALS1,NME1,PPP3CB,PVALB,TFRC,CSRP3,NOL3,TRDN,MPC2,JSRP1
3_Member	GO Biological Processes	GO:0050801	ion homeostasis	-3.33964	-1.54849	20/751	309,476,481,801,817,845,859,1729,2170,2495,3954,4653,5562,5774,5816,7037,8048,8996,10345,126306	ANXA6,ATP1A1,ATP1B1,CALM1,CAMK2D,CASQ2,CAV3,DIAPH1,FABP3,FTH1,LETM1,MYOC,PRKAA1,PTPN3,PVALB,TFRC,CSRP3,NOL3,TRDN,JSRP1
3_Member	GO Biological Processes	GO:0060401	cytosolic calcium ion transport	-3.32033	-1.53186	8/157	801,817,845,1729,3954,8996,10345,126306	CALM1,CAMK2D,CASQ2,DIAPH1,LETM1,NOL3,TRDN,JSRP1
3_Member	GO Biological Processes	GO:0019932	second-messenger-mediated signaling	-3.29603	-1.5155	12/333	89,481,801,817,845,1012,3094,4724,5532,5562,10345,126306	ACTN3,ATP1B1,CALM1,CAMK2D,CASQ2,CDH13,HINT1,NDUFS4,PPP3CB,PRKAA1,TRDN,JSRP1
3_Member	GO Biological Processes	GO:1901021	positive regulation of calcium ion transmembrane transporter activity	-3.27056	-1.49395	4/33	481,801,2631,10345	ATP1B1,CALM1,NIPSNAP2,TRDN
3_Member	GO Biological Processes	GO:1901016	regulation of potassium ion transmembrane transporter activity	-3.23522	-1.4612	5/59	88,481,845,859,9943	ACTN2,ATP1B1,CASQ2,CAV3,OXSR1
3_Member	GO Biological Processes	GO:1903522	regulation of blood circulation	-3.22364	-1.45092	11/292	444,476,481,801,817,845,859,8048,10345,27129,157378	ASPH,ATP1A1,ATP1B1,CALM1,CAMK2D,CASQ2,CAV3,CSRP3,TRDN,HSPB7,TMEM65
3_Member	GO Biological Processes	GO:0051051	negative regulation of transport	-3.13299	-1.36666	15/501	88,208,307,801,817,845,859,1410,4043,4129,5495,5562,9943,10345,29763	ACTN2,AKT2,ANXA4,CALM1,CAMK2D,CASQ2,CAV3,CRYAB,LRPAP1,MAOB,PPM1B,PRKAA1,OXSR1,TRDN,PACSIN3
3_Member	GO Biological Processes	GO:0043267	negative regulation of potassium ion transport	-3.12407	-1.36132	4/36	88,845,859,9943	ACTN2,CASQ2,CAV3,OXSR1
3_Member	GO Biological Processes	GO:0050850	positive regulation of calcium-mediated signaling	-3.12407	-1.36132	4/36	801,1012,3094,10345	CALM1,CDH13,HINT1,TRDN
3_Member	GO Biological Processes	GO:0051280	negative regulation of release of sequestered calcium ion into cytosol	-3.12385	-1.36132	3/16	801,845,10345	CALM1,CASQ2,TRDN
3_Member	GO Biological Processes	GO:0010522	regulation of calcium ion transport into cytosol	-3.04717	-1.2882	6/97	801,817,845,1729,10345,126306	CALM1,CAMK2D,CASQ2,DIAPH1,TRDN,JSRP1
3_Member	GO Biological Processes	GO:0051284	positive regulation of sequestering of calcium ion	-3.04322	-1.2882	3/17	801,845,10345	CALM1,CASQ2,TRDN
3_Member	GO Biological Processes	GO:0055119	relaxation of cardiac muscle	-3.04322	-1.2882	3/17	476,481,817	ATP1A1,ATP1B1,CAMK2D
3_Member	Reactome Gene Sets	R-HSA-442729	CREB phosphorylation through the activation of CaMKII	-3.04322	-1.2882	3/17	88,801,817	ACTN2,CALM1,CAMK2D
3_Member	GO Biological Processes	GO:0051926	negative regulation of calcium ion transport	-3.04202	-1.2882	5/65	801,845,859,10345,29763	CALM1,CASQ2,CAV3,TRDN,PACSIN3
3_Member	GO Biological Processes	GO:0070838	divalent metal ion transport	-3.0359	-1.28454	14/459	309,481,801,817,845,859,1729,2631,3954,8996,10345,29763,79026,126306	ANXA6,ATP1B1,CALM1,CAMK2D,CASQ2,CAV3,DIAPH1,NIPSNAP2,LETM1,NOL3,TRDN,PACSIN3,AHNAK,JSRP1
3_Member	GO Biological Processes	GO:0006874	cellular calcium ion homeostasis	-3.0174	-1.27093	13/409	309,481,801,817,845,859,1729,3954,5816,8048,8996,10345,126306	ANXA6,ATP1B1,CALM1,CAMK2D,CASQ2,CAV3,DIAPH1,LETM1,PVALB,CSRP3,NOL3,TRDN,JSRP1
3_Member	GO Biological Processes	GO:0072511	divalent inorganic cation transport	-2.99994	-1.25947	14/463	309,481,801,817,845,859,1729,2631,3954,8996,10345,29763,79026,126306	ANXA6,ATP1B1,CALM1,CAMK2D,CASQ2,CAV3,DIAPH1,NIPSNAP2,LETM1,NOL3,TRDN,PACSIN3,AHNAK,JSRP1
3_Member	GO Biological Processes	GO:0055074	calcium ion homeostasis	-2.91347	-1.18131	13/420	309,481,801,817,845,859,1729,3954,5816,8048,8996,10345,126306	ANXA6,ATP1B1,CALM1,CAMK2D,CASQ2,CAV3,DIAPH1,LETM1,PVALB,CSRP3,NOL3,TRDN,JSRP1
3_Member	Reactome Gene Sets	R-HSA-5576891	Cardiac conduction	-2.90343	-1.17362	7/141	444,476,481,801,817,845,10345	ASPH,ATP1A1,ATP1B1,CALM1,CAMK2D,CASQ2,TRDN
3_Member	Reactome Gene Sets	R-HSA-442982	Ras activation upon Ca2+ influx through NMDA receptor	-2.89678	-1.1693	3/19	88,801,817	ACTN2,CALM1,CAMK2D
3_Member	GO Biological Processes	GO:0055065	metal ion homeostasis	-2.85481	-1.13195	16/590	309,476,481,801,817,845,859,1729,2495,3954,5816,7037,8048,8996,10345,126306	ANXA6,ATP1A1,ATP1B1,CALM1,CAMK2D,CASQ2,CAV3,DIAPH1,FTH1,LETM1,PVALB,TFRC,CSRP3,NOL3,TRDN,JSRP1
3_Member	GO Biological Processes	GO:0010523	negative regulation of calcium ion transport into cytosol	-2.82988	-1.11611	3/20	801,845,10345	CALM1,CASQ2,TRDN
3_Member	GO Biological Processes	GO:0072503	cellular divalent inorganic cation homeostasis	-2.78689	-1.07759	13/434	309,481,801,817,845,859,1729,3954,5816,8048,8996,10345,126306	ANXA6,ATP1B1,CALM1,CAMK2D,CASQ2,CAV3,DIAPH1,LETM1,PVALB,CSRP3,NOL3,TRDN,JSRP1
3_Member	GO Biological Processes	GO:0030003	cellular cation homeostasis	-2.737	-1.03737	16/606	309,476,481,801,817,845,859,1729,2495,3954,5816,7037,8048,8996,10345,126306	ANXA6,ATP1A1,ATP1B1,CALM1,CAMK2D,CASQ2,CAV3,DIAPH1,FTH1,LETM1,PVALB,TFRC,CSRP3,NOL3,TRDN,JSRP1
3_Member	GO Biological Processes	GO:0010881	regulation of cardiac muscle contraction by regulation of the release of sequestered calcium ion	-2.70663	-1.0148	3/22	801,817,845	CALM1,CAMK2D,CASQ2
3_Member	GO Biological Processes	GO:0086009	membrane repolarization	-2.68577	-0.997807	4/47	476,481,845,859	ATP1A1,ATP1B1,CASQ2,CAV3
3_Member	GO Biological Processes	GO:0032845	negative regulation of homeostatic process	-2.68538	-0.997807	8/197	801,817,845,1729,3954,8996,10345,126306	CALM1,CAMK2D,CASQ2,DIAPH1,LETM1,NOL3,TRDN,JSRP1
3_Member	GO Biological Processes	GO:1901379	regulation of potassium ion transmembrane transport	-2.6625	-0.978093	5/79	88,481,845,859,9943	ACTN2,ATP1B1,CASQ2,CAV3,OXSR1
3_Member	GO Biological Processes	GO:0035637	multicellular organismal signaling	-2.65811	-0.975805	8/199	444,476,481,801,817,845,10345,157378	ASPH,ATP1A1,ATP1B1,CALM1,CAMK2D,CASQ2,TRDN,TMEM65
3_Member	GO Biological Processes	GO:0006873	cellular ion homeostasis	-2.63796	-0.963945	16/620	309,476,481,801,817,845,859,1729,2495,3954,5816,7037,8048,8996,10345,126306	ANXA6,ATP1A1,ATP1B1,CALM1,CAMK2D,CASQ2,CAV3,DIAPH1,FTH1,LETM1,PVALB,TFRC,CSRP3,NOL3,TRDN,JSRP1
3_Member	GO Biological Processes	GO:0072507	divalent inorganic cation homeostasis	-2.6329	-0.959907	13/452	309,481,801,817,845,859,1729,3954,5816,8048,8996,10345,126306	ANXA6,ATP1B1,CALM1,CAMK2D,CASQ2,CAV3,DIAPH1,LETM1,PVALB,CSRP3,NOL3,TRDN,JSRP1
3_Member	GO Biological Processes	GO:0032414	positive regulation of ion transmembrane transporter activity	-2.50162	-0.84767	5/86	88,481,801,2631,10345	ACTN2,ATP1B1,CALM1,NIPSNAP2,TRDN
3_Member	GO Biological Processes	GO:0051480	regulation of cytosolic calcium ion concentration	-2.42698	-0.779841	10/316	801,817,845,859,1729,3954,5816,8996,10345,126306	CALM1,CAMK2D,CASQ2,CAV3,DIAPH1,LETM1,PVALB,NOL3,TRDN,JSRP1
3_Member	Reactome Gene Sets	R-HSA-936837	Ion transport by P-type ATPases	-2.37928	-0.74074	4/57	476,481,801,817	ATP1A1,ATP1B1,CALM1,CAMK2D
3_Member	Reactome Gene Sets	R-HSA-442742	CREB phosphorylation through the activation of Ras	-2.35708	-0.724172	3/29	88,801,817	ACTN2,CALM1,CAMK2D
3_Member	GO Biological Processes	GO:2001259	positive regulation of cation channel activity	-2.35212	-0.722012	4/58	88,801,2631,10345	ACTN2,CALM1,NIPSNAP2,TRDN
3_Member	GO Biological Processes	GO:0032411	positive regulation of transporter activity	-2.2974	-0.673733	5/96	88,481,801,2631,10345	ACTN2,ATP1B1,CALM1,NIPSNAP2,TRDN
3_Member	GO Biological Processes	GO:0055080	cation homeostasis	-2.28829	-0.665539	16/674	309,476,481,801,817,845,859,1729,2495,3954,5816,7037,8048,8996,10345,126306	ANXA6,ATP1A1,ATP1B1,CALM1,CAMK2D,CASQ2,CAV3,DIAPH1,FTH1,LETM1,PVALB,TFRC,CSRP3,NOL3,TRDN,JSRP1
3_Member	GO Biological Processes	GO:0043266	regulation of potassium ion transport	-2.25967	-0.640556	5/98	88,481,845,859,9943	ACTN2,ATP1B1,CASQ2,CAV3,OXSR1
3_Member	GO Biological Processes	GO:0007204	positive regulation of cytosolic calcium ion concentration	-2.2479	-0.631492	9/283	801,817,845,859,1729,3954,8996,10345,126306	CALM1,CAMK2D,CASQ2,CAV3,DIAPH1,LETM1,NOL3,TRDN,JSRP1
3_Member	GO Biological Processes	GO:0090075	relaxation of muscle	-2.23534	-0.620728	3/32	476,481,817	ATP1A1,ATP1B1,CAMK2D
3_Member	Reactome Gene Sets	R-HSA-983712	Ion channel transport	-2.23318	-0.620349	7/186	444,476,481,801,817,845,10345	ASPH,ATP1A1,ATP1B1,CALM1,CAMK2D,CASQ2,TRDN
3_Member	GO Biological Processes	GO:0098771	inorganic ion homeostasis	-2.20531	-0.596439	16/688	309,476,481,801,817,845,859,1729,2495,3954,5816,7037,8048,8996,10345,126306	ANXA6,ATP1A1,ATP1B1,CALM1,CAMK2D,CASQ2,CAV3,DIAPH1,FTH1,LETM1,PVALB,TFRC,CSRP3,NOL3,TRDN,JSRP1
3_Member	GO Biological Processes	GO:1904427	positive regulation of calcium ion transmembrane transport	-2.17622	-0.574829	4/65	481,801,2631,10345	ATP1B1,CALM1,NIPSNAP2,TRDN
3_Member	Reactome Gene Sets	R-HSA-438064	Post NMDA receptor activation events	-2.05866	-0.473473	3/37	88,801,817	ACTN2,CALM1,CAMK2D
3_Member	GO Biological Processes	GO:0051235	maintenance of location	-2.00997	-0.432249	9/309	801,817,845,1729,2495,3954,8996,10345,126306	CALM1,CAMK2D,CASQ2,DIAPH1,FTH1,LETM1,NOL3,TRDN,JSRP1
3_Member	Reactome Gene Sets	R-HSA-382551	Transport of small molecules	-2.005	-0.428096	16/724	444,476,481,801,817,845,1213,2495,3043,3954,4151,7037,10345,11194,51128,376497	ASPH,ATP1A1,ATP1B1,CALM1,CAMK2D,CASQ2,CLTC,FTH1,HBB,LETM1,MB,TFRC,TRDN,ABCB8,SAR1B,SLC27A1
4_Summary	CORUM	CORUM:2914	Respiratory chain complex I (beta subunit) mitochondrial	-15.5947	-12.9664	10/16	4538,4540,4697,4706,4709,4714,4715,4716,4718,54539	ND4,ND5,NDUFA4,NDUFAB1,NDUFB3,NDUFB8,NDUFB9,NDUFB10,NDUFC2,NDUFB11
4_Member	CORUM	CORUM:2914	Respiratory chain complex I (beta subunit) mitochondrial	-15.5947	-12.9664	10/16	4538,4540,4697,4706,4709,4714,4715,4716,4718,54539	ND4,ND5,NDUFA4,NDUFAB1,NDUFB3,NDUFB8,NDUFB9,NDUFB10,NDUFC2,NDUFB11
5_Summary	Reactome Gene Sets	R-HSA-156842	Eukaryotic Translation Elongation	-13.9213	-11.3092	16/94	1915,1933,6123,6124,6128,6132,6137,6141,6146,6157,6160,6165,6175,6181,6194,9045,4691,4869,9669,25782,443,1743,3712,4706,4967,5162,26275,54498,57571,3315,8653,1213,89,2597,3005,3094,4128,4129,5224,5562,7431,9238,10930,26135,84618,2193,92259,208,481,7532,51079,5532,801,5478,5608,4629,6453,7277,10095,10552,51807,84617,4714,7332,7385,88,859,8878,5036,4000,5495,8996,55239,3105,3956,7037,79671	EEF1A1,EEF1B2,RPL3L,RPL4,RPL6,RPL8,RPL13,RPL18,RPL22,RPL27A,RPL31,RPL35A,RPLP0,RPLP2,RPS6,RPL14,NCL,NPM1,EIF5B,RAB3GAP2,ASPA,DLST,IVD,NDUFAB1,OGDH,PDHB,HIBCH,SMOX,CARNS1,HSPB1,DDX3Y,CLTC,ACTN3,GAPDH,H1F0,HINT1,MAOA,MAOB,PGAM2,PRKAA1,VIM,TBRG4,APOBEC2,SERBP1,NT5C1A,FARSA,MRPS36,AKT2,ATP1B1,YWHAG,NDUFA13,PPP3CB,CALM1,PPIA,MAP2K6,MYH11,ITSN1,TUBA4A,ARPC1B,ARPC1A,TUBA8,TUBB6,NDUFB8,UBE2L3,UQCRC2,ACTN…
5_Member	Reactome Gene Sets	R-HSA-156842	Eukaryotic Translation Elongation	-13.9213	-11.3092	16/94	1915,1933,6123,6124,6128,6132,6137,6141,6146,6157,6160,6165,6175,6181,6194,9045	EEF1A1,EEF1B2,RPL3L,RPL4,RPL6,RPL8,RPL13,RPL18,RPL22,RPL27A,RPL31,RPL35A,RPLP0,RPLP2,RPS6,RPL14
5_Member	CORUM	CORUM:3055	Nop56p-associated pre-rRNA complex	-13.2035	-10.6107	16/104	1915,4691,4869,6124,6128,6132,6137,6141,6146,6157,6160,6165,6175,6181,6194,9045	EEF1A1,NCL,NPM1,RPL4,RPL6,RPL8,RPL13,RPL18,RPL22,RPL27A,RPL31,RPL35A,RPLP0,RPLP2,RPS6,RPL14
5_Member	Reactome Gene Sets	R-HSA-156902	Peptide chain elongation	-12.9436	-10.3593	15/90	1915,6123,6124,6128,6132,6137,6141,6146,6157,6160,6165,6175,6181,6194,9045	EEF1A1,RPL3L,RPL4,RPL6,RPL8,RPL13,RPL18,RPL22,RPL27A,RPL31,RPL35A,RPLP0,RPLP2,RPS6,RPL14
5_Member	CORUM	CORUM:308	60S ribosomal subunit, cytoplasmic	-12.8232	-10.2471	12/47	6124,6128,6132,6137,6141,6146,6157,6160,6165,6175,6181,9045	RPL4,RPL6,RPL8,RPL13,RPL18,RPL22,RPL27A,RPL31,RPL35A,RPLP0,RPLP2,RPL14
5_Member	Reactome Gene Sets	R-HSA-192823	Viral mRNA Translation	-11.6891	-9.16685	14/90	6123,6124,6128,6132,6137,6141,6146,6157,6160,6165,6175,6181,6194,9045	RPL3L,RPL4,RPL6,RPL8,RPL13,RPL18,RPL22,RPL27A,RPL31,RPL35A,RPLP0,RPLP2,RPS6,RPL14
5_Member	Reactome Gene Sets	R-HSA-2408557	Selenocysteine synthesis	-11.4216	-8.92062	14/94	6123,6124,6128,6132,6137,6141,6146,6157,6160,6165,6175,6181,6194,9045	RPL3L,RPL4,RPL6,RPL8,RPL13,RPL18,RPL22,RPL27A,RPL31,RPL35A,RPLP0,RPLP2,RPS6,RPL14
5_Member	Reactome Gene Sets	R-HSA-72764	Eukaryotic Translation Termination	-11.4216	-8.92062	14/94	6123,6124,6128,6132,6137,6141,6146,6157,6160,6165,6175,6181,6194,9045	RPL3L,RPL4,RPL6,RPL8,RPL13,RPL18,RPL22,RPL27A,RPL31,RPL35A,RPLP0,RPLP2,RPS6,RPL14
5_Member	Reactome Gene Sets	R-HSA-72706	GTP hydrolysis and joining of the 60S ribosomal subunit	-11.3919	-8.89771	15/114	6123,6124,6128,6132,6137,6141,6146,6157,6160,6165,6175,6181,6194,9045,9669	RPL3L,RPL4,RPL6,RPL8,RPL13,RPL18,RPL22,RPL27A,RPL31,RPL35A,RPLP0,RPLP2,RPS6,RPL14,EIF5B
5_Member	Reactome Gene Sets	R-HSA-975956	Nonsense Mediated Decay (NMD) independent of the Exon Junction Complex (EJC)	-11.2928	-8.81198	14/96	6123,6124,6128,6132,6137,6141,6146,6157,6160,6165,6175,6181,6194,9045	RPL3L,RPL4,RPL6,RPL8,RPL13,RPL18,RPL22,RPL27A,RPL31,RPL35A,RPLP0,RPLP2,RPS6,RPL14
5_Member	CORUM	CORUM:306	Ribosome, cytoplasmic	-11.1447	-8.67037	13/80	6124,6128,6132,6137,6141,6146,6157,6160,6165,6175,6181,6194,9045	RPL4,RPL6,RPL8,RPL13,RPL18,RPL22,RPL27A,RPL31,RPL35A,RPLP0,RPLP2,RPS6,RPL14
5_Member	Reactome Gene Sets	R-HSA-72613	Eukaryotic Translation Initiation	-11.0095	-8.56037	15/121	6123,6124,6128,6132,6137,6141,6146,6157,6160,6165,6175,6181,6194,9045,9669	RPL3L,RPL4,RPL6,RPL8,RPL13,RPL18,RPL22,RPL27A,RPL31,RPL35A,RPLP0,RPLP2,RPS6,RPL14,EIF5B
5_Member	Reactome Gene Sets	R-HSA-72737	Cap-dependent Translation Initiation	-11.0095	-8.56037	15/121	6123,6124,6128,6132,6137,6141,6146,6157,6160,6165,6175,6181,6194,9045,9669	RPL3L,RPL4,RPL6,RPL8,RPL13,RPL18,RPL22,RPL27A,RPL31,RPL35A,RPLP0,RPLP2,RPS6,RPL14,EIF5B
5_Member	Reactome Gene Sets	R-HSA-72689	Formation of a pool of free 40S subunits	-10.8651	-8.42205	14/103	6123,6124,6128,6132,6137,6141,6146,6157,6160,6165,6175,6181,6194,9045	RPL3L,RPL4,RPL6,RPL8,RPL13,RPL18,RPL22,RPL27A,RPL31,RPL35A,RPLP0,RPLP2,RPS6,RPL14
5_Member	GO Biological Processes	GO:0072599	establishment of protein localization to endoplasmic reticulum	-10.8067	-8.36968	14/104	6124,6128,6132,6137,6141,6146,6157,6160,6165,6175,6181,6194,9045,25782	RPL4,RPL6,RPL8,RPL13,RPL18,RPL22,RPL27A,RPL31,RPL35A,RPLP0,RPLP2,RPS6,RPL14,RAB3GAP2
5_Member	GO Biological Processes	GO:0006614	SRP-dependent cotranslational protein targeting to membrane	-10.4091	-8.00638	13/91	6124,6128,6132,6137,6141,6146,6157,6160,6165,6175,6181,6194,9045	RPL4,RPL6,RPL8,RPL13,RPL18,RPL22,RPL27A,RPL31,RPL35A,RPLP0,RPLP2,RPS6,RPL14
5_Member	Reactome Gene Sets	R-HSA-71291	Metabolism of amino acids and derivatives	-10.3364	-7.93914	23/365	443,1743,3712,4706,4967,5162,6123,6124,6128,6132,6137,6141,6146,6157,6160,6165,6175,6181,6194,9045,26275,54498,57571	ASPA,DLST,IVD,NDUFAB1,OGDH,PDHB,RPL3L,RPL4,RPL6,RPL8,RPL13,RPL18,RPL22,RPL27A,RPL31,RPL35A,RPLP0,RPLP2,RPS6,RPL14,HIBCH,SMOX,CARNS1
5_Member	Reactome Gene Sets	R-HSA-156827	L13a-mediated translational silencing of Ceruloplasmin expression	-10.3089	-7.92712	14/113	6123,6124,6128,6132,6137,6141,6146,6157,6160,6165,6175,6181,6194,9045	RPL3L,RPL4,RPL6,RPL8,RPL13,RPL18,RPL22,RPL27A,RPL31,RPL35A,RPLP0,RPLP2,RPS6,RPL14
5_Member	Reactome Gene Sets	R-HSA-1799339	SRP-dependent cotranslational protein targeting to membrane	-10.3089	-7.92712	14/113	6123,6124,6128,6132,6137,6141,6146,6157,6160,6165,6175,6181,6194,9045	RPL3L,RPL4,RPL6,RPL8,RPL13,RPL18,RPL22,RPL27A,RPL31,RPL35A,RPLP0,RPLP2,RPS6,RPL14
5_Member	Reactome Gene Sets	R-HSA-927802	Nonsense-Mediated Decay (NMD)	-10.153	-7.78718	14/116	6123,6124,6128,6132,6137,6141,6146,6157,6160,6165,6175,6181,6194,9045	RPL3L,RPL4,RPL6,RPL8,RPL13,RPL18,RPL22,RPL27A,RPL31,RPL35A,RPLP0,RPLP2,RPS6,RPL14
5_Member	Reactome Gene Sets	R-HSA-975957	Nonsense Mediated Decay (NMD) enhanced by the Exon Junction Complex (EJC)	-10.153	-7.78718	14/116	6123,6124,6128,6132,6137,6141,6146,6157,6160,6165,6175,6181,6194,9045	RPL3L,RPL4,RPL6,RPL8,RPL13,RPL18,RPL22,RPL27A,RPL31,RPL35A,RPLP0,RPLP2,RPS6,RPL14
5_Member	GO Biological Processes	GO:0006613	cotranslational protein targeting to membrane	-10.1079	-7.74708	13/96	6124,6128,6132,6137,6141,6146,6157,6160,6165,6175,6181,6194,9045	RPL4,RPL6,RPL8,RPL13,RPL18,RPL22,RPL27A,RPL31,RPL35A,RPLP0,RPLP2,RPS6,RPL14
5_Member	Reactome Gene Sets	R-HSA-2408522	Selenoamino acid metabolism	-10.0018	-7.65485	14/119	6123,6124,6128,6132,6137,6141,6146,6157,6160,6165,6175,6181,6194,9045	RPL3L,RPL4,RPL6,RPL8,RPL13,RPL18,RPL22,RPL27A,RPL31,RPL35A,RPLP0,RPLP2,RPS6,RPL14
5_Member	GO Biological Processes	GO:0006413	translational initiation	-9.99616	-7.65485	17/193	3315,4869,6124,6128,6132,6137,6141,6146,6157,6160,6165,6175,6181,6194,8653,9045,9669	HSPB1,NPM1,RPL4,RPL6,RPL8,RPL13,RPL18,RPL22,RPL27A,RPL31,RPL35A,RPLP0,RPLP2,RPS6,DDX3Y,RPL14,EIF5B
5_Member	Reactome Gene Sets	R-HSA-168255	Influenza Life Cycle	-9.91273	-7.57617	15/144	1213,6123,6124,6128,6132,6137,6141,6146,6157,6160,6165,6175,6181,6194,9045	CLTC,RPL3L,RPL4,RPL6,RPL8,RPL13,RPL18,RPL22,RPL27A,RPL31,RPL35A,RPLP0,RPLP2,RPS6,RPL14
5_Member	GO Biological Processes	GO:0045047	protein targeting to ER	-9.87968	-7.55245	13/100	6124,6128,6132,6137,6141,6146,6157,6160,6165,6175,6181,6194,9045	RPL4,RPL6,RPL8,RPL13,RPL18,RPL22,RPL27A,RPL31,RPL35A,RPLP0,RPLP2,RPS6,RPL14
5_Member	GO Biological Processes	GO:0070972	protein localization to endoplasmic reticulum	-9.6653	-7.35172	14/126	6124,6128,6132,6137,6141,6146,6157,6160,6165,6175,6181,6194,9045,25782	RPL4,RPL6,RPL8,RPL13,RPL18,RPL22,RPL27A,RPL31,RPL35A,RPLP0,RPLP2,RPS6,RPL14,RAB3GAP2
5_Member	Reactome Gene Sets	R-HSA-168254	Influenza Infection	-9.4579	-7.162	15/155	1213,6123,6124,6128,6132,6137,6141,6146,6157,6160,6165,6175,6181,6194,9045	CLTC,RPL3L,RPL4,RPL6,RPL8,RPL13,RPL18,RPL22,RPL27A,RPL31,RPL35A,RPLP0,RPLP2,RPS6,RPL14
5_Member	Reactome Gene Sets	R-HSA-168273	Influenza Viral RNA Transcription and Replication	-9.30631	-7.01879	14/134	6123,6124,6128,6132,6137,6141,6146,6157,6160,6165,6175,6181,6194,9045	RPL3L,RPL4,RPL6,RPL8,RPL13,RPL18,RPL22,RPL27A,RPL31,RPL35A,RPLP0,RPLP2,RPS6,RPL14
5_Member	GO Biological Processes	GO:0019439	aromatic compound catabolic process	-8.99636	-6.72539	29/670	89,2597,3005,3094,3315,4128,4129,4967,5224,5562,6124,6128,6132,6137,6141,6146,6157,6160,6165,6175,6181,6194,7431,9045,9238,10930,26135,57571,84618	ACTN3,GAPDH,H1F0,HINT1,HSPB1,MAOA,MAOB,OGDH,PGAM2,PRKAA1,RPL4,RPL6,RPL8,RPL13,RPL18,RPL22,RPL27A,RPL31,RPL35A,RPLP0,RPLP2,RPS6,VIM,RPL14,TBRG4,APOBEC2,SERBP1,CARNS1,NT5C1A
5_Member	GO Biological Processes	GO:0000184	nuclear-transcribed mRNA catabolic process, nonsense-mediated decay	-8.87755	-6.61062	13/120	6124,6128,6132,6137,6141,6146,6157,6160,6165,6175,6181,6194,9045	RPL4,RPL6,RPL8,RPL13,RPL18,RPL22,RPL27A,RPL31,RPL35A,RPLP0,RPLP2,RPS6,RPL14
5_Member	Reactome Gene Sets	R-HSA-72766	Translation	-8.85509	-6.59216	19/292	1915,1933,2193,6123,6124,6128,6132,6137,6141,6146,6157,6160,6165,6175,6181,6194,9045,9669,92259	EEF1A1,EEF1B2,FARSA,RPL3L,RPL4,RPL6,RPL8,RPL13,RPL18,RPL22,RPL27A,RPL31,RPL35A,RPLP0,RPLP2,RPS6,RPL14,EIF5B,MRPS36
5_Member	GO Biological Processes	GO:1901361	organic cyclic compound catabolic process	-8.5649	-6.30593	29/700	89,2597,3005,3094,3315,4128,4129,4967,5224,5562,6124,6128,6132,6137,6141,6146,6157,6160,6165,6175,6181,6194,7431,9045,9238,10930,26135,57571,84618	ACTN3,GAPDH,H1F0,HINT1,HSPB1,MAOA,MAOB,OGDH,PGAM2,PRKAA1,RPL4,RPL6,RPL8,RPL13,RPL18,RPL22,RPL27A,RPL31,RPL35A,RPLP0,RPLP2,RPS6,VIM,RPL14,TBRG4,APOBEC2,SERBP1,CARNS1,NT5C1A
5_Member	KEGG Pathway	hsa03010	Ribosome	-8.50812	-6.25309	14/154	6123,6124,6128,6132,6137,6141,6146,6157,6160,6165,6175,6181,6194,9045	RPL3L,RPL4,RPL6,RPL8,RPL13,RPL18,RPL22,RPL27A,RPL31,RPL35A,RPLP0,RPLP2,RPS6,RPL14
5_Member	GO Biological Processes	GO:0090150	establishment of protein localization to membrane	-8.45719	-6.20605	18/275	208,481,6124,6128,6132,6137,6141,6146,6157,6160,6165,6175,6181,6194,7532,9045,25782,51079	AKT2,ATP1B1,RPL4,RPL6,RPL8,RPL13,RPL18,RPL22,RPL27A,RPL31,RPL35A,RPLP0,RPLP2,RPS6,YWHAG,RPL14,RAB3GAP2,NDUFA13
5_Member	Reactome Gene Sets	R-HSA-6791226	Major pathway of rRNA processing in the nucleolus and cytosol	-8.35553	-6.11208	15/186	4691,6123,6124,6128,6132,6137,6141,6146,6157,6160,6165,6175,6181,6194,9045	NCL,RPL3L,RPL4,RPL6,RPL8,RPL13,RPL18,RPL22,RPL27A,RPL31,RPL35A,RPLP0,RPLP2,RPS6,RPL14
5_Member	GO Biological Processes	GO:0006612	protein targeting to membrane	-8.22216	-5.98251	14/162	208,6124,6128,6132,6137,6141,6146,6157,6160,6165,6175,6181,6194,9045	AKT2,RPL4,RPL6,RPL8,RPL13,RPL18,RPL22,RPL27A,RPL31,RPL35A,RPLP0,RPLP2,RPS6,RPL14
5_Member	Reactome Gene Sets	R-HSA-8868773	rRNA processing in the nucleus and cytosol	-8.04551	-5.81703	15/196	4691,6123,6124,6128,6132,6137,6141,6146,6157,6160,6165,6175,6181,6194,9045	NCL,RPL3L,RPL4,RPL6,RPL8,RPL13,RPL18,RPL22,RPL27A,RPL31,RPL35A,RPLP0,RPLP2,RPS6,RPL14
5_Member	GO Biological Processes	GO:0034655	nucleobase-containing compound catabolic process	-7.9701	-5.75528	26/610	89,2597,3005,3094,3315,4967,5224,5562,6124,6128,6132,6137,6141,6146,6157,6160,6165,6175,6181,6194,7431,9045,9238,10930,26135,84618	ACTN3,GAPDH,H1F0,HINT1,HSPB1,OGDH,PGAM2,PRKAA1,RPL4,RPL6,RPL8,RPL13,RPL18,RPL22,RPL27A,RPL31,RPL35A,RPLP0,RPLP2,RPS6,VIM,RPL14,TBRG4,APOBEC2,SERBP1,NT5C1A
5_Member	GO Biological Processes	GO:0046700	heterocycle catabolic process	-7.96928	-5.75528	27/654	89,2597,3005,3094,3315,4967,5224,5562,6124,6128,6132,6137,6141,6146,6157,6160,6165,6175,6181,6194,7431,9045,9238,10930,26135,57571,84618	ACTN3,GAPDH,H1F0,HINT1,HSPB1,OGDH,PGAM2,PRKAA1,RPL4,RPL6,RPL8,RPL13,RPL18,RPL22,RPL27A,RPL31,RPL35A,RPLP0,RPLP2,RPS6,VIM,RPL14,TBRG4,APOBEC2,SERBP1,CARNS1,NT5C1A
5_Member	GO Biological Processes	GO:0044270	cellular nitrogen compound catabolic process	-7.94157	-5.73112	27/656	89,2597,3005,3094,3315,4967,5224,5562,6124,6128,6132,6137,6141,6146,6157,6160,6165,6175,6181,6194,7431,9045,9238,10930,26135,57571,84618	ACTN3,GAPDH,H1F0,HINT1,HSPB1,OGDH,PGAM2,PRKAA1,RPL4,RPL6,RPL8,RPL13,RPL18,RPL22,RPL27A,RPL31,RPL35A,RPLP0,RPLP2,RPS6,VIM,RPL14,TBRG4,APOBEC2,SERBP1,CARNS1,NT5C1A
5_Member	Reactome Gene Sets	R-HSA-9010553	Regulation of expression of SLITs and ROBOs	-7.88723	-5.68378	14/172	6123,6124,6128,6132,6137,6141,6146,6157,6160,6165,6175,6181,6194,9045	RPL3L,RPL4,RPL6,RPL8,RPL13,RPL18,RPL22,RPL27A,RPL31,RPL35A,RPLP0,RPLP2,RPS6,RPL14
5_Member	Reactome Gene Sets	R-HSA-72312	rRNA processing	-7.75377	-5.55722	15/206	4691,6123,6124,6128,6132,6137,6141,6146,6157,6160,6165,6175,6181,6194,9045	NCL,RPL3L,RPL4,RPL6,RPL8,RPL13,RPL18,RPL22,RPL27A,RPL31,RPL35A,RPLP0,RPLP2,RPS6,RPL14
5_Member	Reactome Gene Sets	R-HSA-376176	Signaling by ROBO receptors	-7.39894	-5.20579	15/219	5532,6123,6124,6128,6132,6137,6141,6146,6157,6160,6165,6175,6181,6194,9045	PPP3CB,RPL3L,RPL4,RPL6,RPL8,RPL13,RPL18,RPL22,RPL27A,RPL31,RPL35A,RPLP0,RPLP2,RPS6,RPL14
5_Member	Reactome Gene Sets	R-HSA-5663205	Infectious disease	-6.92235	-4.75233	19/385	801,1213,4869,5478,5608,6123,6124,6128,6132,6137,6141,6146,6157,6160,6165,6175,6181,6194,9045	CALM1,CLTC,NPM1,PPIA,MAP2K6,RPL3L,RPL4,RPL6,RPL8,RPL13,RPL18,RPL22,RPL27A,RPL31,RPL35A,RPLP0,RPLP2,RPS6,RPL14
5_Member	GO Biological Processes	GO:0019083	viral transcription	-6.86714	-4.70032	13/176	6124,6128,6132,6137,6141,6146,6157,6160,6165,6175,6181,6194,9045	RPL4,RPL6,RPL8,RPL13,RPL18,RPL22,RPL27A,RPL31,RPL35A,RPLP0,RPLP2,RPS6,RPL14
5_Member	Reactome Gene Sets	R-HSA-422475	Axon guidance	-6.85665	-4.69301	23/557	1213,4629,5532,6123,6124,6128,6132,6137,6141,6146,6157,6160,6165,6175,6181,6194,6453,7277,9045,10095,10552,51807,84617	CLTC,MYH11,PPP3CB,RPL3L,RPL4,RPL6,RPL8,RPL13,RPL18,RPL22,RPL27A,RPL31,RPL35A,RPLP0,RPLP2,RPS6,ITSN1,TUBA4A,RPL14,ARPC1B,ARPC1A,TUBA8,TUBB6
5_Member	GO Biological Processes	GO:0006605	protein targeting	-6.75009	-4.59896	19/395	208,4714,6124,6128,6132,6137,6141,6146,6157,6160,6165,6175,6181,6194,7332,7385,7532,9045,51079	AKT2,NDUFB8,RPL4,RPL6,RPL8,RPL13,RPL18,RPL22,RPL27A,RPL31,RPL35A,RPLP0,RPLP2,RPS6,UBE2L3,UQCRC2,YWHAG,RPL14,NDUFA13
5_Member	GO Biological Processes	GO:0072657	protein localization to membrane	-6.66047	-4.5124	22/527	88,208,481,859,1213,6124,6128,6132,6137,6141,6146,6157,6160,6165,6175,6181,6194,7532,8878,9045,25782,51079	ACTN2,AKT2,ATP1B1,CAV3,CLTC,RPL4,RPL6,RPL8,RPL13,RPL18,RPL22,RPL27A,RPL31,RPL35A,RPLP0,RPLP2,RPS6,YWHAG,SQSTM1,RPL14,RAB3GAP2,NDUFA13
5_Member	GO Biological Processes	GO:0019080	viral gene expression	-6.48193	-4.34889	13/190	6124,6128,6132,6137,6141,6146,6157,6160,6165,6175,6181,6194,9045	RPL4,RPL6,RPL8,RPL13,RPL18,RPL22,RPL27A,RPL31,RPL35A,RPLP0,RPLP2,RPS6,RPL14
5_Member	GO Biological Processes	GO:0002181	cytoplasmic translation	-6.41371	-4.28362	9/81	6124,6128,6132,6141,6146,6157,6160,6165,6181	RPL4,RPL6,RPL8,RPL18,RPL22,RPL27A,RPL31,RPL35A,RPLP2
5_Member	GO Biological Processes	GO:0006402	mRNA catabolic process	-6.15418	-4.03566	17/350	3315,6124,6128,6132,6137,6141,6146,6157,6160,6165,6175,6181,6194,7431,9045,9238,26135	HSPB1,RPL4,RPL6,RPL8,RPL13,RPL18,RPL22,RPL27A,RPL31,RPL35A,RPLP0,RPLP2,RPS6,VIM,RPL14,TBRG4,SERBP1
5_Member	GO Biological Processes	GO:0000956	nuclear-transcribed mRNA catabolic process	-5.96416	-3.86246	13/211	6124,6128,6132,6137,6141,6146,6157,6160,6165,6175,6181,6194,9045	RPL4,RPL6,RPL8,RPL13,RPL18,RPL22,RPL27A,RPL31,RPL35A,RPLP0,RPLP2,RPS6,RPL14
5_Member	GO Biological Processes	GO:0042254	ribosome biogenesis	-5.84855	-3.74959	16/328	4869,5036,6123,6124,6128,6132,6137,6141,6146,6157,6160,6165,6175,6181,6194,9045	NPM1,PA2G4,RPL3L,RPL4,RPL6,RPL8,RPL13,RPL18,RPL22,RPL27A,RPL31,RPL35A,RPLP0,RPLP2,RPS6,RPL14
5_Member	GO Biological Processes	GO:0016072	rRNA metabolic process	-5.7572	-3.66367	15/294	4691,5036,6124,6128,6132,6137,6141,6146,6157,6160,6165,6175,6181,6194,9045	NCL,PA2G4,RPL4,RPL6,RPL8,RPL13,RPL18,RPL22,RPL27A,RPL31,RPL35A,RPLP0,RPLP2,RPS6,RPL14
5_Member	GO Biological Processes	GO:0006364	rRNA processing	-5.68277	-3.5946	14/260	5036,6124,6128,6132,6137,6141,6146,6157,6160,6165,6175,6181,6194,9045	PA2G4,RPL4,RPL6,RPL8,RPL13,RPL18,RPL22,RPL27A,RPL31,RPL35A,RPLP0,RPLP2,RPS6,RPL14
5_Member	GO Biological Processes	GO:0006401	RNA catabolic process	-5.62029	-3.53742	17/383	3315,6124,6128,6132,6137,6141,6146,6157,6160,6165,6175,6181,6194,7431,9045,9238,26135	HSPB1,RPL4,RPL6,RPL8,RPL13,RPL18,RPL22,RPL27A,RPL31,RPL35A,RPLP0,RPLP2,RPS6,VIM,RPL14,TBRG4,SERBP1
5_Member	GO Biological Processes	GO:0072594	establishment of protein localization to organelle	-5.21787	-3.18468	22/645	4000,4714,5495,6124,6128,6132,6137,6141,6146,6157,6160,6165,6175,6181,6194,7332,7385,7532,8996,9045,25782,51079	LMNA,NDUFB8,PPM1B,RPL4,RPL6,RPL8,RPL13,RPL18,RPL22,RPL27A,RPL31,RPL35A,RPLP0,RPLP2,RPS6,UBE2L3,UQCRC2,YWHAG,NOL3,RPL14,RAB3GAP2,NDUFA13
5_Member	GO Biological Processes	GO:0022613	ribonucleoprotein complex biogenesis	-5.06648	-3.04716	18/467	4869,5036,6123,6124,6128,6132,6137,6141,6146,6157,6160,6165,6175,6181,6194,8996,9045,55239	NPM1,PA2G4,RPL3L,RPL4,RPL6,RPL8,RPL13,RPL18,RPL22,RPL27A,RPL31,RPL35A,RPLP0,RPLP2,RPS6,NOL3,RPL14,OGFOD1
5_Member	CORUM	CORUM:5380	TRBP containing complex (DICER, RPL7A, EIF6, MOV10 and subunits of the 60S ribosomal particle)	-3.74909	-1.88964	4/25	6137,6165,6181,9045	RPL13,RPL35A,RPLP2,RPL14
5_Member	GO Biological Processes	GO:0034470	ncRNA processing	-3.59313	-1.75816	14/403	5036,6124,6128,6132,6137,6141,6146,6157,6160,6165,6175,6181,6194,9045	PA2G4,RPL4,RPL6,RPL8,RPL13,RPL18,RPL22,RPL27A,RPL31,RPL35A,RPLP0,RPLP2,RPS6,RPL14
5_Member	GO Biological Processes	GO:0016032	viral process	-3.52917	-1.71025	21/782	3105,3956,4869,5478,6124,6128,6132,6137,6141,6146,6157,6160,6165,6175,6181,6194,6453,7037,7431,9045,79671	HLA-A,LGALS1,NPM1,PPIA,RPL4,RPL6,RPL8,RPL13,RPL18,RPL22,RPL27A,RPL31,RPL35A,RPLP0,RPLP2,RPS6,ITSN1,TFRC,VIM,RPL14,NLRX1
5_Member	CORUM	CORUM:5266	TNF-alpha/NF-kappa B signaling complex 6	-3.30356	-1.5204	3/14	6124,6128,6132	RPL4,RPL6,RPL8
5_Member	GO Biological Processes	GO:0034660	ncRNA metabolic process	-2.98571	-1.24645	16/573	2193,4691,5036,6124,6128,6132,6137,6141,6146,6157,6160,6165,6175,6181,6194,9045	FARSA,NCL,PA2G4,RPL4,RPL6,RPL8,RPL13,RPL18,RPL22,RPL27A,RPL31,RPL35A,RPLP0,RPLP2,RPS6,RPL14
5_Member	Reactome Gene Sets	R-HSA-8953854	Metabolism of RNA	-2.66036	-0.977009	17/675	3315,4691,6123,6124,6128,6132,6137,6141,6146,6157,6160,6165,6175,6181,6194,9045,10930	HSPB1,NCL,RPL3L,RPL4,RPL6,RPL8,RPL13,RPL18,RPL22,RPL27A,RPL31,RPL35A,RPLP0,RPLP2,RPS6,RPL14,APOBEC2
5_Member	GO Biological Processes	GO:0042273	ribosomal large subunit biogenesis	-2.10758	-0.516489	4/68	6123,6128,6165,9045	RPL3L,RPL6,RPL35A,RPL14
6_Summary	CORUM	CORUM:2904	Respiratory chain complex I (intermediate VII/650kD), mitochondrial	-13.9194	-11.3092	8/10	4535,4695,4700,4704,4720,4722,4724,4729,4702,4705	ND1,NDUFA2,NDUFA6,NDUFA9,NDUFS2,NDUFS3,NDUFS4,NDUFV2,NDUFA8,NDUFA10
6_Member	CORUM	CORUM:2904	Respiratory chain complex I (intermediate VII/650kD), mitochondrial	-13.9194	-11.3092	8/10	4535,4695,4700,4704,4720,4722,4724,4729	ND1,NDUFA2,NDUFA6,NDUFA9,NDUFS2,NDUFS3,NDUFS4,NDUFV2
6_Member	CORUM	CORUM:2905	Respiratory chain complex I (holoenzyme), mitochondrial	-13.3594	-10.758	8/11	4535,4695,4700,4704,4720,4722,4724,4729	ND1,NDUFA2,NDUFA6,NDUFA9,NDUFS2,NDUFS3,NDUFS4,NDUFV2
6_Member	CORUM	CORUM:2903	Respiratory chain complex I (intermediate V/380kD and VI/480kD), mitochondrial	-9.71485	-7.39676	5/5	4535,4695,4704,4720,4722	ND1,NDUFA2,NDUFA9,NDUFS2,NDUFS3
6_Member	CORUM	CORUM:2901	Respiratory chain complex I (intermediate IV/310kD), mitochondrial	-7.76853	-5.56854	4/4	4535,4704,4720,4722	ND1,NDUFA9,NDUFS2,NDUFS3
6_Member	CORUM	CORUM:2919	Respiratory chain complex I (gamma subunit) mitochondrial	-6.63803	-4.49301	5/13	4535,4700,4702,4704,4705	ND1,NDUFA6,NDUFA8,NDUFA9,NDUFA10
6_Member	CORUM	CORUM:2884	Respiratory chain complex I (early intermediate NDUFAF1 assembly), mitochondrial	-6.23631	-4.11493	4/7	4535,4700,4704,4722	ND1,NDUFA6,NDUFA9,NDUFS3
6_Member	CORUM	CORUM:2898	Respiratory chain complex I (intermediate I/200kD and III/250kD), mitochondrial	-5.82389	-3.72766	3/3	4704,4720,4722	NDUFA9,NDUFS2,NDUFS3
7_Summary	GO Biological Processes	GO:0009145	purine nucleoside triphosphate biosynthetic process	-12.6551	-10.0872	18/154	89,132,498,509,521,522,1329,1537,2597,2631,4830,4831,4967,5224,5562,9551,10476,10632,3954,51079,54927,79135,158,1340,1346,1350,4513,4697,9377,801,25874,88,476,481,817,845,859,1729,5774,8996,9943,10345,79026,126306,7532,4704,6648,4714,7332,7385,8402,7277,51807,84617,2170,4706,376497	ACTN3,ADK,ATP5F1A,ATP5F1C,ATP5ME,ATP5PF,COX5B,CYC1,GAPDH,NIPSNAP2,NME1,NME2,OGDH,PGAM2,PRKAA1,ATP5MF,ATP5PD,ATP5MG,LETM1,NDUFA13,CHCHD3,APOO,ADSL,COX6B1,COX7A1,COX7C,COX2,NDUFA4,COX5A,CALM1,MPC2,ACTN2,ATP1A1,ATP1B1,CAMK2D,CASQ2,CAV3,DIAPH1,PTPN3,NOL3,OXSR1,TRDN,AHNAK,JSRP1,YWHAG,NDUFA9,SOD2,NDUFB8,UBE2L3,UQCRC2,SLC25A11,TUBA4A,TUBA8,TUBB6,FABP3,NDUFAB1,SLC27A1
7_Member	GO Biological Processes	GO:0009145	purine nucleoside triphosphate biosynthetic process	-12.6551	-10.0872	18/154	89,132,498,509,521,522,1329,1537,2597,2631,4830,4831,4967,5224,5562,9551,10476,10632	ACTN3,ADK,ATP5F1A,ATP5F1C,ATP5ME,ATP5PF,COX5B,CYC1,GAPDH,NIPSNAP2,NME1,NME2,OGDH,PGAM2,PRKAA1,ATP5MF,ATP5PD,ATP5MG
7_Member	GO Biological Processes	GO:0042776	mitochondrial ATP synthesis coupled proton transport	-12.1011	-9.54893	9/21	498,509,521,522,1329,1537,9551,10476,10632	ATP5F1A,ATP5F1C,ATP5ME,ATP5PF,COX5B,CYC1,ATP5MF,ATP5PD,ATP5MG
7_Member	GO Biological Processes	GO:0007007	inner mitochondrial membrane organization	-12.0609	-9.51641	11/41	498,509,521,522,3954,9551,10476,10632,51079,54927,79135	ATP5F1A,ATP5F1C,ATP5ME,ATP5PF,LETM1,ATP5MF,ATP5PD,ATP5MG,NDUFA13,CHCHD3,APOO
7_Member	GO Biological Processes	GO:0009142	nucleoside triphosphate biosynthetic process	-11.9096	-9.37262	18/170	89,132,498,509,521,522,1329,1537,2597,2631,4830,4831,4967,5224,5562,9551,10476,10632	ACTN3,ADK,ATP5F1A,ATP5F1C,ATP5ME,ATP5PF,COX5B,CYC1,GAPDH,NIPSNAP2,NME1,NME2,OGDH,PGAM2,PRKAA1,ATP5MF,ATP5PD,ATP5MG
7_Member	GO Biological Processes	GO:0042407	cristae formation	-11.7587	-9.22917	10/32	498,509,521,522,3954,9551,10476,10632,54927,79135	ATP5F1A,ATP5F1C,ATP5ME,ATP5PF,LETM1,ATP5MF,ATP5PD,ATP5MG,CHCHD3,APOO
7_Member	GO Biological Processes	GO:0009206	purine ribonucleoside triphosphate biosynthetic process	-11.6191	-9.10403	17/153	89,498,509,521,522,1329,1537,2597,2631,4830,4831,4967,5224,5562,9551,10476,10632	ACTN3,ATP5F1A,ATP5F1C,ATP5ME,ATP5PF,COX5B,CYC1,GAPDH,NIPSNAP2,NME1,NME2,OGDH,PGAM2,PRKAA1,ATP5MF,ATP5PD,ATP5MG
7_Member	GO Biological Processes	GO:0009201	ribonucleoside triphosphate biosynthetic process	-11.346	-8.85854	17/159	89,498,509,521,522,1329,1537,2597,2631,4830,4831,4967,5224,5562,9551,10476,10632	ACTN3,ATP5F1A,ATP5F1C,ATP5ME,ATP5PF,COX5B,CYC1,GAPDH,NIPSNAP2,NME1,NME2,OGDH,PGAM2,PRKAA1,ATP5MF,ATP5PD,ATP5MG
7_Member	GO Biological Processes	GO:0009127	purine nucleoside monophosphate biosynthetic process	-11.1274	-8.66589	17/164	89,132,158,498,509,521,522,1329,1537,2597,2631,4967,5224,5562,9551,10476,10632	ACTN3,ADK,ADSL,ATP5F1A,ATP5F1C,ATP5ME,ATP5PF,COX5B,CYC1,GAPDH,NIPSNAP2,OGDH,PGAM2,PRKAA1,ATP5MF,ATP5PD,ATP5MG
7_Member	GO Biological Processes	GO:0009168	purine ribonucleoside monophosphate biosynthetic process	-11.1274	-8.66589	17/164	89,132,158,498,509,521,522,1329,1537,2597,2631,4967,5224,5562,9551,10476,10632	ACTN3,ADK,ADSL,ATP5F1A,ATP5F1C,ATP5ME,ATP5PF,COX5B,CYC1,GAPDH,NIPSNAP2,OGDH,PGAM2,PRKAA1,ATP5MF,ATP5PD,ATP5MG
7_Member	GO Biological Processes	GO:0015985	energy coupled proton transport, down electrochemical gradient	-10.7605	-8.33525	9/28	498,509,521,522,1329,1537,9551,10476,10632	ATP5F1A,ATP5F1C,ATP5ME,ATP5PF,COX5B,CYC1,ATP5MF,ATP5PD,ATP5MG
7_Member	GO Biological Processes	GO:0015986	ATP synthesis coupled proton transport	-10.7605	-8.33525	9/28	498,509,521,522,1329,1537,9551,10476,10632	ATP5F1A,ATP5F1C,ATP5ME,ATP5PF,COX5B,CYC1,ATP5MF,ATP5PD,ATP5MG
7_Member	GO Biological Processes	GO:0009156	ribonucleoside monophosphate biosynthetic process	-10.5936	-8.17969	17/177	89,132,158,498,509,521,522,1329,1537,2597,2631,4967,5224,5562,9551,10476,10632	ACTN3,ADK,ADSL,ATP5F1A,ATP5F1C,ATP5ME,ATP5PF,COX5B,CYC1,GAPDH,NIPSNAP2,OGDH,PGAM2,PRKAA1,ATP5MF,ATP5PD,ATP5MG
7_Member	Reactome Gene Sets	R-HSA-8949613	Cristae formation	-10.3084	-7.92712	9/31	498,509,521,522,9551,10476,10632,54927,79135	ATP5F1A,ATP5F1C,ATP5ME,ATP5PF,ATP5MF,ATP5PD,ATP5MG,CHCHD3,APOO
7_Member	GO Biological Processes	GO:0009124	nucleoside monophosphate biosynthetic process	-10.2131	-7.83707	17/187	89,132,158,498,509,521,522,1329,1537,2597,2631,4967,5224,5562,9551,10476,10632	ACTN3,ADK,ADSL,ATP5F1A,ATP5F1C,ATP5ME,ATP5PF,COX5B,CYC1,GAPDH,NIPSNAP2,OGDH,PGAM2,PRKAA1,ATP5MF,ATP5PD,ATP5MG
7_Member	GO Biological Processes	GO:1902600	proton transmembrane transport	-10.0882	-7.73236	15/140	498,509,521,522,1329,1340,1346,1350,1537,4513,4697,9377,9551,10476,10632	ATP5F1A,ATP5F1C,ATP5ME,ATP5PF,COX5B,COX6B1,COX7A1,COX7C,CYC1,COX2,NDUFA4,COX5A,ATP5MF,ATP5PD,ATP5MG
7_Member	GO Biological Processes	GO:0006754	ATP biosynthetic process	-9.99977	-7.65485	15/142	89,498,509,521,522,1329,1537,2597,2631,4967,5224,5562,9551,10476,10632	ACTN3,ATP5F1A,ATP5F1C,ATP5ME,ATP5PF,COX5B,CYC1,GAPDH,NIPSNAP2,OGDH,PGAM2,PRKAA1,ATP5MF,ATP5PD,ATP5MG
7_Member	GO Biological Processes	GO:0009152	purine ribonucleotide biosynthetic process	-9.90056	-7.56869	20/284	89,132,158,498,509,521,522,801,1329,1537,2597,2631,4830,4831,4967,5224,5562,9551,10476,10632	ACTN3,ADK,ADSL,ATP5F1A,ATP5F1C,ATP5ME,ATP5PF,CALM1,COX5B,CYC1,GAPDH,NIPSNAP2,NME1,NME2,OGDH,PGAM2,PRKAA1,ATP5MF,ATP5PD,ATP5MG
7_Member	GO Biological Processes	GO:0006164	purine nucleotide biosynthetic process	-9.79258	-7.46994	20/288	89,132,158,498,509,521,522,801,1329,1537,2597,2631,4830,4831,4967,5224,5562,9551,10476,10632	ACTN3,ADK,ADSL,ATP5F1A,ATP5F1C,ATP5ME,ATP5PF,CALM1,COX5B,CYC1,GAPDH,NIPSNAP2,NME1,NME2,OGDH,PGAM2,PRKAA1,ATP5MF,ATP5PD,ATP5MG
7_Member	CORUM	CORUM:563	F1F0-ATP synthase, mitochondrial	-9.59255	-7.28342	7/16	498,509,521,522,9551,10476,10632	ATP5F1A,ATP5F1C,ATP5ME,ATP5PF,ATP5MF,ATP5PD,ATP5MG
7_Member	GO Biological Processes	GO:0009260	ribonucleotide biosynthetic process	-9.55609	-7.25137	20/297	89,132,158,498,509,521,522,801,1329,1537,2597,2631,4830,4831,4967,5224,5562,9551,10476,10632	ACTN3,ADK,ADSL,ATP5F1A,ATP5F1C,ATP5ME,ATP5PF,CALM1,COX5B,CYC1,GAPDH,NIPSNAP2,NME1,NME2,OGDH,PGAM2,PRKAA1,ATP5MF,ATP5PD,ATP5MG
7_Member	GO Biological Processes	GO:0046390	ribose phosphate biosynthetic process	-9.45375	-7.162	20/301	89,132,158,498,509,521,522,801,1329,1537,2597,2631,4830,4831,4967,5224,5562,9551,10476,10632	ACTN3,ADK,ADSL,ATP5F1A,ATP5F1C,ATP5ME,ATP5PF,CALM1,COX5B,CYC1,GAPDH,NIPSNAP2,NME1,NME2,OGDH,PGAM2,PRKAA1,ATP5MF,ATP5PD,ATP5MG
7_Member	GO Biological Processes	GO:0072522	purine-containing compound biosynthetic process	-9.45375	-7.162	20/301	89,132,158,498,509,521,522,801,1329,1537,2597,2631,4830,4831,4967,5224,5562,9551,10476,10632	ACTN3,ADK,ADSL,ATP5F1A,ATP5F1C,ATP5ME,ATP5PF,CALM1,COX5B,CYC1,GAPDH,NIPSNAP2,NME1,NME2,OGDH,PGAM2,PRKAA1,ATP5MF,ATP5PD,ATP5MG
7_Member	GO Biological Processes	GO:1990542	mitochondrial transmembrane transport	-9.29341	-7.01009	12/90	498,509,521,522,1329,1537,3954,9551,10476,10632,25874,51079	ATP5F1A,ATP5F1C,ATP5ME,ATP5PF,COX5B,CYC1,LETM1,ATP5MF,ATP5PD,ATP5MG,MPC2,NDUFA13
7_Member	GO Biological Processes	GO:0098662	inorganic cation transmembrane transport	-9.2487	-6.96954	31/740	88,476,481,498,509,521,522,801,817,845,859,1329,1340,1346,1350,1537,1729,2631,3954,4513,4697,5774,8996,9377,9551,9943,10345,10476,10632,79026,126306	ACTN2,ATP1A1,ATP1B1,ATP5F1A,ATP5F1C,ATP5ME,ATP5PF,CALM1,CAMK2D,CASQ2,CAV3,COX5B,COX6B1,COX7A1,COX7C,CYC1,DIAPH1,NIPSNAP2,LETM1,COX2,NDUFA4,PTPN3,NOL3,COX5A,ATP5MF,OXSR1,TRDN,ATP5PD,ATP5MG,AHNAK,JSRP1
7_Member	Reactome Gene Sets	R-HSA-163210	Formation of ATP by chemiosmotic coupling	-9.15675	-6.8817	7/18	498,509,521,522,9551,10476,10632	ATP5F1A,ATP5F1C,ATP5ME,ATP5PF,ATP5MF,ATP5PD,ATP5MG
7_Member	GO Biological Processes	GO:0007006	mitochondrial membrane organization	-8.40558	-6.1583	13/131	498,509,521,522,3954,7532,8996,9551,10476,10632,51079,54927,79135	ATP5F1A,ATP5F1C,ATP5ME,ATP5PF,LETM1,YWHAG,NOL3,ATP5MF,ATP5PD,ATP5MG,NDUFA13,CHCHD3,APOO
7_Member	GO Biological Processes	GO:0009165	nucleotide biosynthetic process	-8.09347	-5.85757	20/361	89,132,158,498,509,521,522,801,1329,1537,2597,2631,4830,4831,4967,5224,5562,9551,10476,10632	ACTN3,ADK,ADSL,ATP5F1A,ATP5F1C,ATP5ME,ATP5PF,CALM1,COX5B,CYC1,GAPDH,NIPSNAP2,NME1,NME2,OGDH,PGAM2,PRKAA1,ATP5MF,ATP5PD,ATP5MG
7_Member	GO Biological Processes	GO:0015672	monovalent inorganic cation transport	-8.0806	-5.84843	24/518	88,476,481,498,509,521,522,817,845,859,1329,1340,1346,1350,1537,4513,4697,4704,5774,9377,9551,9943,10476,10632	ACTN2,ATP1A1,ATP1B1,ATP5F1A,ATP5F1C,ATP5ME,ATP5PF,CAMK2D,CASQ2,CAV3,COX5B,COX6B1,COX7A1,COX7C,CYC1,COX2,NDUFA4,NDUFA9,PTPN3,COX5A,ATP5MF,OXSR1,ATP5PD,ATP5MG
7_Member	GO Biological Processes	GO:1901293	nucleoside phosphate biosynthetic process	-8.03294	-5.80813	20/364	89,132,158,498,509,521,522,801,1329,1537,2597,2631,4830,4831,4967,5224,5562,9551,10476,10632	ACTN3,ADK,ADSL,ATP5F1A,ATP5F1C,ATP5ME,ATP5PF,CALM1,COX5B,CYC1,GAPDH,NIPSNAP2,NME1,NME2,OGDH,PGAM2,PRKAA1,ATP5MF,ATP5PD,ATP5MG
7_Member	Reactome Gene Sets	R-HSA-1592230	Mitochondrial biogenesis	-7.90535	-5.69841	11/95	498,509,521,522,801,6648,9551,10476,10632,54927,79135	ATP5F1A,ATP5F1C,ATP5ME,ATP5PF,CALM1,SOD2,ATP5MF,ATP5PD,ATP5MG,CHCHD3,APOO
7_Member	GO Biological Processes	GO:0006839	mitochondrial transport	-7.23402	-5.04761	18/330	498,509,521,522,1329,1537,3954,4714,7332,7385,7532,8402,8996,9551,10476,10632,25874,51079	ATP5F1A,ATP5F1C,ATP5ME,ATP5PF,COX5B,CYC1,LETM1,NDUFB8,UBE2L3,UQCRC2,YWHAG,SLC25A11,NOL3,ATP5MF,ATP5PD,ATP5MG,MPC2,NDUFA13
7_Member	Reactome Gene Sets	R-HSA-1852241	Organelle biogenesis and maintenance	-5.70271	-3.61187	15/297	498,509,521,522,801,6648,7277,7532,9551,10476,10632,51807,54927,79135,84617	ATP5F1A,ATP5F1C,ATP5ME,ATP5PF,CALM1,SOD2,TUBA4A,YWHAG,ATP5MF,ATP5PD,ATP5MG,TUBA8,CHCHD3,APOO,TUBB6
7_Member	GO Biological Processes	GO:0090407	organophosphate biosynthetic process	-5.28929	-3.24901	23/688	89,132,158,498,509,521,522,801,1329,1537,2170,2597,2631,4706,4830,4831,4967,5224,5562,9551,10476,10632,376497	ACTN3,ADK,ADSL,ATP5F1A,ATP5F1C,ATP5ME,ATP5PF,CALM1,COX5B,CYC1,FABP3,GAPDH,NIPSNAP2,NDUFAB1,NME1,NME2,OGDH,PGAM2,PRKAA1,ATP5MF,ATP5PD,ATP5MG,SLC27A1
7_Member	GO Biological Processes	GO:0099132	ATP hydrolysis coupled cation transmembrane transport	-2.37928	-0.74074	4/57	498,509,10476,10632	ATP5F1A,ATP5F1C,ATP5PD,ATP5MG
8_Summary	KEGG Pathway	hsa04260	Cardiac muscle contraction	-12.5818	-10.0218	14/78	476,481,1329,1340,1346,1350,1537,4513,7381,7384,7385,9377,27089,29796	ATP1A1,ATP1B1,COX5B,COX6B1,COX7A1,COX7C,CYC1,COX2,UQCRB,UQCRC1,UQCRC2,COX5A,UQCRQ,UQCR10
8_Member	KEGG Pathway	hsa04260	Cardiac muscle contraction	-12.5818	-10.0218	14/78	476,481,1329,1340,1346,1350,1537,4513,7381,7384,7385,9377,27089,29796	ATP1A1,ATP1B1,COX5B,COX6B1,COX7A1,COX7C,CYC1,COX2,UQCRB,UQCRC1,UQCRC2,COX5A,UQCRQ,UQCR10
8_Member	GO Biological Processes	GO:0006122	mitochondrial electron transport, ubiquinol to cytochrome c	-8.00122	-5.78005	6/15	1537,7381,7384,7385,27089,29796	CYC1,UQCRB,UQCRC1,UQCRC2,UQCRQ,UQCR10
9_Summary	GO Biological Processes	GO:0030239	myofibril assembly	-7.25602	-5.06626	9/65	88,845,859,1073,4608,4629,8048,23363,84033,89,476,817,822,1729,4620,4632,4653,7125,7136,7431,10095,10552,23242,27295,84940,165904,2318,4000,131377,26287,493829,871,1410,2331,10345,3956,5562,347273,4729,4151,5532,27129,56950,157378,1213,4869,10039,10763	ACTN2,CASQ2,CAV3,CFL2,MYBPH,MYH11,CSRP3,OBSL1,OBSCN,ACTN3,ATP1A1,CAMK2D,CAPG,DIAPH1,MYH2,MYL1,MYOC,TNNC2,TNNI2,VIM,ARPC1B,ARPC1A,COBL,PDLIM3,CORO6,XIRP1,FLNC,LMNA,KLHL40,ANKRD2,TRIM72,SERPINH1,CRYAB,FMOD,TRDN,LGALS1,PRKAA1,CAVIN4,NDUFV2,MB,PPP3CB,HSPB7,SMYD2,TMEM65,CLTC,NPM1,PARP3,NES
9_Member	GO Biological Processes	GO:0030239	myofibril assembly	-7.25602	-5.06626	9/65	88,845,859,1073,4608,4629,8048,23363,84033	ACTN2,CASQ2,CAV3,CFL2,MYBPH,MYH11,CSRP3,OBSL1,OBSCN
9_Member	GO Biological Processes	GO:0030029	actin filament-based process	-6.80732	-4.64685	26/698	88,89,476,817,822,845,859,1073,1729,4608,4620,4629,4632,4653,7125,7136,7431,8048,10095,10552,23242,23363,27295,84033,84940,165904	ACTN2,ACTN3,ATP1A1,CAMK2D,CAPG,CASQ2,CAV3,CFL2,DIAPH1,MYBPH,MYH2,MYH11,MYL1,MYOC,TNNC2,TNNI2,VIM,CSRP3,ARPC1B,ARPC1A,COBL,OBSL1,PDLIM3,OBSCN,CORO6,XIRP1
9_Member	GO Biological Processes	GO:0055002	striated muscle cell development	-6.51302	-4.37701	12/158	88,845,859,1073,2318,4000,4608,4629,8048,23363,84033,131377	ACTN2,CASQ2,CAV3,CFL2,FLNC,LMNA,MYBPH,MYH11,CSRP3,OBSL1,OBSCN,KLHL40
9_Member	GO Biological Processes	GO:0045214	sarcomere organization	-6.11762	-4.00196	7/45	88,845,859,1073,4608,23363,84033	ACTN2,CASQ2,CAV3,CFL2,MYBPH,OBSL1,OBSCN
9_Member	GO Biological Processes	GO:0055001	muscle cell development	-6.08984	-3.97982	12/173	88,845,859,1073,2318,4000,4608,4629,8048,23363,84033,131377	ACTN2,CASQ2,CAV3,CFL2,FLNC,LMNA,MYBPH,MYH11,CSRP3,OBSL1,OBSCN,KLHL40
9_Member	GO Biological Processes	GO:0010927	cellular component assembly involved in morphogenesis	-5.52589	-3.44825	9/103	88,845,859,1073,4608,4629,8048,23363,84033	ACTN2,CASQ2,CAV3,CFL2,MYBPH,MYH11,CSRP3,OBSL1,OBSCN
9_Member	GO Biological Processes	GO:0051146	striated muscle cell differentiation	-5.38122	-3.33129	14/276	88,845,859,1073,2318,4000,4608,4629,8048,23363,26287,84033,131377,493829	ACTN2,CASQ2,CAV3,CFL2,FLNC,LMNA,MYBPH,MYH11,CSRP3,OBSL1,ANKRD2,OBSCN,KLHL40,TRIM72
9_Member	GO Biological Processes	GO:0097435	supramolecular fiber organization	-5.29613	-3.25345	21/589	88,822,845,859,871,1073,1410,1729,2331,4608,4629,4653,7431,8048,10095,10345,10552,23242,23363,27295,84033	ACTN2,CAPG,CASQ2,CAV3,SERPINH1,CFL2,CRYAB,DIAPH1,FMOD,MYBPH,MYH11,MYOC,VIM,CSRP3,ARPC1B,TRDN,ARPC1A,COBL,OBSL1,PDLIM3,OBSCN
9_Member	GO Biological Processes	GO:0031032	actomyosin structure organization	-4.31138	-2.37276	10/181	88,845,859,1073,4608,4629,4653,8048,23363,84033	ACTN2,CASQ2,CAV3,CFL2,MYBPH,MYH11,MYOC,CSRP3,OBSL1,OBSCN
9_Member	GO Biological Processes	GO:0042692	muscle cell differentiation	-4.06368	-2.15952	14/363	88,845,859,1073,2318,4000,4608,4629,8048,23363,26287,84033,131377,493829	ACTN2,CASQ2,CAV3,CFL2,FLNC,LMNA,MYBPH,MYH11,CSRP3,OBSL1,ANKRD2,OBSCN,KLHL40,TRIM72
9_Member	GO Biological Processes	GO:0061061	muscle structure development	-3.78998	-1.9226	19/639	88,89,845,859,1073,1410,2318,3956,4000,4608,4629,5562,8048,23363,26287,84033,131377,347273,493829	ACTN2,ACTN3,CASQ2,CAV3,CFL2,CRYAB,FLNC,LGALS1,LMNA,MYBPH,MYH11,PRKAA1,CSRP3,OBSL1,ANKRD2,OBSCN,KLHL40,CAVIN4,TRIM72
9_Member	GO Biological Processes	GO:0055013	cardiac muscle cell development	-3.77833	-1.91254	6/71	88,859,4000,4629,8048,23363	ACTN2,CAV3,LMNA,MYH11,CSRP3,OBSL1
9_Member	GO Biological Processes	GO:0030036	actin cytoskeleton organization	-3.62118	-1.77971	18/605	88,822,845,859,1073,1729,4608,4629,4653,8048,10095,10552,23242,23363,27295,84033,84940,165904	ACTN2,CAPG,CASQ2,CAV3,CFL2,DIAPH1,MYBPH,MYH11,MYOC,CSRP3,ARPC1B,ARPC1A,COBL,OBSL1,PDLIM3,OBSCN,CORO6,XIRP1
9_Member	GO Biological Processes	GO:0055006	cardiac cell development	-3.58431	-1.7523	6/77	88,859,4000,4629,8048,23363	ACTN2,CAV3,LMNA,MYH11,CSRP3,OBSL1
9_Member	GO Biological Processes	GO:0071688	striated muscle myosin thick filament assembly	-3.4046	-1.60393	3/13	4608,4629,23363	MYBPH,MYH11,OBSL1
9_Member	GO Biological Processes	GO:0031034	myosin filament assembly	-3.30356	-1.5204	3/14	4608,4629,23363	MYBPH,MYH11,OBSL1
9_Member	GO Biological Processes	GO:0031033	myosin filament organization	-3.21034	-1.44146	3/15	4608,4629,23363	MYBPH,MYH11,OBSL1
9_Member	GO Biological Processes	GO:0007015	actin filament organization	-3.03213	-1.28322	12/357	88,822,859,1073,1729,4608,4653,10095,10552,23242,23363,27295	ACTN2,CAPG,CAV3,CFL2,DIAPH1,MYBPH,MYOC,ARPC1B,ARPC1A,COBL,OBSL1,PDLIM3
9_Member	GO Biological Processes	GO:0014706	striated muscle tissue development	-2.83084	-1.11611	12/377	88,89,859,1073,4000,4629,4729,5562,8048,23363,26287,131377	ACTN2,ACTN3,CAV3,CFL2,LMNA,MYH11,NDUFV2,PRKAA1,CSRP3,OBSL1,ANKRD2,KLHL40
9_Member	GO Biological Processes	GO:0060537	muscle tissue development	-2.67161	-0.986149	12/394	88,89,859,1073,4000,4629,4729,5562,8048,23363,26287,131377	ACTN2,ACTN3,CAV3,CFL2,LMNA,MYH11,NDUFV2,PRKAA1,CSRP3,OBSL1,ANKRD2,KLHL40
9_Member	GO Biological Processes	GO:0055007	cardiac muscle cell differentiation	-2.62922	-0.957248	6/117	88,859,4000,4629,8048,23363	ACTN2,CAV3,LMNA,MYH11,CSRP3,OBSL1
9_Member	GO Biological Processes	GO:0007507	heart development	-2.41774	-0.772365	14/536	88,859,4000,4151,4629,4729,5532,8048,23363,27129,27295,56950,157378,165904	ACTN2,CAV3,LMNA,MB,MYH11,NDUFV2,PPP3CB,CSRP3,OBSL1,HSPB7,PDLIM3,SMYD2,TMEM65,XIRP1
9_Member	GO Biological Processes	GO:0008154	actin polymerization or depolymerization	-2.23318	-0.620349	7/186	88,822,1073,1729,10095,10552,23242	ACTN2,CAPG,CFL2,DIAPH1,ARPC1B,ARPC1A,COBL
9_Member	GO Biological Processes	GO:0035051	cardiocyte differentiation	-2.13181	-0.536459	6/148	88,859,4000,4629,8048,23363	ACTN2,CAV3,LMNA,MYH11,CSRP3,OBSL1
9_Member	GO Biological Processes	GO:0051493	regulation of cytoskeleton organization	-2.06315	-0.476282	12/471	88,822,859,1073,1213,1729,4653,4869,10039,10095,10552,10763	ACTN2,CAPG,CAV3,CFL2,CLTC,DIAPH1,MYOC,NPM1,PARP3,ARPC1B,ARPC1A,NES
10_Summary	GO Biological Processes	GO:0044282	small molecule catabolic process	-7.14259	-4.96281	20/412	30,89,208,216,443,622,1632,1743,2597,3295,3712,4706,4967,5224,7915,10930,26275,57016,57571,84618,2170,5562,1066,4726,5162,25874,28976,376497,9588	ACAA1,ACTN3,AKT2,ALDH1A1,ASPA,BDH1,ECI1,DLST,GAPDH,HSD17B4,IVD,NDUFAB1,OGDH,PGAM2,ALDH5A1,APOBEC2,HIBCH,AKR1B10,CARNS1,NT5C1A,FABP3,PRKAA1,CES1,NDUFS6,PDHB,MPC2,ACAD9,SLC27A1,PRDX6
10_Member	GO Biological Processes	GO:0044282	small molecule catabolic process	-7.14259	-4.96281	20/412	30,89,208,216,443,622,1632,1743,2597,3295,3712,4706,4967,5224,7915,10930,26275,57016,57571,84618	ACAA1,ACTN3,AKT2,ALDH1A1,ASPA,BDH1,ECI1,DLST,GAPDH,HSD17B4,IVD,NDUFAB1,OGDH,PGAM2,ALDH5A1,APOBEC2,HIBCH,AKR1B10,CARNS1,NT5C1A
10_Member	GO Biological Processes	GO:0019395	fatty acid oxidation	-4.75442	-2.76113	8/98	30,208,1632,2170,3295,3712,4706,5562	ACAA1,AKT2,ECI1,FABP3,HSD17B4,IVD,NDUFAB1,PRKAA1
10_Member	GO Biological Processes	GO:0034440	lipid oxidation	-4.69018	-2.70789	8/100	30,208,1632,2170,3295,3712,4706,5562	ACAA1,AKT2,ECI1,FABP3,HSD17B4,IVD,NDUFAB1,PRKAA1
10_Member	GO Biological Processes	GO:0016054	organic acid catabolic process	-4.37266	-2.41866	12/255	30,208,443,1632,1743,3295,3712,4706,4967,7915,26275,57571	ACAA1,AKT2,ASPA,ECI1,DLST,HSD17B4,IVD,NDUFAB1,OGDH,ALDH5A1,HIBCH,CARNS1
10_Member	GO Biological Processes	GO:0046395	carboxylic acid catabolic process	-4.37266	-2.41866	12/255	30,208,443,1632,1743,3295,3712,4706,4967,7915,26275,57571	ACAA1,AKT2,ASPA,ECI1,DLST,HSD17B4,IVD,NDUFAB1,OGDH,ALDH5A1,HIBCH,CARNS1
10_Member	GO Biological Processes	GO:0032787	monocarboxylic acid metabolic process	-4.17303	-2.25289	19/597	30,89,208,1066,1632,2170,2597,3295,3712,4706,4726,4967,5162,5224,5562,7915,25874,28976,376497	ACAA1,ACTN3,AKT2,CES1,ECI1,FABP3,GAPDH,HSD17B4,IVD,NDUFAB1,NDUFS6,OGDH,PDHB,PGAM2,PRKAA1,ALDH5A1,MPC2,ACAD9,SLC27A1
10_Member	GO Biological Processes	GO:0006631	fatty acid metabolic process	-4.11467	-2.20525	14/359	30,208,1066,1632,2170,3295,3712,4706,4726,5162,5562,7915,28976,376497	ACAA1,AKT2,CES1,ECI1,FABP3,HSD17B4,IVD,NDUFAB1,NDUFS6,PDHB,PRKAA1,ALDH5A1,ACAD9,SLC27A1
10_Member	GO Biological Processes	GO:1901606	alpha-amino acid catabolic process	-3.8304	-1.95492	7/99	443,1743,3712,4967,7915,26275,57571	ASPA,DLST,IVD,OGDH,ALDH5A1,HIBCH,CARNS1
10_Member	GO Biological Processes	GO:0006635	fatty acid beta-oxidation	-3.74469	-1.88682	6/72	30,208,1632,3295,3712,4706	ACAA1,AKT2,ECI1,HSD17B4,IVD,NDUFAB1
10_Member	GO Biological Processes	GO:0009063	cellular amino acid catabolic process	-3.47539	-1.66133	7/113	443,1743,3712,4967,7915,26275,57571	ASPA,DLST,IVD,OGDH,ALDH5A1,HIBCH,CARNS1
10_Member	GO Biological Processes	GO:0044242	cellular lipid catabolic process	-3.28928	-1.51006	9/199	30,208,1632,2170,3295,3712,4706,9588,57016	ACAA1,AKT2,ECI1,FABP3,HSD17B4,IVD,NDUFAB1,PRDX6,AKR1B10
10_Member	GO Biological Processes	GO:0072329	monocarboxylic acid catabolic process	-3.21101	-1.44146	7/125	30,208,1632,3295,3712,4706,7915	ACAA1,AKT2,ECI1,HSD17B4,IVD,NDUFAB1,ALDH5A1
10_Member	GO Biological Processes	GO:0009062	fatty acid catabolic process	-2.91148	-1.18049	6/103	30,208,1632,3295,3712,4706	ACAA1,AKT2,ECI1,HSD17B4,IVD,NDUFAB1
10_Member	GO Biological Processes	GO:0016042	lipid catabolic process	-2.50563	-0.847739	10/308	30,208,1632,2170,3295,3712,4706,5562,9588,57016	ACAA1,AKT2,ECI1,FABP3,HSD17B4,IVD,NDUFAB1,PRKAA1,PRDX6,AKR1B10
11_Summary	GO Biological Processes	GO:0006979	response to oxidative stress	-6.76187	-4.60618	20/435	761,847,1410,3043,3315,4151,4535,4540,4700,4720,4728,5536,5562,6648,8996,9588,9943,10935,25824,26287,622,1743,4128,4129,54498,2944,84293,4719,4722,4724,6697,51079,1066,4538,817,1915,3005,3008,5608,7277,51807,55062,84617,801,845,5224,22872	CA3,CAT,CRYAB,HBB,HSPB1,MB,ND1,ND5,NDUFA6,NDUFS2,NDUFS8,PPP5C,PRKAA1,SOD2,NOL3,PRDX6,OXSR1,PRDX3,PRDX5,ANKRD2,BDH1,DLST,MAOA,MAOB,SMOX,GSTM1,FAM213A,NDUFS1,NDUFS3,NDUFS4,SPR,NDUFA13,CES1,ND4,CAMK2D,EEF1A1,H1F0,HIST1H1E,MAP2K6,TUBA4A,TUBA8,WIPI1,TUBB6,CALM1,CASQ2,PGAM2,SEC31A
11_Member	GO Biological Processes	GO:0006979	response to oxidative stress	-6.76187	-4.60618	20/435	761,847,1410,3043,3315,4151,4535,4540,4700,4720,4728,5536,5562,6648,8996,9588,9943,10935,25824,26287	CA3,CAT,CRYAB,HBB,HSPB1,MB,ND1,ND5,NDUFA6,NDUFS2,NDUFS8,PPP5C,PRKAA1,SOD2,NOL3,PRDX6,OXSR1,PRDX3,PRDX5,ANKRD2
11_Member	GO Biological Processes	GO:0042737	drug catabolic process	-5.06918	-3.04758	9/117	622,847,1743,3043,4128,4129,9588,10935,54498	BDH1,CAT,DLST,HBB,MAOA,MAOB,PRDX6,PRDX3,SMOX
11_Member	GO Biological Processes	GO:1990748	cellular detoxification	-4.69018	-2.70789	8/100	847,2944,3043,6648,9588,10935,25824,84293	CAT,GSTM1,HBB,SOD2,PRDX6,PRDX3,PRDX5,FAM213A
11_Member	GO Biological Processes	GO:0098754	detoxification	-4.53599	-2.56401	8/105	847,2944,3043,6648,9588,10935,25824,84293	CAT,GSTM1,HBB,SOD2,PRDX6,PRDX3,PRDX5,FAM213A
11_Member	GO Biological Processes	GO:0072593	reactive oxygen species metabolic process	-4.37266	-2.41866	12/255	847,1410,3043,4129,4719,4722,4724,6648,6697,9588,10935,51079	CAT,CRYAB,HBB,MAOB,NDUFS1,NDUFS3,NDUFS4,SOD2,SPR,PRDX6,PRDX3,NDUFA13
11_Member	GO Biological Processes	GO:0009636	response to toxic substance	-4.2301	-2.30449	17/491	761,847,1066,1410,2944,3043,4129,4151,4538,4540,5536,5562,6648,9588,10935,25824,84293	CA3,CAT,CES1,CRYAB,GSTM1,HBB,MAOB,MB,ND4,ND5,PPP5C,PRKAA1,SOD2,PRDX6,PRDX3,PRDX5,FAM213A
11_Member	Reactome Gene Sets	R-HSA-3299685	Detoxification of Reactive Oxygen Species	-4.20613	-2.28418	5/37	847,6648,9588,10935,25824	CAT,SOD2,PRDX6,PRDX3,PRDX5
11_Member	GO Biological Processes	GO:0042744	hydrogen peroxide catabolic process	-3.97519	-2.08138	4/22	847,3043,9588,10935	CAT,HBB,PRDX6,PRDX3
11_Member	GO Biological Processes	GO:0098869	cellular oxidant detoxification	-3.9143	-2.02724	7/96	847,3043,6648,9588,10935,25824,84293	CAT,HBB,SOD2,PRDX6,PRDX3,PRDX5,FAM213A
11_Member	GO Biological Processes	GO:0042743	hydrogen peroxide metabolic process	-3.83813	-1.95808	5/44	847,3043,4129,9588,10935	CAT,HBB,MAOB,PRDX6,PRDX3
11_Member	GO Biological Processes	GO:0042542	response to hydrogen peroxide	-3.72026	-1.86706	8/137	847,1410,3043,4151,4540,5536,5562,10935	CAT,CRYAB,HBB,MB,ND5,PPP5C,PRKAA1,PRDX3
11_Member	Reactome Gene Sets	R-HSA-8953897	Cellular responses to external stimuli	-3.56636	-1.7373	16/506	817,847,1410,1915,3005,3008,5562,5608,6648,7277,9588,10935,25824,51807,55062,84617	CAMK2D,CAT,CRYAB,EEF1A1,H1F0,HIST1H1E,PRKAA1,MAP2K6,SOD2,TUBA4A,PRDX6,PRDX3,PRDX5,TUBA8,WIPI1,TUBB6
11_Member	GO Biological Processes	GO:0000302	response to reactive oxygen species	-3.55074	-1.73039	10/224	847,1410,3043,4151,4540,5536,5562,6648,10935,25824	CAT,CRYAB,HBB,MB,ND5,PPP5C,PRKAA1,SOD2,PRDX3,PRDX5
11_Member	GO Biological Processes	GO:0097237	cellular response to toxic substance	-3.47454	-1.66133	10/229	847,2944,3043,5536,5562,6648,9588,10935,25824,84293	CAT,GSTM1,HBB,PPP5C,PRKAA1,SOD2,PRDX6,PRDX3,PRDX5,FAM213A
11_Member	Reactome Gene Sets	R-HSA-2262752	Cellular responses to stress	-3.32125	-1.53186	14/429	817,847,1410,1915,3005,3008,5608,6648,7277,9588,10935,25824,51807,84617	CAMK2D,CAT,CRYAB,EEF1A1,H1F0,HIST1H1E,MAP2K6,SOD2,TUBA4A,PRDX6,PRDX3,PRDX5,TUBA8,TUBB6
11_Member	GO Biological Processes	GO:0010035	response to inorganic substance	-3.03793	-1.28535	15/512	801,817,845,847,1410,3043,4129,4151,4540,5224,5536,5562,6648,10935,22872	CALM1,CAMK2D,CASQ2,CAT,CRYAB,HBB,MAOB,MB,ND5,PGAM2,PPP5C,PRKAA1,SOD2,PRDX3,SEC31A
11_Member	GO Biological Processes	GO:0034599	cellular response to oxidative stress	-2.7602	-1.05424	10/284	847,3315,5536,5562,6648,8996,9588,10935,25824,26287	CAT,HSPB1,PPP5C,PRKAA1,SOD2,NOL3,PRDX6,PRDX3,PRDX5,ANKRD2
11_Member	GO Biological Processes	GO:0051187	cofactor catabolic process	-2.46423	-0.812237	4/54	847,3043,9588,10935	CAT,HBB,PRDX6,PRDX3
12_Summary	GO Biological Processes	GO:0051186	cofactor metabolic process	-6.76041	-4.60618	23/564	89,801,847,1743,2597,2944,2949,3043,3295,4129,4704,4967,5162,5224,5562,6697,7915,8801,9588,10935,25874,57016,171425,30,216,1066,1652,4128,10901	ACTN3,CALM1,CAT,DLST,GAPDH,GSTM1,GSTM5,HBB,HSD17B4,MAOB,NDUFA9,OGDH,PDHB,PGAM2,PRKAA1,SPR,ALDH5A1,SUCLG2,PRDX6,PRDX3,MPC2,AKR1B10,CLYBL,ACAA1,ALDH1A1,CES1,DDT,MAOA,DHRS4
12_Member	GO Biological Processes	GO:0051186	cofactor metabolic process	-6.76041	-4.60618	23/564	89,801,847,1743,2597,2944,2949,3043,3295,4129,4704,4967,5162,5224,5562,6697,7915,8801,9588,10935,25874,57016,171425	ACTN3,CALM1,CAT,DLST,GAPDH,GSTM1,GSTM5,HBB,HSD17B4,MAOB,NDUFA9,OGDH,PDHB,PGAM2,PRKAA1,SPR,ALDH5A1,SUCLG2,PRDX6,PRDX3,MPC2,AKR1B10,CLYBL
12_Member	GO Biological Processes	GO:1901615	organic hydroxy compound metabolic process	-2.74449	-1.04292	14/493	30,89,216,801,847,1066,1652,3295,4128,4129,5562,6697,10901,57016	ACAA1,ACTN3,ALDH1A1,CALM1,CAT,CES1,DDT,HSD17B4,MAOA,MAOB,PRKAA1,SPR,DHRS4,AKR1B10
13_Summary	GO Biological Processes	GO:0030049	muscle filament sliding	-6.56198	-4.42299	7/39	88,89,4620,4632,7125,7136,7431,476,817,859,4151,126306	ACTN2,ACTN3,MYH2,MYL1,TNNC2,TNNI2,VIM,ATP1A1,CAMK2D,CAV3,MB,JSRP1
13_Member	GO Biological Processes	GO:0030049	muscle filament sliding	-6.56198	-4.42299	7/39	88,89,4620,4632,7125,7136,7431	ACTN2,ACTN3,MYH2,MYL1,TNNC2,TNNI2,VIM
13_Member	GO Biological Processes	GO:0033275	actin-myosin filament sliding	-6.56198	-4.42299	7/39	88,89,4620,4632,7125,7136,7431	ACTN2,ACTN3,MYH2,MYL1,TNNC2,TNNI2,VIM
13_Member	GO Biological Processes	GO:0070252	actin-mediated cell contraction	-6.23824	-4.11493	10/110	88,89,476,817,859,4620,4632,7125,7136,7431	ACTN2,ACTN3,ATP1A1,CAMK2D,CAV3,MYH2,MYL1,TNNC2,TNNI2,VIM
13_Member	GO Biological Processes	GO:0030048	actin filament-based movement	-5.51108	-3.43604	10/132	88,89,476,817,859,4620,4632,7125,7136,7431	ACTN2,ACTN3,ATP1A1,CAMK2D,CAV3,MYH2,MYL1,TNNC2,TNNI2,VIM
13_Member	Reactome Gene Sets	R-HSA-390522	Striated Muscle Contraction	-5.499	-3.42653	6/36	88,89,4632,7125,7136,7431	ACTN2,ACTN3,MYL1,TNNC2,TNNI2,VIM
13_Member	GO Biological Processes	GO:0003009	skeletal muscle contraction	-5.35588	-3.30838	6/38	89,859,4151,7125,7136,126306	ACTN3,CAV3,MB,TNNC2,TNNI2,JSRP1
13_Member	GO Biological Processes	GO:0050879	multicellular organismal movement	-4.74973	-2.76113	6/48	89,859,4151,7125,7136,126306	ACTN3,CAV3,MB,TNNC2,TNNI2,JSRP1
13_Member	GO Biological Processes	GO:0050881	musculoskeletal movement	-4.74973	-2.76113	6/48	89,859,4151,7125,7136,126306	ACTN3,CAV3,MB,TNNC2,TNNI2,JSRP1
14_Summary	GO Biological Processes	GO:0001778	plasma membrane repair	-6.23631	-4.11493	4/7	859,8291,113146,493829,309,801,4629,208,29763,400,4000,8878,10345,23363,25782,79188	CAV3,DYSF,AHNAK2,TRIM72,ANXA6,CALM1,MYH11,AKT2,PACSIN3,ARL1,LMNA,SQSTM1,TRDN,OBSL1,RAB3GAP2,TMEM43
14_Member	GO Biological Processes	GO:0001778	plasma membrane repair	-6.23631	-4.11493	4/7	859,8291,113146,493829	CAV3,DYSF,AHNAK2,TRIM72
14_Member	Reactome Gene Sets	R-HSA-445355	Smooth Muscle Contraction	-5.42634	-3.36902	6/37	309,801,859,4629,8291,493829	ANXA6,CALM1,CAV3,MYH11,DYSF,TRIM72
14_Member	GO Biological Processes	GO:0007009	plasma membrane organization	-3.55369	-1.73039	6/78	208,859,8291,29763,113146,493829	AKT2,CAV3,DYSF,PACSIN3,AHNAK2,TRIM72
14_Member	GO Biological Processes	GO:0010256	endomembrane system organization	-3.10554	-1.34426	13/400	208,400,859,4000,8291,8878,10345,23363,25782,29763,79188,113146,493829	AKT2,ARL1,CAV3,LMNA,DYSF,SQSTM1,TRDN,OBSL1,RAB3GAP2,PACSIN3,TMEM43,AHNAK2,TRIM72
15_Summary	GO Biological Processes	GO:0051259	protein complex oligomerization	-6.06723	-3.96277	21/526	88,158,309,817,847,1410,2193,3043,3954,4869,5536,5562,6648,7915,8878,8996,10901,79026,115207,171425,493829	ACTN2,ADSL,ANXA6,CAMK2D,CAT,CRYAB,FARSA,HBB,LETM1,NPM1,PPP5C,PRKAA1,SOD2,ALDH5A1,SQSTM1,NOL3,DHRS4,AHNAK,KCTD12,CLYBL,TRIM72
15_Member	GO Biological Processes	GO:0051259	protein complex oligomerization	-6.06723	-3.96277	21/526	88,158,309,817,847,1410,2193,3043,3954,4869,5536,5562,6648,7915,8878,8996,10901,79026,115207,171425,493829	ACTN2,ADSL,ANXA6,CAMK2D,CAT,CRYAB,FARSA,HBB,LETM1,NPM1,PPP5C,PRKAA1,SOD2,ALDH5A1,SQSTM1,NOL3,DHRS4,AHNAK,KCTD12,CLYBL,TRIM72
15_Member	GO Biological Processes	GO:0051262	protein tetramerization	-2.74902	-1.04526	7/150	88,158,847,2193,6648,7915,10901	ACTN2,ADSL,CAT,FARSA,SOD2,ALDH5A1,DHRS4
15_Member	GO Biological Processes	GO:0051260	protein homooligomerization	-2.40777	-0.764472	10/318	88,309,847,1410,3954,6648,7915,115207,171425,493829	ACTN2,ANXA6,CAT,CRYAB,LETM1,SOD2,ALDH5A1,KCTD12,CLYBL,TRIM72
16_Summary	Canonical Pathways	M66	PID MYC ACTIV PATHWAY	-5.45338	-3.39107	8/79	2597,4691,4830,4831,4869,7037,10935,92140,132,10930,28992,57016,84618,158	GAPDH,NCL,NME1,NME2,NPM1,TFRC,PRDX3,MTDH,ADK,APOBEC2,MACROD1,AKR1B10,NT5C1A,ADSL
16_Member	Canonical Pathways	M66	PID MYC ACTIV PATHWAY	-5.45338	-3.39107	8/79	2597,4691,4830,4831,4869,7037,10935,92140	GAPDH,NCL,NME1,NME2,NPM1,TFRC,PRDX3,MTDH
16_Member	GO Biological Processes	GO:1901657	glycosyl compound metabolic process	-2.7823	-1.07412	7/148	132,4830,4831,10930,28992,57016,84618	ADK,NME1,NME2,APOBEC2,MACROD1,AKR1B10,NT5C1A
16_Member	GO Biological Processes	GO:0042278	purine nucleoside metabolic process	-2.71162	-1.01549	5/77	132,4830,4831,28992,84618	ADK,NME1,NME2,MACROD1,NT5C1A
16_Member	KEGG Pathway	M00049	Adenine ribonucleotide biosynthesis, IMP => ADP,ATP	-2.70663	-1.0148	3/22	158,4830,4831	ADSL,NME1,NME2
16_Member	KEGG Pathway	hsa_M00049	Adenine ribonucleotide biosynthesis, IMP => ADP,ATP	-2.70663	-1.0148	3/22	158,4830,4831	ADSL,NME1,NME2
16_Member	GO Biological Processes	GO:0006213	pyrimidine nucleoside metabolic process	-2.65187	-0.974563	4/48	4830,4831,10930,84618	NME1,NME2,APOBEC2,NT5C1A
16_Member	GO Biological Processes	GO:0042451	purine nucleoside biosynthetic process	-2.64961	-0.974563	3/23	132,4830,4831	ADK,NME1,NME2
16_Member	GO Biological Processes	GO:0046129	purine ribonucleoside biosynthetic process	-2.64961	-0.974563	3/23	132,4830,4831	ADK,NME1,NME2
16_Member	GO Biological Processes	GO:0009116	nucleoside metabolic process	-2.50332	-0.84767	6/124	132,4830,4831,10930,28992,84618	ADK,NME1,NME2,APOBEC2,MACROD1,NT5C1A
16_Member	GO Biological Processes	GO:0046131	pyrimidine ribonucleoside metabolic process	-2.19761	-0.591855	3/33	4830,4831,10930	NME1,NME2,APOBEC2
16_Member	GO Biological Processes	GO:0009119	ribonucleoside metabolic process	-2.187	-0.584742	5/102	132,4830,4831,10930,84618	ADK,NME1,NME2,APOBEC2,NT5C1A
16_Member	Reactome Gene Sets	R-HSA-15869	Metabolism of nucleotides	-2.16938	-0.569728	5/103	132,158,4830,4831,84618	ADK,ADSL,NME1,NME2,NT5C1A
17_Summary	Reactome Gene Sets	R-HSA-140179	Amine Oxidase reactions	-5.22555	-3.19001	3/4	4128,4129,54498,443,57571,216,1066,4835,134147,847,4967,2944,2949,7915	MAOA,MAOB,SMOX,ASPA,CARNS1,ALDH1A1,CES1,NQO2,CMBL,CAT,OGDH,GSTM1,GSTM5,ALDH5A1
17_Member	Reactome Gene Sets	R-HSA-140179	Amine Oxidase reactions	-5.22555	-3.19001	3/4	4128,4129,54498	MAOA,MAOB,SMOX
17_Member	KEGG Pathway	hsa00340	Histidine metabolism	-3.82089	-1.94704	4/24	443,4128,4129,57571	ASPA,MAOA,MAOB,CARNS1
17_Member	Reactome Gene Sets	R-HSA-211945	Phase I - Functionalization of compounds	-3.6207	-1.77971	7/107	216,1066,4128,4129,4835,54498,134147	ALDH1A1,CES1,MAOA,MAOB,NQO2,SMOX,CMBL
17_Member	KEGG Pathway	hsa00380	Tryptophan metabolism	-2.94893	-1.21442	4/40	847,4128,4129,4967	CAT,MAOA,MAOB,OGDH
17_Member	Reactome Gene Sets	R-HSA-211859	Biological oxidations	-2.92489	-1.19156	9/224	216,1066,2944,2949,4128,4129,4835,54498,134147	ALDH1A1,CES1,GSTM1,GSTM5,MAOA,MAOB,NQO2,SMOX,CMBL
17_Member	GO Biological Processes	GO:0042135	neurotransmitter catabolic process	-2.76662	-1.05955	3/21	4128,4129,7915	MAOA,MAOB,ALDH5A1
17_Member	KEGG Pathway	hsa00330	Arginine and proline metabolism	-2.58645	-0.91956	4/50	4128,4129,54498,57571	MAOA,MAOB,SMOX,CARNS1
17_Member	KEGG Pathway	hsa00982	Drug metabolism - cytochrome P450	-2.06379	-0.476282	4/70	2944,2949,4128,4129	GSTM1,GSTM5,MAOA,MAOB
18_Summary	KEGG Pathway	hsa01200	Carbon metabolism	-5.16143	-3.13523	9/114	50,847,1743,2597,4967,5162,5224,8801,26275,25874,4706,3295,443,7915	ACO2,CAT,DLST,GAPDH,OGDH,PDHB,PGAM2,SUCLG2,HIBCH,MPC2,NDUFAB1,HSD17B4,ASPA,ALDH5A1
18_Member	KEGG Pathway	hsa01200	Carbon metabolism	-5.16143	-3.13523	9/114	50,847,1743,2597,4967,5162,5224,8801,26275	ACO2,CAT,DLST,GAPDH,OGDH,PDHB,PGAM2,SUCLG2,HIBCH
18_Member	GO Biological Processes	GO:0006104	succinyl-CoA metabolic process	-4.83132	-2.82763	3/5	1743,4967,8801	DLST,OGDH,SUCLG2
18_Member	Reactome Gene Sets	R-HSA-71406	Pyruvate metabolism and Citric Acid (TCA) cycle	-4.69718	-2.71069	6/49	50,1743,4967,5162,8801,25874	ACO2,DLST,OGDH,PDHB,SUCLG2,MPC2
18_Member	GO Biological Processes	GO:0006099	tricarboxylic acid cycle	-4.66319	-2.68505	5/30	50,1743,4967,5162,8801	ACO2,DLST,OGDH,PDHB,SUCLG2
18_Member	KEGG Pathway	hsa00020	Citrate cycle (TCA cycle)	-4.66319	-2.68505	5/30	50,1743,4967,5162,8801	ACO2,DLST,OGDH,PDHB,SUCLG2
18_Member	GO Biological Processes	GO:0006101	citrate metabolic process	-4.38887	-2.42896	5/34	50,1743,4967,5162,8801	ACO2,DLST,OGDH,PDHB,SUCLG2
18_Member	Reactome Gene Sets	R-HSA-71403	Citric acid cycle (TCA cycle)	-4.23924	-2.3118	4/19	50,1743,4967,8801	ACO2,DLST,OGDH,SUCLG2
18_Member	GO Biological Processes	GO:0072350	tricarboxylic acid metabolic process	-4.14893	-2.23418	5/38	50,1743,4967,5162,8801	ACO2,DLST,OGDH,PDHB,SUCLG2
18_Member	KEGG Pathway	M00009	Citrate cycle (TCA cycle, Krebs cycle)	-3.97519	-2.08138	4/22	50,1743,4967,8801	ACO2,DLST,OGDH,SUCLG2
18_Member	KEGG Pathway	hsa_M00009	Citrate cycle (TCA cycle, Krebs cycle)	-3.97519	-2.08138	4/22	50,1743,4967,8801	ACO2,DLST,OGDH,SUCLG2
18_Member	Reactome Gene Sets	R-HSA-389661	Glyoxylate metabolism and glycine degradation	-3.37685	-1.58094	4/31	1743,4706,4967,5162	DLST,NDUFAB1,OGDH,PDHB
18_Member	KEGG Pathway	M00011	Citrate cycle, second carbon oxidation, 2-oxoglutarate => oxaloacetate	-3.30356	-1.5204	3/14	1743,4967,8801	DLST,OGDH,SUCLG2
18_Member	KEGG Pathway	hsa_M00011	Citrate cycle, second carbon oxidation, 2-oxoglutarate => oxaloacetate	-3.30356	-1.5204	3/14	1743,4967,8801	DLST,OGDH,SUCLG2
18_Member	GO Biological Processes	GO:0006637	acyl-CoA metabolic process	-3.00083	-1.25947	6/99	1743,3295,4967,5162,8801,25874	DLST,HSD17B4,OGDH,PDHB,SUCLG2,MPC2
18_Member	GO Biological Processes	GO:0035383	thioester metabolic process	-3.00083	-1.25947	6/99	1743,3295,4967,5162,8801,25874	DLST,HSD17B4,OGDH,PDHB,SUCLG2,MPC2
18_Member	GO Biological Processes	GO:0009068	aspartate family amino acid catabolic process	-2.82988	-1.11611	3/20	443,1743,4967	ASPA,DLST,OGDH
18_Member	GO Biological Processes	GO:0043648	dicarboxylic acid metabolic process	-2.20483	-0.596439	5/101	443,1743,4967,7915,8801	ASPA,DLST,OGDH,ALDH5A1,SUCLG2
18_Member	GO Biological Processes	GO:0006084	acetyl-CoA metabolic process	-2.16114	-0.564078	3/34	1743,5162,25874	DLST,PDHB,MPC2
19_Summary	GO Biological Processes	GO:0021762	substantia nigra development	-5.0327	-3.0179	6/43	522,801,1340,4129,4722,11240,27089	ATP5PF,CALM1,COX6B1,MAOB,NDUFS3,PADI2,UQCRQ
19_Member	GO Biological Processes	GO:0021762	substantia nigra development	-5.0327	-3.0179	6/43	522,801,1340,4129,4722,11240	ATP5PF,CALM1,COX6B1,MAOB,NDUFS3,PADI2
19_Member	GO Biological Processes	GO:0048857	neural nucleus development	-4.06893	-2.16303	6/63	522,801,1340,4129,4722,11240	ATP5PF,CALM1,COX6B1,MAOB,NDUFS3,PADI2
19_Member	GO Biological Processes	GO:0030901	midbrain development	-3.97197	-2.07986	7/94	522,801,1340,4129,4722,11240,27089	ATP5PF,CALM1,COX6B1,MAOB,NDUFS3,PADI2,UQCRQ
20_Summary	Reactome Gene Sets	R-HSA-5653656	Vesicle-mediated transport	-4.87004	-2.86415	22/679	208,372,400,801,1213,1314,2495,3043,4620,5265,6453,7037,7277,7532,10226,10552,22872,25782,29763,51128,51807,84617,4691,10095,1155,3105,7060	AKT2,ARCN1,ARL1,CALM1,CLTC,COPA,FTH1,HBB,MYH2,SERPINA1,ITSN1,TFRC,TUBA4A,YWHAG,PLIN3,ARPC1A,SEC31A,RAB3GAP2,PACSIN3,SAR1B,TUBA8,TUBB6,NCL,ARPC1B,TBCB,HLA-A,THBS4
20_Member	Reactome Gene Sets	R-HSA-5653656	Vesicle-mediated transport	-4.87004	-2.86415	22/679	208,372,400,801,1213,1314,2495,3043,4620,5265,6453,7037,7277,7532,10226,10552,22872,25782,29763,51128,51807,84617	AKT2,ARCN1,ARL1,CALM1,CLTC,COPA,FTH1,HBB,MYH2,SERPINA1,ITSN1,TFRC,TUBA4A,YWHAG,PLIN3,ARPC1A,SEC31A,RAB3GAP2,PACSIN3,SAR1B,TUBA8,TUBB6
20_Member	Reactome Gene Sets	R-HSA-199991	Membrane Trafficking	-4.75259	-2.76113	21/640	208,372,400,801,1213,1314,2495,4620,5265,6453,7037,7277,7532,10226,10552,22872,25782,29763,51128,51807,84617	AKT2,ARCN1,ARL1,CALM1,CLTC,COPA,FTH1,MYH2,SERPINA1,ITSN1,TFRC,TUBA4A,YWHAG,PLIN3,ARPC1A,SEC31A,RAB3GAP2,PACSIN3,SAR1B,TUBA8,TUBB6
20_Member	KEGG Pathway	hsa05130	Pathogenic Escherichia coli infection	-4.40556	-2.43966	6/55	4691,7277,10095,10552,51807,84617	NCL,TUBA4A,ARPC1B,ARPC1A,TUBA8,TUBB6
20_Member	Reactome Gene Sets	R-HSA-1445148	Translocation of GLUT4 to the plasma membrane	-4.3514	-2.40129	7/82	208,801,4620,7277,7532,51807,84617	AKT2,CALM1,MYH2,TUBA4A,YWHAG,TUBA8,TUBB6
20_Member	Reactome Gene Sets	R-HSA-389977	Post-chaperonin tubulin folding pathway	-3.89614	-2.01076	4/23	1155,7277,51807,84617	TBCB,TUBA4A,TUBA8,TUBB6
20_Member	Reactome Gene Sets	R-HSA-199977	ER to Golgi Anterograde Transport	-3.35739	-1.56354	8/155	372,1314,5265,7277,22872,51128,51807,84617	ARCN1,COPA,SERPINA1,TUBA4A,SEC31A,SAR1B,TUBA8,TUBB6
20_Member	Reactome Gene Sets	R-HSA-5626467	RHO GTPases activate IQGAPs	-3.27056	-1.49395	4/33	801,7277,51807,84617	CALM1,TUBA4A,TUBA8,TUBB6
20_Member	Reactome Gene Sets	R-HSA-190840	Microtubule-dependent trafficking of connexons from Golgi to the plasma membrane	-2.89678	-1.1693	3/19	7277,51807,84617	TUBA4A,TUBA8,TUBB6
20_Member	Reactome Gene Sets	R-HSA-948021	Transport to the Golgi and subsequent modification	-2.84216	-1.12193	8/186	372,1314,5265,7277,22872,51128,51807,84617	ARCN1,COPA,SERPINA1,TUBA4A,SEC31A,SAR1B,TUBA8,TUBB6
20_Member	Reactome Gene Sets	R-HSA-190872	Transport of connexons to the plasma membrane	-2.82988	-1.11611	3/20	7277,51807,84617	TUBA4A,TUBA8,TUBB6
20_Member	Reactome Gene Sets	R-HSA-190828	Gap junction trafficking	-2.65187	-0.974563	4/48	1213,7277,51807,84617	CLTC,TUBA4A,TUBA8,TUBB6
20_Member	Reactome Gene Sets	R-HSA-437239	Recycling pathway of L1	-2.65187	-0.974563	4/48	1213,7277,51807,84617	CLTC,TUBA4A,TUBA8,TUBB6
20_Member	Reactome Gene Sets	R-HSA-6811442	Intra-Golgi and retrograde Golgi-to-ER traffic	-2.60466	-0.934728	8/203	372,400,1314,7277,10226,25782,51807,84617	ARCN1,ARL1,COPA,TUBA4A,PLIN3,RAB3GAP2,TUBA8,TUBB6
20_Member	Reactome Gene Sets	R-HSA-157858	Gap junction trafficking and regulation	-2.58645	-0.91956	4/50	1213,7277,51807,84617	CLTC,TUBA4A,TUBA8,TUBB6
20_Member	Reactome Gene Sets	R-HSA-6811436	COPI-independent Golgi-to-ER retrograde traffic	-2.52398	-0.865096	4/52	7277,25782,51807,84617	TUBA4A,RAB3GAP2,TUBA8,TUBB6
20_Member	Reactome Gene Sets	R-HSA-2132295	MHC class II antigen presentation	-2.50332	-0.84767	6/124	1213,7277,22872,51128,51807,84617	CLTC,TUBA4A,SEC31A,SAR1B,TUBA8,TUBB6
20_Member	Reactome Gene Sets	R-HSA-389960	Formation of tubulin folding intermediates by CCT/TriC	-2.49387	-0.840897	3/26	7277,51807,84617	TUBA4A,TUBA8,TUBB6
20_Member	Reactome Gene Sets	R-HSA-8856688	Golgi-to-ER retrograde transport	-2.33821	-0.709531	6/134	372,1314,7277,25782,51807,84617	ARCN1,COPA,TUBA4A,RAB3GAP2,TUBA8,TUBB6
20_Member	Reactome Gene Sets	R-HSA-6811434	COPI-dependent Golgi-to-ER retrograde traffic	-2.22288	-0.612724	5/100	372,1314,7277,51807,84617	ARCN1,COPA,TUBA4A,TUBA8,TUBB6
20_Member	Reactome Gene Sets	R-HSA-389958	Cooperation of Prefoldin and TriC/CCT in actin and tubulin folding	-2.19761	-0.591855	3/33	7277,51807,84617	TUBA4A,TUBA8,TUBB6
20_Member	Reactome Gene Sets	R-HSA-6807878	COPI-mediated anterograde transport	-2.187	-0.584742	5/102	372,1314,7277,51807,84617	ARCN1,COPA,TUBA4A,TUBA8,TUBB6
20_Member	Reactome Gene Sets	R-HSA-190861	Gap junction assembly	-2.05866	-0.473473	3/37	7277,51807,84617	TUBA4A,TUBA8,TUBB6
20_Member	KEGG Pathway	hsa04145	Phagosome	-2.05098	-0.467462	6/154	3105,7037,7060,7277,51807,84617	HLA-A,TFRC,THBS4,TUBA4A,TUBA8,TUBB6
