# Supplementary material for: Murine obscurin and Obsl1 have functionally redundant roles in sarcolemmal integrity, sarcoplasmic reticulum organization, and muscle metabolism
Source: Commun Biol. 2019 May 9;2:178. doi: 10.1038/s42003-019-0405-7 (PMC6509138; doi:10.1038/s42003-019-0405-7)
Supplement: Supplementary file 7 — Supplementary Data 4 [file 42003_2019_405_MOESM7_ESM.xlsx]

## Sheet: Annotation
Input ID	Gene ID	Type	Tax ID	Homologene Gene ID	Homologene Gene Tax ID	Gene Symbol	Description	Biological Process (GO)	Kinase Class (UniProt)	Protein Function (Protein Atlas)	Subcellular Location (Protein Atlas)	Drug (DrugBank)	Canonical Pathways	Hallmark Gene Sets	GO:0006936 muscle contraction	GO:0022900 electron transport chain	R-HSA-156842 Eukaryotic Translation Elongat	GO:0051186 cofactor metabolic process	GO:0006941 striated muscle contraction	GO:0043312 neutrophil degranulation	R-HSA-390918 Peroxisomal lipid metabolism	hsa04260 Cardiac muscle contraction	GO:0009636 response to toxic substance	GO:1990748 cellular detoxification	GO:0007005 mitochondrion organization	GO:0097435 supramolecular fiber organizat	GO:0061061 muscle structure development	R-HSA-3656225 Defective CHST6 causes MCDC1	GO:0045104 intermediate filament cytoskel	GO:0086036 regulation of cardiac muscle c	GO:0006749 glutathione metabolic process	GO:0032366 intracellular sterol transport	hsa04530 Tight junction	GO:0001666 response to hypoxia
TPM4	7171	symbol	H. sapiens	7171	H. sapiens	TPM4	tropomyosin 4	GO:0030049 muscle filament sliding;GO:0033275 actin-myosin filament sliding;GO:0070252 actin-mediated cell contraction			Actin filaments;Cytosol(Approved)			(M5930)HALLMARK EPITHELIAL MESENCHYMAL TRANSITION	1.0	0.0	0.0	0.0	0.0	0.0	0.0	1.0	0.0	0.0	0.0	1.0	0.0	0.0	0.0	0.0	0.0	0.0	0.0	0.0
NDUFB11	54539	symbol	H. sapiens	54539	H. sapiens	NDUFB11	NADH:ubiquinone oxidoreductase subunit B11	GO:0006120 mitochondrial electron transport, NADH to ubiquinone;GO:0042775 mitochondrial ATP synthesis coupled electron transport;GO:0042773 ATP synthesis coupled electron transport			Mitochondria(Enhanced)				0.0	1.0	0.0	0.0	0.0	0.0	0.0	0.0	0.0	0.0	1.0	0.0	0.0	0.0	0.0	0.0	0.0	0.0	0.0	0.0
TPM2	7169	symbol	H. sapiens	7169	H. sapiens	TPM2	tropomyosin 2	GO:0030049 muscle filament sliding;GO:0033275 actin-myosin filament sliding;GO:0070252 actin-mediated cell contraction						(M5930)HALLMARK EPITHELIAL MESENCHYMAL TRANSITION; (M5909)HALLMARK MYOGENESIS	1.0	0.0	0.0	0.0	0.0	0.0	0.0	1.0	0.0	0.0	0.0	1.0	0.0	0.0	0.0	0.0	0.0	0.0	0.0	0.0
TNNT1	7138	symbol	H. sapiens	7138	H. sapiens	TNNT1	troponin T1, slow skeletal type	GO:0031444 slow-twitch skeletal muscle fiber contraction;GO:0014883 transition between fast and slow fiber;GO:0014721 twitch skeletal muscle contraction			Cytosol;Golgi apparatus;Nucleus(Approved)			(M5909)HALLMARK MYOGENESIS	1.0	0.0	0.0	0.0	1.0	0.0	0.0	0.0	0.0	0.0	0.0	0.0	0.0	0.0	0.0	0.0	0.0	0.0	0.0	0.0
OBSCN	84033	symbol	H. sapiens	84033	H. sapiens	OBSCN	obscurin, cytoskeletal calmodulin and titin-interacting RhoGEF	GO:0036309 protein localization to M-band;GO:0045214 sarcomere organization;GO:0030239 myofibril assembly	CAMK Ser/Thr protein kinase family	Enzymes/{ENZYME proteins/Transferases,Kinases/CAMK Ser/Thr protein kinases}	Cytosol;Plasma membrane(Approved)		(M68)PID RHOA REG PATHWAY		1.0	0.0	0.0	0.0	0.0	0.0	0.0	0.0	0.0	0.0	0.0	1.0	1.0	0.0	0.0	0.0	0.0	0.0	0.0	0.0
TNNC1	7134	symbol	H. sapiens	7134	H. sapiens	TNNC1	troponin C1, slow skeletal and cardiac type	GO:0032972 regulation of muscle filament sliding speed;GO:0002086 diaphragm contraction;GO:0032971 regulation of muscle filament sliding			Actin filaments;Mitochondria;Nucleoplasm(Approved)	Trifluoperazine (Troponin t binding);Levosimendan (Troponin t binding);Felodipine (Troponin t binding);Bepridil (Troponin t binding);Calcium (Troponin t binding);Aluminium monostearate (Troponin t binding);5-[1-(3,4-Dimethoxy-Benzoyl)-1,2,3,4-Tetrahydro-Quinolin-6-Yl]-6-Methyl-3,6-Dihydro-[1,3,4]Thiadiazin-2-One (Troponin t binding);N-(6-Aminohexyl)-5-Chloro-1-Naphthalenesulfonamide (Troponin t b…		(M5909)HALLMARK MYOGENESIS; (M5907)HALLMARK ESTROGEN RESPONSE LATE	1.0	0.0	0.0	0.0	1.0	0.0	0.0	1.0	1.0	0.0	0.0	0.0	1.0	0.0	0.0	0.0	0.0	0.0	0.0	0.0
NDUFC2	4718	symbol	H. sapiens	4718	H. sapiens	NDUFC2	NADH:ubiquinone oxidoreductase subunit C2	GO:0006120 mitochondrial electron transport, NADH to ubiquinone;GO:0042775 mitochondrial ATP synthesis coupled electron transport;GO:0042773 ATP synthesis coupled electron transport			Mitochondria(Supported)	NADH (Nadh dehydrogenase (ubiquinone) activity);Carvedilol (Nadh dehydrogenase (ubiquinone) activity)		(M5936)HALLMARK OXIDATIVE PHOSPHORYLATION	0.0	1.0	0.0	0.0	0.0	1.0	0.0	0.0	0.0	0.0	1.0	0.0	0.0	0.0	0.0	0.0	0.0	0.0	0.0	0.0
RANBP1	5902	symbol	H. sapiens	5902	H. sapiens	RANBP1	RAN binding protein 1	GO:0046604 positive regulation of mitotic centrosome separation;GO:0046602 regulation of mitotic centrosome separation;GO:0046607 positive regulation of centrosome cycle			Cytosol(Supported)		(M40)PID E2F PATHWAY	(M5925)HALLMARK E2F TARGETS; (M5926)HALLMARK MYC TARGETS V1	0.0	0.0	1.0	0.0	0.0	0.0	0.0	0.0	0.0	0.0	0.0	0.0	0.0	0.0	0.0	0.0	0.0	0.0	0.0	0.0
SELENBP1	8991	symbol	H. sapiens	8991	H. sapiens	SELENBP1	selenium binding protein 1	GO:0015031 protein transport;GO:0015833 peptide transport;GO:0042886 amide transport			Nucleoli(Supported)			(M5891)HALLMARK HYPOXIA; (M5945)HALLMARK HEME METABOLISM	0.0	0.0	0.0	0.0	0.0	0.0	0.0	0.0	0.0	0.0	0.0	0.0	0.0	0.0	0.0	0.0	0.0	0.0	0.0	0.0
PTER	9317	symbol	H. sapiens	9317	H. sapiens	PTER	phosphotriesterase related	GO:0030855 epithelial cell differentiation;GO:0060429 epithelium development;GO:0009888 tissue development			Cytosol;Nucleoplasm(Approved)				0.0	0.0	0.0	0.0	0.0	0.0	0.0	0.0	0.0	0.0	0.0	0.0	0.0	0.0	1.0	0.0	0.0	0.0	0.0	0.0
FAM162A	26355	symbol	H. sapiens	26355	H. sapiens	FAM162A	family with sequence similarity 162 member A	GO:0006919 activation of cysteine-type endopeptidase activity involved in apoptotic process;GO:0090200 positive regulation of release of cytochrome c from mitochondria;GO:0043280 positive regulation of cysteine-type endopeptidase activity involved in apoptotic process			Mitochondria(Enhanced)Cytosol(Supported)			(M5937)HALLMARK GLYCOLYSIS; (M5939)HALLMARK P53 PATHWAY; (M5891)HALLMARK HYPOXIA	0.0	0.0	0.0	0.0	0.0	0.0	0.0	0.0	0.0	0.0	1.0	0.0	0.0	0.0	0.0	0.0	0.0	0.0	0.0	1.0
TNNC2	7125	symbol	H. sapiens	7125	H. sapiens	TNNC2	troponin C2, fast skeletal type	GO:0030049 muscle filament sliding;GO:0033275 actin-myosin filament sliding;GO:0003009 skeletal muscle contraction			Nucleoplasm;Vesicles(Approved)	Felodipine (Calcium ion binding);Calcium (Calcium ion binding);Octylphenoxy polyethoxyethanol (Calcium ion binding)		(M5909)HALLMARK MYOGENESIS	1.0	0.0	0.0	0.0	1.0	0.0	0.0	0.0	0.0	0.0	0.0	0.0	0.0	0.0	0.0	0.0	0.0	0.0	0.0	0.0
GSTM1	2944	symbol	H. sapiens	2944	H. sapiens	GSTM1	glutathione S-transferase mu 1	GO:0070458 cellular detoxification of nitrogen compound;GO:1901687 glutathione derivative biosynthetic process;GO:0018916 nitrobenzene metabolic process		Enzymes/ENZYME proteins/Transferases	Cytosol(Approved)	Glutathione (Protein homodimerization activity);(9r,10r)-9-(S-Glutathionyl)-10-Hydroxy-9,10-Dihydrophenanthrene (Protein homodimerization activity);Zinc Trihydroxide (Protein homodimerization activity);Glutathione S-(2,4 Dinitrobenzene) (Protein homodimerization activity);Fluorotryptophane (Protein homodimerization activity);(9s,10s)-9-(S-Glutathionyl)-10-Hydroxy-9,10-Dihydrophenanthrene (Protein…	(M195)PID CMYB PATHWAY	(M5902)HALLMARK APOPTOSIS	0.0	0.0	0.0	1.0	0.0	0.0	0.0	0.0	1.0	1.0	0.0	0.0	0.0	1.0	0.0	0.0	1.0	0.0	0.0	0.0
NOL3	8996	symbol	H. sapiens	8996	H. sapiens	NOL3	nucleolar protein 3	GO:0014808 release of sequestered calcium ion into cytosol by sarcoplasmic reticulum;GO:1903514 release of sequestered calcium ion into cytosol by endoplasmic reticulum;GO:0014876 response to injury involved in regulation of muscle adaptation			Cytosol;Nucleus(Supported)			(M5937)HALLMARK GLYCOLYSIS	1.0	0.0	1.0	0.0	1.0	0.0	0.0	0.0	0.0	1.0	1.0	0.0	0.0	0.0	0.0	0.0	0.0	0.0	0.0	1.0
UBE2L3	7332	symbol	H. sapiens	7332	H. sapiens	UBE2L3	ubiquitin conjugating enzyme E2 L3	GO:1903955 positive regulation of protein targeting to mitochondrion;GO:0051443 positive regulation of ubiquitin-protein transferase activity;GO:0070979 protein K11-linked ubiquitination		Enzymes/ENZYME proteins/Transferases	Cytosol;Nucleus(Approved)		(M258)PID BARD1 PATHWAY; (M275)PID ALPHA SYNUCLEIN PATHWAY	(M5926)HALLMARK MYC TARGETS V1	0.0	1.0	1.0	0.0	0.0	0.0	0.0	0.0	0.0	0.0	1.0	0.0	0.0	0.0	0.0	0.0	0.0	0.0	0.0	0.0
LETM1	3954	symbol	H. sapiens	3954	H. sapiens	LETM1	leucine zipper and EF-hand containing transmembrane protein 1	GO:0099093 calcium export from the mitochondrion;GO:0051209 release of sequestered calcium ion into cytosol;GO:0097553 calcium ion transmembrane import into cytosol		Transporters/Electrochemical Potential-driven transporters	Mitochondria(Enhanced)				0.0	0.0	0.0	0.0	1.0	0.0	0.0	0.0	0.0	0.0	1.0	0.0	0.0	0.0	0.0	0.0	0.0	0.0	0.0	1.0
RAB8B	51762	symbol	H. sapiens	51762	H. sapiens	RAB8B	RAB8B, member RAS oncogene family	GO:0051461 positive regulation of corticotropin secretion;GO:0051459 regulation of corticotropin secretion;GO:0045046 protein import into peroxisome membrane			Vesicles(Supported)Nucleoplasm(Uncertain)	Phosphoaminophosphonic Acid Guanylate Ester (Receptor binding);Guanosine-5'-Diphosphate (Receptor binding)			0.0	0.0	1.0	0.0	1.0	0.0	0.0	0.0	0.0	0.0	0.0	0.0	0.0	0.0	0.0	0.0	0.0	0.0	1.0	0.0
Ces1d	104158	symbol	M. musculus	1066	H. sapiens	CES1	carboxylesterase 1	GO:0090122 cholesterol ester hydrolysis involved in cholesterol transport;GO:0090119 vesicle-mediated cholesterol transport;GO:0032367 intracellular cholesterol transport		Enzymes/ENZYME proteins/Hydrolases	Endoplasmic reticulum(Enhanced)	Oseltamivir (Triglyceride lipase activity);L-Carnitine (Triglyceride lipase activity);Probucol (Triglyceride lipase activity);Hydroxy-Phenyl-Acetic Acid 8-Methyl-8-Aza-Bicyclo[3.2.1]Oct-3-Yl Ester (Triglyceride lipase activity);Cholic Acid (Triglyceride lipase activity);4-Piperidino-Piperidine (Triglyceride lipase activity);N-acetyl-alpha-neuraminic acid (Triglyceride lipase activity);N-Methylnal…	(M13096)SA PROGRAMMED CELL DEATH; (M40)PID E2F PATHWAY	(M5934)HALLMARK XENOBIOTIC METABOLISM	0.0	0.0	0.0	0.0	0.0	0.0	1.0	0.0	1.0	0.0	0.0	0.0	0.0	0.0	1.0	0.0	1.0	1.0	0.0	0.0
DHDH	27294	symbol	H. sapiens	27294	H. sapiens	DHDH	dihydrodiol dehydrogenase	GO:0042843 D-xylose catabolic process;GO:0042732 D-xylose metabolic process;GO:0019323 pentose catabolic process		Enzymes/ENZYME proteins/Oxidoreductases	Actin filaments;Nucleoplasm(Approved)				0.0	1.0	0.0	0.0	0.0	0.0	1.0	0.0	0.0	0.0	0.0	0.0	0.0	0.0	0.0	0.0	1.0	0.0	0.0	0.0
NDUFB9	4715	symbol	H. sapiens	4715	H. sapiens	NDUFB9	NADH:ubiquinone oxidoreductase subunit B9	GO:0006120 mitochondrial electron transport, NADH to ubiquinone;GO:0042775 mitochondrial ATP synthesis coupled electron transport;GO:0042773 ATP synthesis coupled electron transport			Mitochondria(Supported)	NADH (Nadh dehydrogenase (ubiquinone) activity)			0.0	1.0	0.0	0.0	0.0	0.0	0.0	0.0	0.0	0.0	1.0	0.0	0.0	0.0	0.0	0.0	0.0	0.0	0.0	0.0
ADSL	158	symbol	H. sapiens	158	H. sapiens	ADSL	adenylosuccinate lyase	GO:0044208 'de novo' AMP biosynthetic process;GO:0006189 'de novo' IMP biosynthetic process;GO:0006167 AMP biosynthetic process		Enzymes/ENZYME proteins/Lyases	Cytosol(Enhanced)			(M5935)HALLMARK FATTY ACID METABOLISM	0.0	1.0	0.0	0.0	0.0	0.0	0.0	0.0	0.0	0.0	0.0	0.0	0.0	0.0	0.0	0.0	0.0	0.0	0.0	1.0
RBBP9	10741	symbol	H. sapiens	10741	H. sapiens	RBBP9	RB binding protein 9, serine hydrolase	GO:0042127 regulation of cell proliferation;GO:0008283 cell proliferation;GO:0050794 regulation of cellular process			Nucleoplasm(Supported)				0.0	0.0	0.0	0.0	0.0	0.0	0.0	0.0	0.0	0.0	0.0	0.0	0.0	0.0	0.0	0.0	0.0	0.0	0.0	0.0
LUM	4060	symbol	H. sapiens	4060	H. sapiens	LUM	lumican	GO:0042340 keratan sulfate catabolic process;GO:0032914 positive regulation of transforming growth factor beta1 production;GO:0018146 keratan sulfate biosynthetic process					(M5882)NABA PROTEOGLYCANS; (M5884)NABA CORE MATRISOME; (M5889)NABA MATRISOME	(M5944)HALLMARK ANGIOGENESIS; (M5902)HALLMARK APOPTOSIS; (M5930)HALLMARK EPITHELIAL MESENCHYMAL TRANSITION	0.0	0.0	0.0	0.0	0.0	0.0	0.0	0.0	0.0	0.0	0.0	1.0	0.0	1.0	0.0	0.0	0.0	1.0	0.0	0.0
NDUFA8	4702	symbol	H. sapiens	4702	H. sapiens	NDUFA8	NADH:ubiquinone oxidoreductase subunit A8	GO:0006120 mitochondrial electron transport, NADH to ubiquinone;GO:0042775 mitochondrial ATP synthesis coupled electron transport;GO:0042773 ATP synthesis coupled electron transport			Mitochondria(Enhanced)	NADH (Protein complex binding)		(M5936)HALLMARK OXIDATIVE PHOSPHORYLATION	0.0	1.0	0.0	0.0	0.0	0.0	0.0	0.0	0.0	0.0	1.0	0.0	0.0	0.0	0.0	0.0	0.0	0.0	0.0	0.0
ABHD11	83451	symbol	H. sapiens	83451	H. sapiens	ABHD11	abhydrolase domain containing 11	GO:0008150 biological_process			Mitochondria(Supported)				0.0	0.0	0.0	0.0	0.0	0.0	0.0	0.0	0.0	0.0	0.0	0.0	0.0	0.0	0.0	0.0	0.0	0.0	0.0	0.0
Cox7a1	1346	symbol	H. sapiens	1346	H. sapiens	COX7A1	cytochrome c oxidase subunit 7A1	GO:1902600 proton transmembrane transport;GO:0022900 electron transport chain;GO:0098662 inorganic cation transmembrane transport		Transporters/Primary Active Transporters		Cholic Acid (Cytochrome-c oxidase activity);N-Formylmethionine (Cytochrome-c oxidase activity)		(M5909)HALLMARK MYOGENESIS	0.0	1.0	0.0	0.0	1.0	0.0	0.0	1.0	0.0	0.0	0.0	0.0	0.0	0.0	0.0	0.0	0.0	0.0	0.0	0.0
ALPL	249	symbol	H. sapiens	249	H. sapiens	ALPL	alkaline phosphatase, liver/bone/kidney	GO:0071529 cementum mineralization;GO:0001958 endochondral ossification;GO:0060350 endochondral bone morphogenesis		Enzymes/ENZYME proteins/Hydrolases	Cytosol(Approved)				0.0	0.0	0.0	0.0	0.0	0.0	0.0	0.0	0.0	0.0	0.0	0.0	0.0	0.0	0.0	0.0	0.0	0.0	0.0	0.0
AKR1B10	57016	symbol	H. sapiens	57016	H. sapiens	AKR1B10	aldo-keto reductase family 1 member B10	GO:0016488 farnesol catabolic process;GO:0016107 sesquiterpenoid catabolic process;GO:0016487 farnesol metabolic process			Cytosol;Plasma membrane(Supported)	Tolrestat (Retinal dehydrogenase activity);2'-Monophosphoadenosine 5'-Diphosphoribose (Retinal dehydrogenase activity);3,4-DIHYDRO-4-OXO-3-((5-TRIFLUOROMETHYL-2-BENZOTHIAZOLYL)METHYL)-1-PHTHALAZINE ACETIC ACID (Retinal dehydrogenase activity)		(M5956)HALLMARK KRAS SIGNALING DN	0.0	1.0	0.0	1.0	0.0	0.0	1.0	0.0	0.0	0.0	0.0	0.0	0.0	0.0	0.0	0.0	0.0	0.0	0.0	0.0
LGALS1	3956	symbol	H. sapiens	3956	H. sapiens	LGALS1	galectin 1	GO:0002317 plasma cell differentiation;GO:0034120 positive regulation of erythrocyte aggregation;GO:0046598 positive regulation of viral entry into host cell			Cytosol;Nucleoplasm(Approved)	Beta-Mercaptoethanol (Signal transducer activity);Thiodigalactoside (Signal transducer activity);1,4-Dithiothreitol (Signal transducer activity)	(M269)PID RAS PATHWAY; (M254)PID MYC REPRESS PATHWAY; (M5880)NABA ECM AFFILIATED	(M5935)HALLMARK FATTY ACID METABOLISM; (M5930)HALLMARK EPITHELIAL MESENCHYMAL TRANSITION	0.0	0.0	1.0	0.0	0.0	1.0	0.0	0.0	0.0	0.0	0.0	0.0	1.0	0.0	0.0	0.0	0.0	0.0	0.0	0.0
CALM1	801	symbol	H. sapiens	801	H. sapiens	CALM1	calmodulin 1	GO:0010881 regulation of cardiac muscle contraction by regulation of the release of sequestered calcium ion;GO:0060316 positive regulation of ryanodine-sensitive calcium-release channel activity;GO:0060315 negative regulation of ryanodine-sensitive calcium-release channel activity		RAS pathway related proteins;Transporters/Accessory Factors Involved in Transport	Vesicles(Approved)			(M5921)HALLMARK COMPLEMENT	1.0	1.0	1.0	1.0	1.0	1.0	1.0	1.0	1.0	0.0	0.0	0.0	0.0	1.0	0.0	0.0	1.0	0.0	1.0	0.0
ABAT	18	symbol	H. sapiens	18	H. sapiens	ABAT	4-aminobutyrate aminotransferase	GO:1904450 positive regulation of aspartate secretion;GO:1904448 regulation of aspartate secretion;GO:0014053 negative regulation of gamma-aminobutyric acid secretion		Enzymes/ENZYME proteins/Transferases	Mitochondria(Supported)	Pyridoxal Phosphate (Succinate-semialdehyde dehydrogenase binding);Pyruvic acid (Succinate-semialdehyde dehydrogenase binding);L-Glutamic Acid (Succinate-semialdehyde dehydrogenase binding);L-Alanine (Succinate-semialdehyde dehydrogenase binding);Valproic Acid (Succinate-semialdehyde dehydrogenase binding);Phenelzine (Succinate-semialdehyde dehydrogenase binding);Vigabatrin (Succinate-semialdehyd…		(M5906)HALLMARK ESTROGEN RESPONSE EARLY; (M5939)HALLMARK P53 PATHWAY	1.0	1.0	0.0	0.0	1.0	0.0	1.0	0.0	1.0	0.0	0.0	0.0	0.0	0.0	0.0	0.0	1.0	0.0	0.0	1.0
Serpinb1a	66222	symbol	M. musculus	1992	H. sapiens	SERPINB1	serpin family B member 1	GO:0043312 neutrophil degranulation;GO:0002283 neutrophil activation involved in immune response;GO:0010951 negative regulation of endopeptidase activity			Cytoplasmic bodies(Supported)		(M3468)NABA ECM REGULATORS; (M5885)NABA MATRISOME ASSOCIATED; (M5889)NABA MATRISOME		0.0	0.0	0.0	0.0	0.0	1.0	0.0	0.0	0.0	0.0	0.0	0.0	0.0	0.0	0.0	0.0	0.0	0.0	0.0	0.0
SRL	6345	symbol	H. sapiens	6345	H. sapiens	SRL	sarcalumenin								0.0	0.0	0.0	0.0	0.0	0.0	0.0	0.0	0.0	0.0	0.0	0.0	0.0	0.0	0.0	0.0	0.0	0.0	0.0	0.0
ANXA2	302	symbol	H. sapiens	302	H. sapiens	ANXA2	annexin A2	GO:0052362 catabolism by host of symbiont protein;GO:1905602 positive regulation of receptor-mediated endocytosis involved in cholesterol transport;GO:0052360 catabolism by host of symbiont macromolecule		Transporters/Transporter channels and pores		Tenecteplase (S100 protein binding)	(M5880)NABA ECM AFFILIATED; (M5885)NABA MATRISOME ASSOCIATED; (M5889)NABA MATRISOME	(M5942)HALLMARK UV RESPONSE DN; (M5891)HALLMARK HYPOXIA	1.0	0.0	1.0	0.0	0.0	1.0	0.0	1.0	0.0	0.0	0.0	1.0	0.0	0.0	0.0	0.0	0.0	1.0	0.0	1.0
SPR	6697	symbol	H. sapiens	6697	H. sapiens	SPR	sepiapterin reductase	GO:0006729 tetrahydrobiopterin biosynthetic process;GO:0046146 tetrahydrobiopterin metabolic process;GO:0034312 diol biosynthetic process		Enzymes/ENZYME proteins/Oxidoreductases	Cytosol(Supported)Nucleoplasm(Approved)	Oxaloacetate Ion (Sepiapterin reductase activity);2'-Monophosphoadenosine 5'-Diphosphoribose (Sepiapterin reductase activity);Biopterin (Sepiapterin reductase activity);N-Acetyl Serotonin (Sepiapterin reductase activity)		(M5941)HALLMARK UV RESPONSE UP	0.0	1.0	0.0	1.0	0.0	0.0	1.0	0.0	0.0	1.0	0.0	0.0	0.0	0.0	0.0	0.0	0.0	0.0	0.0	0.0
ST13	6767	symbol	H. sapiens	6767	H. sapiens	ST13	ST13, Hsp70 interacting protein	GO:0061084 negative regulation of protein refolding;GO:0061083 regulation of protein refolding;GO:1903333 negative regulation of protein folding			Cytosol(Enhanced)				0.0	0.0	0.0	0.0	0.0	0.0	0.0	0.0	0.0	1.0	0.0	0.0	0.0	0.0	0.0	0.0	0.0	0.0	0.0	1.0
ANXA5	308	symbol	H. sapiens	308	H. sapiens	ANXA5	annexin A5	GO:0002576 platelet degranulation;GO:0050819 negative regulation of coagulation;GO:0050818 regulation of coagulation		Transporters/Transporter channels and pores	Nuclear membrane(Approved)	L-Alpha-Glycerophosphorylserine (Phospholipid binding);L-thioproline (Phospholipid binding);K201 (Phospholipid binding);L-Alpha-Glycerophosphorylethanolamine (Phospholipid binding);1,4-Dideoxy-O2-Sulfo-Glucuronic Acid (Phospholipid binding);N,O6-Disulfo-Glucosamine (Phospholipid binding);1,4-Dideoxy-5-Dehydro-O2-Sulfo-Glucuronic Acid (Phospholipid binding)	(M5880)NABA ECM AFFILIATED; (M5885)NABA MATRISOME ASSOCIATED; (M5889)NABA MATRISOME	(M5892)HALLMARK CHOLESTEROL HOMEOSTASIS; (M5921)HALLMARK COMPLEMENT	0.0	0.0	0.0	0.0	0.0	1.0	0.0	0.0	0.0	0.0	0.0	0.0	0.0	0.0	0.0	0.0	0.0	0.0	0.0	0.0
NDUFA4	4697	symbol	H. sapiens	4697	H. sapiens	NDUFA4	NDUFA4, mitochondrial complex associated	GO:0006123 mitochondrial electron transport, cytochrome c to oxygen;GO:0006120 mitochondrial electron transport, NADH to ubiquinone;GO:0042775 mitochondrial ATP synthesis coupled electron transport			Mitochondria(Supported)	NADH (Protein complex binding)		(M5936)HALLMARK OXIDATIVE PHOSPHORYLATION	0.0	1.0	0.0	0.0	1.0	0.0	0.0	0.0	0.0	0.0	0.0	0.0	0.0	0.0	0.0	0.0	0.0	0.0	0.0	1.0
EEF1B2	1933	symbol	H. sapiens	1933	H. sapiens	EEF1B2	eukaryotic translation elongation factor 1 beta 2	GO:0006414 translational elongation;GO:0006412 translation;GO:0043043 peptide biosynthetic process			Cytosol;Nucleoli fibrillar center(Approved)			(M5926)HALLMARK MYC TARGETS V1	0.0	0.0	1.0	0.0	0.0	0.0	0.0	0.0	0.0	0.0	0.0	0.0	0.0	0.0	0.0	0.0	0.0	0.0	0.0	0.0
NDUFA13	51079	symbol	H. sapiens	51079	H. sapiens	NDUFA13	NADH:ubiquinone oxidoreductase subunit A13	GO:0006120 mitochondrial electron transport, NADH to ubiquinone;GO:0045039 protein import into mitochondrial inner membrane;GO:0042775 mitochondrial ATP synthesis coupled electron transport			Mitochondria(Enhanced)	NADH (Nadh dehydrogenase activity)			0.0	1.0	1.0	0.0	0.0	0.0	0.0	0.0	0.0	1.0	1.0	0.0	0.0	0.0	0.0	0.0	0.0	0.0	0.0	0.0
Uqcrh	7388	symbol	H. sapiens	7388	H. sapiens	UQCRH	ubiquinol-cytochrome c reductase hinge protein	GO:0006122 mitochondrial electron transport, ubiquinol to cytochrome c;GO:0042775 mitochondrial ATP synthesis coupled electron transport;GO:0042773 ATP synthesis coupled electron transport				2-Hexyloxy-6-Hydroxymethyl-Tetrahydro-Pyran-3,4,5-Triol (Ubiquinol-cytochrome-c reductase activity);5-n-undecyl-6-hydroxy-4,7-dioxobenzothiazole (Ubiquinol-cytochrome-c reductase activity);METHYL (2Z)-2-(2-{[6-(2-CYANOPHENOXY)PYRIMIDIN-4-YL]OXY}PHENYL)-3-METHOXYACRYLATE (Ubiquinol-cytochrome-c reductase activity);(5S)-3-ANILINO-5-(2,4-DIFLUOROPHENYL)-5-METHYL-1,3-OXAZOLIDINE-2,4-DIONE (Ubiquinol-…		(M5936)HALLMARK OXIDATIVE PHOSPHORYLATION	0.0	1.0	0.0	0.0	0.0	0.0	0.0	1.0	0.0	0.0	0.0	0.0	0.0	0.0	0.0	0.0	0.0	0.0	0.0	1.0
TCAP	8557	symbol	H. sapiens	8557	H. sapiens	TCAP	titin-cap	GO:0030241 skeletal muscle myosin thick filament assembly;GO:0030240 skeletal muscle thin filament assembly;GO:0048769 sarcomerogenesis						(M5909)HALLMARK MYOGENESIS	1.0	0.0	0.0	0.0	1.0	0.0	0.0	0.0	0.0	0.0	0.0	1.0	1.0	0.0	0.0	0.0	0.0	0.0	0.0	0.0
NDUFB10	4716	symbol	H. sapiens	4716	H. sapiens	NDUFB10	NADH:ubiquinone oxidoreductase subunit B10	GO:0006120 mitochondrial electron transport, NADH to ubiquinone;GO:0042775 mitochondrial ATP synthesis coupled electron transport;GO:0042773 ATP synthesis coupled electron transport				NADH (Nadh dehydrogenase (ubiquinone) activity)			0.0	1.0	0.0	0.0	0.0	0.0	0.0	0.0	0.0	0.0	1.0	0.0	0.0	0.0	0.0	0.0	0.0	0.0	0.0	0.0
DDX39B	7919	symbol	H. sapiens	7919	H. sapiens	DDX39B	DExD-box helicase 39B	GO:0061051 positive regulation of cell growth involved in cardiac muscle cell development;GO:2000002 negative regulation of DNA damage checkpoint;GO:0046784 viral mRNA export from host cell nucleus		Enzymes/ENZYME proteins/Hydrolases;Transporters/Primary Active Transporters	Nuclear speckles(Enhanced)	Isopropyl Alcohol (U6 snrna binding)			1.0	0.0	1.0	0.0	1.0	0.0	0.0	0.0	0.0	0.0	0.0	1.0	1.0	0.0	0.0	0.0	0.0	0.0	0.0	0.0
GSTM5	2949	symbol	H. sapiens	2949	H. sapiens	GSTM5	glutathione S-transferase mu 5	GO:1901687 glutathione derivative biosynthetic process;GO:1901685 glutathione derivative metabolic process;GO:0006749 glutathione metabolic process		Enzymes/ENZYME proteins/Transferases	Cytokinetic bridge;Cytosol(Approved)	Glutathione (Glutathione transferase activity)			0.0	0.0	0.0	1.0	0.0	0.0	0.0	0.0	0.0	0.0	0.0	0.0	0.0	1.0	0.0	0.0	1.0	0.0	0.0	0.0
DHRS1	115817	symbol	H. sapiens	115817	H. sapiens	DHRS1	dehydrogenase/reductase 1	GO:0055114 oxidation-reduction process;GO:0008152 metabolic process;GO:0008150 biological_process			Centrosome;Cytosol;Nucleus(Approved)			(M5934)HALLMARK XENOBIOTIC METABOLISM	0.0	0.0	0.0	0.0	0.0	0.0	0.0	0.0	0.0	0.0	0.0	0.0	0.0	0.0	0.0	0.0	0.0	0.0	0.0	0.0
ANKRD2	26287	symbol	H. sapiens	26287	H. sapiens	ANKRD2	ankyrin repeat domain 2	GO:0010832 negative regulation of myotube differentiation;GO:0043619 regulation of transcription from RNA polymerase II promoter in response to oxidative stress;GO:1902253 regulation of intrinsic apoptotic signaling pathway by p53 class mediator			Vesicles(Enhanced)			(M5909)HALLMARK MYOGENESIS	1.0	0.0	0.0	0.0	0.0	0.0	0.0	0.0	0.0	1.0	0.0	1.0	1.0	0.0	0.0	0.0	0.0	0.0	0.0	0.0
FAHD2A	51011	symbol	H. sapiens	51011	H. sapiens	FAHD2A	fumarylacetoacetate hydrolase domain containing 2A	GO:0008152 metabolic process;GO:0008150 biological_process							0.0	0.0	0.0	0.0	0.0	0.0	0.0	0.0	0.0	0.0	0.0	0.0	0.0	0.0	0.0	0.0	0.0	0.0	0.0	0.0
COX7A2	1347	symbol	H. sapiens	1347	H. sapiens	COX7A2	cytochrome c oxidase subunit 7A2	GO:1902600 proton transmembrane transport;GO:0022900 electron transport chain;GO:0098662 inorganic cation transmembrane transport						(M5936)HALLMARK OXIDATIVE PHOSPHORYLATION	0.0	1.0	0.0	0.0	1.0	0.0	0.0	1.0	0.0	0.0	0.0	0.0	0.0	0.0	0.0	0.0	0.0	0.0	0.0	0.0
YWHAG	7532	symbol	H. sapiens	7532	H. sapiens	YWHAG	tyrosine 3-monooxygenase/tryptophan 5-monooxygenase activation protein gamma	GO:1900740 positive regulation of protein insertion into mitochondrial membrane involved in apoptotic signaling pathway;GO:1900739 regulation of protein insertion into mitochondrial membrane involved in apoptotic signaling pathway;GO:1901030 positive regulation of mitochondrial outer membrane permeabilization involved in apoptotic signaling pathway					(M199)PID P38 MK2 PATHWAY; (M247)PID INSULIN GLUCOSE PATHWAY; (M182)PID IL3 PATHWAY	(M5905)HALLMARK ADIPOGENESIS	0.0	0.0	1.0	0.0	0.0	0.0	0.0	0.0	0.0	0.0	1.0	0.0	0.0	0.0	0.0	0.0	0.0	0.0	1.0	0.0
EHD3	30845	symbol	H. sapiens	30845	H. sapiens	EHD3	EH domain containing 3	GO:1901387 positive regulation of voltage-gated calcium channel activity;GO:1901021 positive regulation of calcium ion transmembrane transporter activity;GO:1901385 regulation of voltage-gated calcium channel activity			Plasma membrane(Approved)				1.0	0.0	1.0	0.0	1.0	0.0	0.0	0.0	0.0	0.0	0.0	0.0	0.0	0.0	0.0	1.0	0.0	0.0	0.0	1.0
AS3MT	57412	symbol	H. sapiens	57412	H. sapiens	AS3MT	arsenite methyltransferase	GO:0018872 arsonoacetate metabolic process;GO:0009404 toxin metabolic process;GO:0006805 xenobiotic metabolic process		Enzymes/ENZYME proteins/Transferases	Mitochondria;Nucleus(Approved)				0.0	0.0	0.0	0.0	0.0	0.0	1.0	0.0	0.0	0.0	0.0	0.0	0.0	0.0	0.0	0.0	1.0	0.0	0.0	0.0
MYLK2	85366	symbol	H. sapiens	85366	H. sapiens	MYLK2	myosin light chain kinase 2	GO:0032971 regulation of muscle filament sliding;GO:0014816 skeletal muscle satellite cell differentiation;GO:0030049 muscle filament sliding	CAMK Ser/Thr protein kinase family	Enzymes/{ENZYME proteins/Transferases,Kinases/CAMK Ser/Thr protein kinases}	Endoplasmic reticulum(Supported)	Prenylamine (Myosin light chain kinase activity)	(M16801)SIG REGULATION OF THE ACTIN CYTOSKELETON BY RHO GTPASES; (M5193)SIG CHEMOTAXIS; (M3270)ST INTEGRIN SIGNALING PATHWAY		1.0	0.0	0.0	0.0	1.0	0.0	0.0	0.0	0.0	0.0	0.0	0.0	1.0	0.0	0.0	0.0	0.0	0.0	0.0	0.0
PMM2	5373	symbol	H. sapiens	5373	H. sapiens	PMM2	phosphomannomutase 2	GO:0009298 GDP-mannose biosynthetic process;GO:0019673 GDP-mannose metabolic process;GO:0006013 mannose metabolic process		Enzymes/ENZYME proteins/Isomerase	Cytosol;Nucleus(Approved)			(M5937)HALLMARK GLYCOLYSIS	0.0	1.0	1.0	0.0	0.0	0.0	0.0	0.0	0.0	0.0	0.0	0.0	0.0	0.0	0.0	0.0	0.0	0.0	0.0	0.0
SSPN	8082	symbol	H. sapiens	8082	H. sapiens	SSPN	sarcospan	GO:0006936 muscle contraction;GO:0003012 muscle system process;GO:0007155 cell adhesion			Nuclear membrane;Nucleus(Approved)			(M5910)HALLMARK PROTEIN SECRETION; (M5913)HALLMARK INTERFERON GAMMA RESPONSE; (M5909)HALLMARK MYOGENESIS	1.0	0.0	0.0	0.0	0.0	0.0	0.0	0.0	0.0	0.0	0.0	0.0	0.0	0.0	0.0	0.0	0.0	0.0	0.0	0.0
COQ8A	56997	symbol	H. sapiens	56997	H. sapiens	COQ8A	coenzyme Q8A	GO:0006744 ubiquinone biosynthetic process;GO:0006743 ubiquinone metabolic process;GO:1901663 quinone biosynthetic process	Atypical: ADCK protein kinase family	Enzymes/Kinases/Atypical kinases	Mitochondria(Supported)			(M5956)HALLMARK KRAS SIGNALING DN; (M5939)HALLMARK P53 PATHWAY	0.0	0.0	0.0	1.0	0.0	0.0	0.0	0.0	0.0	0.0	0.0	0.0	0.0	0.0	0.0	0.0	0.0	0.0	0.0	0.0
EEF1D	1936	symbol	H. sapiens	1936	H. sapiens	EEF1D	eukaryotic translation elongation factor 1 delta	GO:0071479 cellular response to ionizing radiation;GO:0043123 positive regulation of I-kappaB kinase/NF-kappaB signaling;GO:0071478 cellular response to radiation			Nucleoli fibrillar center;Nucleus(Supported)				0.0	0.0	1.0	0.0	0.0	0.0	0.0	0.0	0.0	0.0	0.0	0.0	0.0	0.0	0.0	0.0	0.0	0.0	0.0	0.0
PLIN1	5346	symbol	H. sapiens	5346	H. sapiens	PLIN1	perilipin 1	GO:0016042 lipid catabolic process;GO:0006629 lipid metabolic process;GO:1901575 organic substance catabolic process			Peroxisomes(Uncertain)				0.0	0.0	0.0	0.0	0.0	0.0	1.0	0.0	0.0	0.0	0.0	0.0	0.0	0.0	0.0	0.0	0.0	0.0	0.0	0.0
TSG101	7251	symbol	H. sapiens	7251	H. sapiens	TSG101	tumor susceptibility 101	GO:1903774 positive regulation of viral budding via host ESCRT complex;GO:1902188 positive regulation of viral release from host cell;GO:1903772 regulation of viral budding via host ESCRT complex			Cytosol(Supported)Nucleoli;Plasma membrane(Approved)		(M214)PID ERBB1 INTERNALIZATION PATHWAY; (M115)PID REG GR PATHWAY	(M5910)HALLMARK PROTEIN SECRETION; (M5898)HALLMARK DNA REPAIR	0.0	0.0	1.0	0.0	0.0	0.0	0.0	0.0	0.0	0.0	0.0	0.0	0.0	0.0	1.0	0.0	0.0	0.0	1.0	0.0
SMYD2	56950	symbol	H. sapiens	56950	H. sapiens	SMYD2	SET and MYND domain containing 2	GO:0010452 histone H3-K36 methylation;GO:0018026 peptidyl-lysine monomethylation;GO:0018027 peptidyl-lysine dimethylation		Enzymes/ENZYME proteins/Transferases	Cytosol;Intermediate filaments;Mitochondria(Approved)		(M261)PID P53 REGULATION PATHWAY		0.0	0.0	0.0	0.0	0.0	0.0	0.0	0.0	0.0	0.0	0.0	0.0	0.0	0.0	0.0	0.0	0.0	0.0	0.0	0.0
GLO1	2739	symbol	H. sapiens	2739	H. sapiens	GLO1	glyoxalase I	GO:0009438 methylglyoxal metabolic process;GO:0030316 osteoclast differentiation;GO:0002573 myeloid leukocyte differentiation		Enzymes/ENZYME proteins/Lyases	Cytosol;Nucleoplasm;Plasma membrane(Supported)	Glutathione (Zinc ion binding);Indomethacin (Zinc ion binding);S-P-Nitrobenzyloxycarbonylglutathione (Zinc ion binding);S-(N-Hydroxy-N-Iodophenylcarbamoyl)Glutathione (Zinc ion binding);Beta-Mercaptoethanol (Zinc ion binding);S-Benzyl-Glutathione (Zinc ion binding);S-Hexylglutathione (Zinc ion binding);methyl 4-(2,3-dihydroxy-5-methylphenoxy)-2-hydroxy-6-methylbenzoate (Zinc ion binding)		(M5926)HALLMARK MYC TARGETS V1	0.0	1.0	0.0	1.0	0.0	0.0	1.0	0.0	0.0	0.0	0.0	0.0	0.0	1.0	0.0	0.0	1.0	0.0	0.0	0.0
Serpinb6a	20719	symbol	M. musculus	5269	H. sapiens	SERPINB6	serpin family B member 6	GO:0043312 neutrophil degranulation;GO:0002283 neutrophil activation involved in immune response;GO:0071470 cellular response to osmotic stress			Centrosome(Approved)	Drotrecogin alfa (Serine-type endopeptidase inhibitor activity)	(M7955)SIG INSULIN RECEPTOR PATHWAY IN CARDIAC MYOCYTES; (M3468)NABA ECM REGULATORS; (M5885)NABA MATRISOME ASSOCIATED	(M5947)HALLMARK IL2 STAT5 SIGNALING	0.0	0.0	0.0	0.0	0.0	1.0	0.0	0.0	0.0	0.0	0.0	0.0	0.0	0.0	0.0	0.0	0.0	0.0	0.0	0.0
CLYBL	171425	symbol	H. sapiens	171425	H. sapiens	CLYBL	citrate lyase beta like	GO:0106064 regulation of cobalamin metabolic process;GO:0009235 cobalamin metabolic process;GO:1901401 regulation of tetrapyrrole metabolic process		Enzymes/ENZYME proteins/Transferases	Cytosol(Approved)				0.0	1.0	0.0	1.0	0.0	0.0	0.0	0.0	0.0	0.0	0.0	0.0	0.0	0.0	0.0	0.0	0.0	0.0	0.0	1.0
ACYP2	98	symbol	H. sapiens	98	H. sapiens	ACYP2	acylphosphatase 2	GO:0006796 phosphate-containing compound metabolic process;GO:0006793 phosphorus metabolic process;GO:0044237 cellular metabolic process		Enzymes/ENZYME proteins/Hydrolases	Nucleoplasm(Approved)	Formic Acid (Acylphosphatase activity)			0.0	0.0	0.0	0.0	0.0	0.0	0.0	0.0	0.0	0.0	0.0	0.0	0.0	0.0	0.0	0.0	0.0	0.0	0.0	0.0
ADPGK	83440	symbol	H. sapiens	83440	H. sapiens	ADPGK	ADP dependent glucokinase	GO:0061621 canonical glycolysis;GO:0061620 glycolytic process through glucose-6-phosphate;GO:0061615 glycolytic process through fructose-6-phosphate		Enzymes/ENZYME proteins/Transferases	Centrosome(Approved)				0.0	1.0	1.0	1.0	0.0	0.0	1.0	0.0	0.0	0.0	0.0	0.0	0.0	1.0	0.0	0.0	0.0	0.0	0.0	0.0
CAPN3	825	symbol	H. sapiens	825	H. sapiens	CAPN3	calpain 3	GO:0051281 positive regulation of release of sequestered calcium ion into cytosol;GO:0014718 positive regulation of satellite cell activation involved in skeletal muscle regeneration;GO:0051279 regulation of release of sequestered calcium ion into cytosol		Enzymes/{ENZYME proteins/Hydrolases,Peptidases/Cysteine-type peptidases}				(M5947)HALLMARK IL2 STAT5 SIGNALING	1.0	0.0	1.0	0.0	1.0	0.0	0.0	0.0	1.0	0.0	0.0	1.0	1.0	0.0	0.0	0.0	0.0	0.0	0.0	1.0
PRDX3	10935	symbol	H. sapiens	10935	H. sapiens	PRDX3	peroxiredoxin 3	GO:0018171 peptidyl-cysteine oxidation;GO:0043154 negative regulation of cysteine-type endopeptidase activity involved in apoptotic process;GO:0001893 maternal placenta development		Enzymes/ENZYME proteins/Oxidoreductases			(M66)PID MYC ACTIV PATHWAY	(M5926)HALLMARK MYC TARGETS V1; (M5905)HALLMARK ADIPOGENESIS; (M5936)HALLMARK OXIDATIVE PHOSPHORYLATION	0.0	1.0	0.0	1.0	0.0	0.0	0.0	0.0	1.0	1.0	1.0	0.0	0.0	0.0	0.0	0.0	0.0	0.0	0.0	0.0
RAB1B	81876	symbol	H. sapiens	81876	H. sapiens	RAB1B	RAB1B, member RAS oncogene family	GO:0090557 establishment of endothelial intestinal barrier;GO:0048208 COPII vesicle coating;GO:0048207 vesicle targeting, rough ER to cis-Golgi			Endoplasmic reticulum;Golgi apparatus(Supported)				0.0	0.0	1.0	0.0	0.0	0.0	0.0	0.0	0.0	0.0	0.0	0.0	0.0	0.0	1.0	0.0	0.0	0.0	1.0	0.0
PPP2R5C	5527	symbol	H. sapiens	5527	H. sapiens	PPP2R5C	protein phosphatase 2 regulatory subunit B'gamma	GO:0051898 negative regulation of protein kinase B signaling;GO:0014066 regulation of phosphatidylinositol 3-kinase signaling;GO:0043666 regulation of phosphoprotein phosphatase activity			Cytosol;Golgi apparatus;Nucleoplasm(Approved)	2,6,8-Trimethyl-3-Amino-9-Benzyl-9-Methoxynonanoic Acid (Protein phosphatase type 2a regulator activity);(2S,3S,4E,6E,8S,9S)-3-amino-9-methoxy-2,6,8-trimethyl-10-phenyldeca-4,6-dienoic acid (Protein phosphatase type 2a regulator activity)			0.0	0.0	0.0	0.0	0.0	0.0	0.0	1.0	0.0	0.0	0.0	0.0	0.0	0.0	0.0	0.0	0.0	0.0	0.0	0.0
PRELP	5549	symbol	H. sapiens	5549	H. sapiens	PRELP	proline and arginine rich end leucine rich repeat protein	GO:0042340 keratan sulfate catabolic process;GO:0018146 keratan sulfate biosynthetic process;GO:0042339 keratan sulfate metabolic process					(M5882)NABA PROTEOGLYCANS; (M5884)NABA CORE MATRISOME; (M5889)NABA MATRISOME		0.0	0.0	0.0	0.0	0.0	0.0	0.0	0.0	0.0	0.0	0.0	0.0	0.0	1.0	0.0	0.0	0.0	0.0	0.0	0.0
PSMC3	5702	symbol	H. sapiens	5702	H. sapiens	PSMC3	proteasome 26S subunit, ATPase 3	GO:0043921 modulation by host of viral transcription;GO:0002223 stimulatory C-type lectin receptor signaling pathway;GO:0045899 positive regulation of RNA polymerase II transcriptional preinitiation complex assembly			Cytosol;Nucleus(Supported)			(M5941)HALLMARK UV RESPONSE UP	0.0	0.0	1.0	1.0	0.0	1.0	0.0	0.0	0.0	1.0	0.0	0.0	0.0	0.0	0.0	0.0	0.0	0.0	0.0	1.0
NDUFV2	4729	symbol	H. sapiens	4729	H. sapiens	NDUFV2	NADH:ubiquinone oxidoreductase core subunit V2	GO:0006120 mitochondrial electron transport, NADH to ubiquinone;GO:0042775 mitochondrial ATP synthesis coupled electron transport;GO:0042773 ATP synthesis coupled electron transport		Enzymes/ENZYME proteins/Oxidoreductases	Mitochondria(Supported)	NADH (Nadh dehydrogenase (ubiquinone) activity)		(M5936)HALLMARK OXIDATIVE PHOSPHORYLATION	0.0	1.0	0.0	0.0	0.0	0.0	0.0	0.0	0.0	0.0	1.0	0.0	1.0	0.0	0.0	0.0	0.0	0.0	0.0	0.0
RAD23A	5886	symbol	H. sapiens	5886	H. sapiens	RAD23A	RAD23 homolog A, nucleotide excision repair protein	GO:0045070 positive regulation of viral genome replication;GO:0032436 positive regulation of proteasomal ubiquitin-dependent protein catabolic process;GO:1903902 positive regulation of viral life cycle			Nucleoplasm(Enhanced)Cytosol(Supported)			(M5945)HALLMARK HEME METABOLISM	0.0	0.0	1.0	0.0	0.0	0.0	0.0	0.0	0.0	0.0	0.0	0.0	0.0	0.0	0.0	0.0	0.0	0.0	0.0	0.0
CRYAB	1410	symbol	H. sapiens	1410	H. sapiens	CRYAB	crystallin alpha B	GO:1905907 negative regulation of amyloid fibril formation;GO:0032463 negative regulation of protein homooligomerization;GO:1905906 regulation of amyloid fibril formation			Cytosol;Plasma membrane(Enhanced)			(M5909)HALLMARK MYOGENESIS	1.0	0.0	0.0	0.0	0.0	0.0	0.0	0.0	1.0	1.0	0.0	1.0	1.0	0.0	0.0	0.0	0.0	0.0	0.0	1.0
OGN	4969	symbol	H. sapiens	4969	H. sapiens	OGN	osteoglycin	GO:0042340 keratan sulfate catabolic process;GO:0018146 keratan sulfate biosynthetic process;GO:0042339 keratan sulfate metabolic process			Endoplasmic reticulum(Supported)		(M5882)NABA PROTEOGLYCANS; (M5884)NABA CORE MATRISOME; (M5889)NABA MATRISOME		0.0	0.0	0.0	0.0	0.0	0.0	0.0	0.0	0.0	0.0	0.0	0.0	0.0	1.0	0.0	0.0	0.0	0.0	0.0	0.0
ASPN	54829	symbol	H. sapiens	54829	H. sapiens	ASPN	asporin	GO:0070171 negative regulation of tooth mineralization;GO:0042483 negative regulation of odontogenesis;GO:0070170 regulation of tooth mineralization			Nucleoplasm(Uncertain)		(M5882)NABA PROTEOGLYCANS; (M5884)NABA CORE MATRISOME; (M5889)NABA MATRISOME		0.0	0.0	0.0	0.0	0.0	0.0	0.0	0.0	0.0	0.0	0.0	0.0	0.0	0.0	0.0	0.0	0.0	0.0	0.0	0.0
RPS25	6230	symbol	H. sapiens	6230	H. sapiens	RPS25	ribosomal protein S25	GO:0006614 SRP-dependent cotranslational protein targeting to membrane;GO:0006613 cotranslational protein targeting to membrane;GO:0000184 nuclear-transcribed mRNA catabolic process, nonsense-mediated decay		Ribosomal proteins	Cytosol;Endoplasmic reticulum(Approved)				0.0	0.0	1.0	0.0	0.0	0.0	0.0	0.0	0.0	0.0	0.0	0.0	0.0	0.0	0.0	0.0	0.0	0.0	0.0	0.0
ATP2A2	488	symbol	H. sapiens	488	H. sapiens	ATP2A2	ATPase sarcoplasmic/endoplasmic reticulum Ca2+ transporting 2	GO:1903233 regulation of calcium ion-dependent exocytosis of neurotransmitter;GO:0032470 positive regulation of endoplasmic reticulum calcium ion concentration;GO:1903515 calcium ion transport from cytosol to endoplasmic reticulum		Enzymes/ENZYME proteins/Hydrolases;Transporters/Primary Active Transporters	Nucleoplasm(Supported)			(M5924)HALLMARK MTORC1 SIGNALING; (M5932)HALLMARK INFLAMMATORY RESPONSE; (M5934)HALLMARK XENOBIOTIC METABOLISM	1.0	1.0	0.0	0.0	1.0	1.0	0.0	1.0	0.0	1.0	0.0	1.0	1.0	0.0	0.0	1.0	0.0	0.0	0.0	0.0
PRDX6	9588	symbol	H. sapiens	9588	H. sapiens	PRDX6	peroxiredoxin 6	GO:0048026 positive regulation of mRNA splicing, via spliceosome;GO:0046475 glycerophospholipid catabolic process;GO:0050685 positive regulation of mRNA processing		Enzymes/ENZYME proteins/Oxidoreductases	Cytosol(Supported)Plasma membrane(Approved)	Isopropyl Alcohol (Ubiquitin protein ligase binding);2-(N-Morpholino)-Ethanesulfonic Acid (Ubiquitin protein ligase binding)		(M5938)HALLMARK REACTIVE OXIGEN SPECIES PATHWAY; (M5935)HALLMARK FATTY ACID METABOLISM	0.0	1.0	0.0	1.0	0.0	1.0	1.0	0.0	1.0	1.0	0.0	0.0	0.0	0.0	0.0	0.0	0.0	0.0	0.0	0.0
Cyc1	1537	symbol	H. sapiens	1537	H. sapiens	CYC1	cytochrome c1	GO:0042776 mitochondrial ATP synthesis coupled proton transport;GO:0006122 mitochondrial electron transport, ubiquinol to cytochrome c;GO:0015986 ATP synthesis coupled proton transport			Mitochondria(Supported)	2-Hexyloxy-6-Hydroxymethyl-Tetrahydro-Pyran-3,4,5-Triol (Metal ion binding);5-n-undecyl-6-hydroxy-4,7-dioxobenzothiazole (Metal ion binding);METHYL (2Z)-2-(2-{[6-(2-CYANOPHENOXY)PYRIMIDIN-4-YL]OXY}PHENYL)-3-METHOXYACRYLATE (Metal ion binding);5-HEPTYL-6-HYDROXY-1,3-BENZOTHIAZOLE-4,7-DIONE (Metal ion binding);(5S)-3-ANILINO-5-(2,4-DIFLUOROPHENYL)-5-METHYL-1,3-OXAZOLIDINE-2,4-DIONE (Metal ion bindi…		(M5926)HALLMARK MYC TARGETS V1; (M5936)HALLMARK OXIDATIVE PHOSPHORYLATION; (M5905)HALLMARK ADIPOGENESIS	0.0	1.0	0.0	0.0	1.0	0.0	0.0	1.0	0.0	0.0	0.0	0.0	0.0	0.0	0.0	0.0	0.0	0.0	0.0	0.0
slc9a3r2	9351	symbol	H. sapiens	9351	H. sapiens	SLC9A3R2	SLC9A3 regulator 2			Transporters/Accessory Factors Involved in Transport	Plasma membrane(Supported)		(M15)PID LYSOPHOSPHOLIPID PATHWAY; (M186)PID PDGFRB PATHWAY		0.0	0.0	0.0	0.0	0.0	0.0	0.0	0.0	0.0	0.0	0.0	0.0	0.0	0.0	0.0	0.0	0.0	0.0	0.0	0.0
CHCHD3	54927	symbol	H. sapiens	54927	H. sapiens	CHCHD3	coiled-coil-helix-coiled-coil-helix domain containing 3	GO:0042407 cristae formation;GO:0008053 mitochondrial fusion;GO:0007007 inner mitochondrial membrane organization			Mitochondria(Supported)				0.0	0.0	0.0	0.0	0.0	0.0	0.0	0.0	0.0	0.0	1.0	0.0	0.0	0.0	0.0	0.0	0.0	0.0	0.0	0.0
PVALB	5816	symbol	H. sapiens	5816	H. sapiens	PVALB	parvalbumin	GO:0051480 regulation of cytosolic calcium ion concentration;GO:0006874 cellular calcium ion homeostasis;GO:0055074 calcium ion homeostasis			Cell Junctions;Nucleoli;Nucleoplasm(Approved)	Formic Acid (Calcium ion binding)		(M5909)HALLMARK MYOGENESIS	0.0	0.0	0.0	0.0	1.0	0.0	0.0	0.0	0.0	0.0	0.0	0.0	0.0	0.0	0.0	0.0	0.0	0.0	0.0	0.0
MAP2K6	5608	symbol	H. sapiens	5608	H. sapiens	MAP2K6	mitogen-activated protein kinase kinase 6	GO:0032308 positive regulation of prostaglandin secretion;GO:0032306 regulation of prostaglandin secretion;GO:0032305 positive regulation of icosanoid secretion	STE Ser/Thr protein kinase family	Enzymes/{ENZYME proteins/Transferases,Kinases/STE Ser/Thr protein kinases}	Cytosol;Nucleus(Supported)		(M209)PID P38 GAMMA DELTA PATHWAY; (M267)PID ANTHRAX PATHWAY; (M20)PID P38 MKK3 6PATHWAY	(M5923)HALLMARK PI3K AKT MTOR SIGNALING	1.0	0.0	1.0	0.0	1.0	0.0	0.0	0.0	0.0	1.0	0.0	0.0	0.0	0.0	0.0	0.0	1.0	1.0	0.0	0.0
ARF5	381	symbol	H. sapiens	381	H. sapiens	ARF5	ADP ribosylation factor 5	GO:0006890 retrograde vesicle-mediated transport, Golgi to ER;GO:0048193 Golgi vesicle transport;GO:0015031 protein transport					(M141)PID PI3KCI PATHWAY		0.0	0.0	0.0	0.0	0.0	0.0	0.0	0.0	0.0	0.0	0.0	0.0	0.0	0.0	0.0	0.0	0.0	0.0	1.0	0.0
COQ9	57017	symbol	H. sapiens	57017	H. sapiens	COQ9	coenzyme Q9	GO:0006120 mitochondrial electron transport, NADH to ubiquinone;GO:0042775 mitochondrial ATP synthesis coupled electron transport;GO:0042773 ATP synthesis coupled electron transport			Cytosol(Approved)			(M5905)HALLMARK ADIPOGENESIS	0.0	1.0	0.0	1.0	0.0	0.0	0.0	0.0	0.0	0.0	0.0	0.0	0.0	0.0	0.0	0.0	0.0	0.0	0.0	0.0
COPS2	9318	symbol	H. sapiens	9318	H. sapiens	COPS2	COP9 signalosome subunit 2	GO:0000715 nucleotide-excision repair, DNA damage recognition;GO:0006283 transcription-coupled nucleotide-excision repair;GO:0000338 protein deneddylation			Vesicles(Enhanced)Cytokinetic bridge(Approved)				0.0	0.0	0.0	0.0	0.0	0.0	0.0	0.0	0.0	0.0	0.0	0.0	1.0	0.0	0.0	0.0	0.0	0.0	1.0	0.0
PSMA1	5682	symbol	H. sapiens	5682	H. sapiens	PSMA1	proteasome subunit alpha 1	GO:0002223 stimulatory C-type lectin receptor signaling pathway;GO:0002479 antigen processing and presentation of exogenous peptide antigen via MHC class I, TAP-dependent;GO:0002220 innate immune response activating cell surface receptor signaling pathway		Enzymes/{ENZYME proteins/Hydrolases,Peptidases/Threonine-type peptidases}	Nucleoplasm(Enhanced)	(3AR,6R,6AS)-6-((S)-((S)-CYCLOHEX-2-ENYL)(HYDROXY)METHYL)-6A-METHYL-4-OXO-HEXAHYDRO-2H-FURO[3,2-C]PYRROLE-6-CARBALDEHYDE (Threonine-type endopeptidase activity)		(M5926)HALLMARK MYC TARGETS V1	0.0	0.0	1.0	1.0	0.0	0.0	0.0	0.0	0.0	1.0	0.0	0.0	0.0	0.0	0.0	0.0	0.0	0.0	0.0	1.0
ANXA3	306	symbol	H. sapiens	306	H. sapiens	ANXA3	annexin A3	GO:0010595 positive regulation of endothelial cell migration;GO:0021766 hippocampus development;GO:0045766 positive regulation of angiogenesis			Cytosol(Supported)	Ethanolamine (Phospholipase a2 inhibitor activity)	(M5880)NABA ECM AFFILIATED; (M5885)NABA MATRISOME ASSOCIATED; (M5889)NABA MATRISOME		0.0	0.0	0.0	0.0	0.0	1.0	0.0	0.0	0.0	0.0	0.0	0.0	0.0	0.0	0.0	0.0	0.0	0.0	0.0	0.0
COL12A1	1303	symbol	H. sapiens	1303	H. sapiens	COL12A1	collagen type XII alpha 1 chain	GO:0035987 endodermal cell differentiation;GO:0001706 endoderm formation;GO:0030199 collagen fibril organization			Nucleus(Approved)		(M3005)NABA COLLAGENS; (M198)PID SYNDECAN 1 PATHWAY; (M160)PID AVB3 INTEGRIN PATHWAY	(M5930)HALLMARK EPITHELIAL MESENCHYMAL TRANSITION	0.0	0.0	0.0	0.0	0.0	0.0	0.0	0.0	0.0	0.0	0.0	1.0	0.0	0.0	0.0	0.0	0.0	1.0	0.0	0.0
PDS5B	23047	symbol	H. sapiens	23047	H. sapiens	PDS5B	PDS5 cohesin associated factor B	GO:0007064 mitotic sister chromatid cohesion;GO:0007062 sister chromatid cohesion;GO:0000070 mitotic sister chromatid segregation			Nucleoplasm(Enhanced)			(M5901)HALLMARK G2M CHECKPOINT; (M5925)HALLMARK E2F TARGETS	0.0	0.0	0.0	0.0	0.0	0.0	0.0	0.0	0.0	0.0	0.0	0.0	0.0	0.0	0.0	0.0	0.0	0.0	0.0	0.0
SAR1A	56681	symbol	H. sapiens	56681	H. sapiens	SAR1A	secretion associated Ras related GTPase 1A	GO:0090110 cargo loading into COPII-coated vesicle;GO:0090114 COPII-coated vesicle budding;GO:0035459 cargo loading into vesicle			Endoplasmic reticulum(Supported)				0.0	0.0	0.0	0.0	0.0	0.0	0.0	0.0	0.0	0.0	0.0	0.0	0.0	0.0	0.0	0.0	0.0	0.0	0.0	0.0
CDC37	11140	symbol	H. sapiens	11140	H. sapiens	CDC37	cell division cycle 37	GO:0098779 positive regulation of mitophagy in response to mitochondrial depolarization;GO:1901526 positive regulation of mitophagy;GO:1904925 positive regulation of autophagy of mitochondrion in response to mitochondrial depolarization			Cytosol(Enhanced)		(M71)PID ILK PATHWAY; (M87)PID LKB1 PATHWAY		0.0	0.0	1.0	0.0	0.0	0.0	0.0	0.0	0.0	0.0	1.0	0.0	0.0	0.0	0.0	0.0	0.0	0.0	0.0	0.0
SMTNL2	342527	symbol	H. sapiens	342527	H. sapiens	SMTNL2	smoothelin like 2								0.0	0.0	0.0	0.0	0.0	0.0	0.0	0.0	0.0	0.0	0.0	0.0	0.0	0.0	0.0	0.0	0.0	0.0	0.0	0.0
COQ7	10229	symbol	H. sapiens	10229	H. sapiens	COQ7	coenzyme Q7, hydroxylase	GO:0006744 ubiquinone biosynthetic process;GO:0006743 ubiquinone metabolic process;GO:1901663 quinone biosynthetic process			Nucleoplasm;Plasma membrane(Approved)				0.0	0.0	0.0	1.0	0.0	0.0	0.0	0.0	0.0	0.0	0.0	0.0	0.0	0.0	0.0	0.0	0.0	0.0	0.0	0.0
MYH4	4622	symbol	H. sapiens	4622	H. sapiens	MYH4	myosin heavy chain 4	GO:0030049 muscle filament sliding;GO:0033275 actin-myosin filament sliding;GO:0070252 actin-mediated cell contraction						(M5909)HALLMARK MYOGENESIS	1.0	1.0	0.0	0.0	0.0	0.0	0.0	0.0	0.0	0.0	0.0	0.0	0.0	0.0	0.0	0.0	0.0	0.0	1.0	0.0
NME2	4831	symbol	H. sapiens	4831	H. sapiens	NME2	NME/NM23 nucleoside diphosphate kinase 2	GO:0018106 peptidyl-histidine phosphorylation;GO:0006183 GTP biosynthetic process;GO:0006228 UTP biosynthetic process		Enzymes/ENZYME proteins/Transferases		Guanosine-5'-Diphosphate (Transcription factor activity, sequence-specific dna binding)	(M66)PID MYC ACTIV PATHWAY		0.0	1.0	0.0	0.0	0.0	1.0	0.0	0.0	0.0	0.0	0.0	0.0	0.0	0.0	1.0	0.0	0.0	0.0	0.0	0.0
Eif3j1	78655	symbol	M. musculus	8669	H. sapiens	EIF3J	eukaryotic translation initiation factor 3 subunit J	GO:0006413 translational initiation;GO:0006412 translation;GO:0043043 peptide biosynthetic process			Cytosol(Enhanced)			(M5950)HALLMARK ALLOGRAFT REJECTION; (M5926)HALLMARK MYC TARGETS V1	0.0	0.0	1.0	0.0	0.0	0.0	0.0	0.0	0.0	0.0	0.0	0.0	0.0	0.0	0.0	0.0	0.0	0.0	0.0	0.0
RPL7	6129	symbol	H. sapiens	6129	H. sapiens	RPL7	ribosomal protein L7	GO:0006614 SRP-dependent cotranslational protein targeting to membrane;GO:0000463 maturation of LSU-rRNA from tricistronic rRNA transcript (SSU-rRNA, 5.8S rRNA, LSU-rRNA);GO:0006613 cotranslational protein targeting to membrane		Ribosomal proteins	Cytosol;Endoplasmic reticulum;Nucleoli(Approved)				0.0	0.0	1.0	0.0	0.0	0.0	0.0	0.0	0.0	0.0	0.0	0.0	0.0	0.0	0.0	0.0	0.0	0.0	0.0	0.0
SDHB	6390	symbol	H. sapiens	6390	H. sapiens	SDHB	succinate dehydrogenase complex iron sulfur subunit B	GO:0006105 succinate metabolic process;GO:0006099 tricarboxylic acid cycle;GO:0006101 citrate metabolic process		Citric acid cycle related proteins;Enzymes/ENZYME proteins/Oxidoreductases	Mitochondria(Supported)Nucleoplasm;Plasma membrane(Uncertain)	Succinic acid (Ubiquinone binding);2-Hexyloxy-6-Hydroxymethyl-Tetrahydro-Pyran-3,4,5-Triol (Ubiquinone binding);UBIQUINONE-1 (Ubiquinone binding)		(M5905)HALLMARK ADIPOGENESIS; (M5936)HALLMARK OXIDATIVE PHOSPHORYLATION	0.0	1.0	0.0	0.0	0.0	0.0	0.0	0.0	0.0	0.0	0.0	0.0	0.0	0.0	0.0	0.0	0.0	0.0	0.0	1.0
SEPT11	55752	symbol	H. sapiens	55752	H. sapiens	SEPT11	septin 11	GO:0051291 protein heterooligomerization;GO:0051259 protein complex oligomerization;GO:0051301 cell division			Cytosol(Approved)				0.0	0.0	0.0	0.0	0.0	0.0	0.0	0.0	0.0	0.0	0.0	0.0	0.0	0.0	0.0	0.0	0.0	0.0	0.0	1.0
MYLPF	29895	symbol	H. sapiens	29895	H. sapiens	MYLPF	myosin light chain, phosphorylatable, fast skeletal muscle	GO:0007519 skeletal muscle tissue development;GO:0060538 skeletal muscle organ development;GO:0006936 muscle contraction					(M164)PID ERBB1 DOWNSTREAM PATHWAY	(M5909)HALLMARK MYOGENESIS	1.0	0.0	0.0	0.0	0.0	0.0	0.0	1.0	0.0	0.0	0.0	0.0	1.0	0.0	0.0	0.0	0.0	0.0	0.0	0.0
rps23	6228	symbol	H. sapiens	6228	H. sapiens	RPS23	ribosomal protein S23	GO:1990145 maintenance of translational fidelity;GO:0006614 SRP-dependent cotranslational protein targeting to membrane;GO:0034063 stress granule assembly		Ribosomal proteins	Cytosol;Endoplasmic reticulum(Enhanced)				0.0	0.0	1.0	0.0	0.0	0.0	0.0	0.0	0.0	0.0	0.0	0.0	0.0	0.0	0.0	0.0	0.0	0.0	0.0	0.0
SPTA1	6708	symbol	H. sapiens	6708	H. sapiens	SPTA1	spectrin alpha, erythrocytic 1	GO:0051693 actin filament capping;GO:0030835 negative regulation of actin filament depolymerization;GO:0030837 negative regulation of actin filament polymerization						(M5945)HALLMARK HEME METABOLISM	1.0	0.0	1.0	1.0	0.0	0.0	0.0	0.0	0.0	0.0	0.0	1.0	0.0	0.0	0.0	0.0	0.0	0.0	1.0	0.0
PHYH	5264	symbol	H. sapiens	5264	H. sapiens	PHYH	phytanoyl-CoA 2-hydroxylase	GO:0097089 methyl-branched fatty acid metabolic process;GO:0001561 fatty acid alpha-oxidation;GO:0006103 2-oxoglutarate metabolic process		Enzymes/ENZYME proteins/Oxidoreductases		Antihemophilic Factor (Recombinant) (Phytanoyl-coa dioxygenase activity);Vitamin C (Phytanoyl-coa dioxygenase activity)		(M5948)HALLMARK BILE ACID METABOLISM; (M5905)HALLMARK ADIPOGENESIS; (M5936)HALLMARK OXIDATIVE PHOSPHORYLATION	0.0	0.0	0.0	1.0	0.0	0.0	1.0	0.0	0.0	0.0	0.0	0.0	0.0	0.0	0.0	0.0	0.0	0.0	0.0	0.0
Car3	761	gene_synonym	H. sapiens	761	H. sapiens	CA3	carbonic anhydrase 3	GO:0015701 bicarbonate transport;GO:0006730 one-carbon metabolic process;GO:0045471 response to ethanol		Enzymes/ENZYME proteins/Lyases		Acetazolamide (Zinc ion binding);Zonisamide (Zinc ion binding);Ellagic Acid (Zinc ion binding)			0.0	0.0	0.0	0.0	0.0	0.0	0.0	0.0	1.0	1.0	0.0	0.0	0.0	0.0	0.0	0.0	0.0	0.0	0.0	0.0
ITGA11	22801	symbol	H. sapiens	22801	H. sapiens	ITGA11	integrin subunit alpha 11	GO:0038065 collagen-activated signaling pathway;GO:0006929 substrate-dependent cell migration;GO:0033627 cell adhesion mediated by integrin					(M47)PID INTEGRIN CS PATHWAY; (M67)PID ARF6 TRAFFICKING PATHWAY; (M18)PID INTEGRIN1 PATHWAY		0.0	0.0	0.0	0.0	0.0	0.0	0.0	1.0	0.0	0.0	0.0	0.0	1.0	0.0	0.0	0.0	0.0	0.0	0.0	0.0
RPS18	6222	symbol	H. sapiens	6222	H. sapiens	RPS18	ribosomal protein S18	GO:0006614 SRP-dependent cotranslational protein targeting to membrane;GO:0006613 cotranslational protein targeting to membrane;GO:0000184 nuclear-transcribed mRNA catabolic process, nonsense-mediated decay		Ribosomal proteins	Cytosol(Supported)				0.0	0.0	1.0	0.0	0.0	0.0	0.0	0.0	0.0	0.0	0.0	0.0	0.0	0.0	0.0	0.0	0.0	0.0	0.0	0.0
GSR	2936	symbol	H. sapiens	2936	H. sapiens	GSR	glutathione-disulfide reductase	GO:0015949 nucleobase-containing small molecule interconversion;GO:0098869 cellular oxidant detoxification;GO:1990748 cellular detoxification		Enzymes/ENZYME proteins/Oxidoreductases	Cytosol(Supported)Plasma membrane(Approved)	Glutathione (Nadp binding);NADH (Nadp binding);Carmustine (Nadp binding);3,6-Dihydroxy-Xanthene-9-Propionic Acid (Nadp binding);3-Sulfinoalanine (Nadp binding);Glutathionylspermidine Disulfide (Nadp binding);3-(Prop-2-Ene-1-Sulfinyl)-Propene-1-Thiol (Nadp binding);Flavin adenine dinucleotide (Nadp binding);Oxidized Glutathione Disulfide (Nadp binding);Meta-Nitro-Tyrosine (Nadp binding);2-(2-PHENY…		(M5938)HALLMARK REACTIVE OXIGEN SPECIES PATHWAY; (M5908)HALLMARK ANDROGEN RESPONSE; (M5902)HALLMARK APOPTOSIS	0.0	1.0	1.0	1.0	0.0	0.0	0.0	0.0	1.0	1.0	0.0	0.0	0.0	1.0	0.0	0.0	1.0	0.0	0.0	0.0
MYH2	4620	symbol	H. sapiens	4620	H. sapiens	MYH2	myosin heavy chain 2	GO:0038096 Fc-gamma receptor signaling pathway involved in phagocytosis;GO:0030049 muscle filament sliding;GO:0002431 Fc receptor mediated stimulatory signaling pathway					(M277)PID INTEGRIN A4B1 PATHWAY; (M16801)SIG REGULATION OF THE ACTIN CYTOSKELETON BY RHO GTPASES; (M159)PID AMB2 NEUTROPHILS PATHWAY	(M5909)HALLMARK MYOGENESIS	1.0	0.0	0.0	0.0	0.0	0.0	0.0	0.0	0.0	0.0	0.0	0.0	0.0	0.0	0.0	0.0	0.0	0.0	1.0	0.0
COQ6	51004	symbol	H. sapiens	51004	H. sapiens	COQ6	coenzyme Q6, monooxygenase	GO:0006744 ubiquinone biosynthetic process;GO:0006743 ubiquinone metabolic process;GO:1901663 quinone biosynthetic process							0.0	0.0	0.0	1.0	0.0	0.0	0.0	0.0	0.0	0.0	0.0	0.0	0.0	0.0	0.0	0.0	0.0	0.0	0.0	0.0
RAB5B	5869	symbol	H. sapiens	5869	H. sapiens	RAB5B	RAB5B, member RAS oncogene family	GO:0048227 plasma membrane to endosome transport;GO:0043312 neutrophil degranulation;GO:0002283 neutrophil activation involved in immune response		RAS pathway related proteins	Vesicles(Supported)				0.0	0.0	0.0	0.0	0.0	1.0	0.0	0.0	0.0	0.0	0.0	0.0	0.0	0.0	0.0	0.0	0.0	0.0	1.0	0.0
SERBP1	26135	symbol	H. sapiens	26135	H. sapiens	SERBP1	SERPINE1 mRNA binding protein 1	GO:0043488 regulation of mRNA stability;GO:0061013 regulation of mRNA catabolic process;GO:0043487 regulation of RNA stability			Cytosol(Enhanced)			(M5926)HALLMARK MYC TARGETS V1	0.0	0.0	1.0	0.0	0.0	0.0	0.0	0.0	0.0	0.0	0.0	0.0	0.0	0.0	0.0	0.0	0.0	0.0	0.0	0.0
Serpina1d	20703	symbol	M. musculus	5265	H. sapiens	SERPINA1	serpin family A member 1	GO:0048208 COPII vesicle coating;GO:0048207 vesicle targeting, rough ER to cis-Golgi;GO:0048199 vesicle targeting, to, from or within Golgi			Vesicles(Enhanced)	2-[3,4-Dihydroxy-2-Hydroxymethyl-5-(2-Hydroxy-Nonyl)-Tetrahydro-Furan-2-Yloxy]-6-Hydroxymethyl-Tetra Hydro-Pyran-3,4,5-Triol (Serine-type endopeptidase inhibitor activity);Beta-Mercaptoethanol (Serine-type endopeptidase inhibitor activity);Recombinant alpha 1-antitrypsin (Serine-type endopeptidase inhibitor activity)	(M285)PID HNF3A PATHWAY; (M19)PID P73PATHWAY; (M3468)NABA ECM REGULATORS	(M5946)HALLMARK COAGULATION; (M5907)HALLMARK ESTROGEN RESPONSE LATE; (M5921)HALLMARK COMPLEMENT	0.0	0.0	0.0	0.0	0.0	1.0	0.0	0.0	0.0	0.0	0.0	0.0	0.0	0.0	0.0	0.0	0.0	0.0	1.0	0.0
KRT10	3858	symbol	H. sapiens	3858	H. sapiens	KRT10	keratin 10	GO:0070268 cornification;GO:0031424 keratinization;GO:0018149 peptide cross-linking							0.0	0.0	0.0	0.0	0.0	0.0	0.0	0.0	0.0	0.0	0.0	0.0	0.0	0.0	1.0	0.0	0.0	0.0	0.0	0.0
KRT2	3849	symbol	H. sapiens	3849	H. sapiens	KRT2	keratin 2	GO:0032980 keratinocyte activation;GO:0003334 keratinocyte development;GO:0051546 keratinocyte migration			Cytosol;Golgi apparatus;Intermediate filaments(Approved)				0.0	0.0	0.0	0.0	0.0	0.0	0.0	0.0	0.0	0.0	0.0	1.0	0.0	0.0	1.0	0.0	0.0	0.0	0.0	0.0
KRT6A	3853	symbol	H. sapiens	3853	H. sapiens	KRT6A	keratin 6A	GO:0070268 cornification;GO:0031424 keratinization;GO:0045104 intermediate filament cytoskeleton organization			Intermediate filaments(Approved)				0.0	0.0	0.0	0.0	0.0	0.0	0.0	0.0	0.0	0.0	0.0	0.0	0.0	0.0	1.0	0.0	0.0	0.0	0.0	0.0
NES	10763	symbol	H. sapiens	10763	H. sapiens	NES	nestin	GO:0030844 positive regulation of intermediate filament depolymerization;GO:0030842 regulation of intermediate filament depolymerization;GO:0045106 intermediate filament depolymerization			Intermediate filaments(Enhanced)				0.0	0.0	0.0	0.0	0.0	0.0	0.0	0.0	0.0	0.0	0.0	0.0	0.0	0.0	1.0	0.0	0.0	0.0	0.0	0.0
Serpina1e	20704	symbol	M. musculus	5265	H. sapiens	SERPINA1	serpin family A member 1	GO:0048208 COPII vesicle coating;GO:0048207 vesicle targeting, rough ER to cis-Golgi;GO:0048199 vesicle targeting, to, from or within Golgi			Vesicles(Enhanced)	2-[3,4-Dihydroxy-2-Hydroxymethyl-5-(2-Hydroxy-Nonyl)-Tetrahydro-Furan-2-Yloxy]-6-Hydroxymethyl-Tetra Hydro-Pyran-3,4,5-Triol (Serine-type endopeptidase inhibitor activity);Beta-Mercaptoethanol (Serine-type endopeptidase inhibitor activity);Recombinant alpha 1-antitrypsin (Serine-type endopeptidase inhibitor activity)	(M285)PID HNF3A PATHWAY; (M19)PID P73PATHWAY; (M3468)NABA ECM REGULATORS	(M5946)HALLMARK COAGULATION; (M5907)HALLMARK ESTROGEN RESPONSE LATE; (M5921)HALLMARK COMPLEMENT	0.0	0.0	0.0	0.0	0.0	1.0	0.0	0.0	0.0	0.0	0.0	0.0	0.0	0.0	0.0	0.0	0.0	0.0	1.0	0.0
HNRNPF	3185	symbol	H. sapiens	3185	H. sapiens	HNRNPF	heterogeneous nuclear ribonucleoprotein F	GO:0035722 interleukin-12-mediated signaling pathway;GO:0071349 cellular response to interleukin-12;GO:0070671 response to interleukin-12			Nucleoplasm(Enhanced)				0.0	0.0	1.0	0.0	0.0	0.0	0.0	0.0	0.0	0.0	0.0	0.0	0.0	0.0	0.0	0.0	0.0	1.0	0.0	0.0
VIM	7431	symbol	H. sapiens	7431	H. sapiens	VIM	vimentin	GO:0070307 lens fiber cell development;GO:0060020 Bergmann glial cell differentiation;GO:0030049 muscle filament sliding			Intermediate filaments(Approved)		(M14)PID AURORA B PATHWAY; (M220)PID CASPASE PATHWAY	(M5930)HALLMARK EPITHELIAL MESENCHYMAL TRANSITION	1.0	0.0	1.0	0.0	0.0	0.0	0.0	0.0	0.0	0.0	0.0	1.0	0.0	0.0	1.0	0.0	0.0	0.0	0.0	0.0
UBR4	23352	symbol	H. sapiens	23352	H. sapiens	UBR4	ubiquitin protein ligase E3 component n-recognin 4	GO:0043312 neutrophil degranulation;GO:0002283 neutrophil activation involved in immune response;GO:0042119 neutrophil activation		Enzymes/ENZYME proteins/Transferases	Cytosol;Nucleoplasm(Supported)Centrosome(Approved)	HspE7 (Zinc ion binding);PCL-016 (Zinc ion binding)			0.0	0.0	1.0	0.0	0.0	1.0	0.0	0.0	0.0	0.0	0.0	0.0	0.0	0.0	0.0	0.0	0.0	0.0	0.0	0.0
MYBPC2	4606	symbol	H. sapiens	4606	H. sapiens	MYBPC2	myosin binding protein C, fast type	GO:0071688 striated muscle myosin thick filament assembly;GO:0030049 muscle filament sliding;GO:0033275 actin-myosin filament sliding							1.0	0.0	0.0	0.0	1.0	0.0	0.0	0.0	0.0	0.0	0.0	1.0	1.0	0.0	0.0	0.0	0.0	0.0	0.0	0.0
KRT5	3852	symbol	H. sapiens	3852	H. sapiens	KRT5	keratin 5	GO:0031581 hemidesmosome assembly;GO:0070268 cornification;GO:0031424 keratinization			Intermediate filaments(Supported)		(M236)PID DELTA NP63 PATHWAY; (M115)PID REG GR PATHWAY	(M5956)HALLMARK KRAS SIGNALING DN	0.0	0.0	0.0	0.0	0.0	0.0	0.0	0.0	0.0	0.0	0.0	0.0	0.0	0.0	1.0	0.0	0.0	0.0	0.0	0.0
KRT42	68239	symbol	M. musculus			None	None	None	None	None	None	None	None	None	nan	nan	nan	nan	nan	nan	nan	nan	nan	nan	nan	nan	nan	nan	nan	nan	nan	nan	nan	nan
EFR3B	22979	symbol	H. sapiens	22979	H. sapiens	EFR3B	EFR3 homolog B	GO:0046854 phosphatidylinositol phosphorylation;GO:0046834 lipid phosphorylation;GO:0046488 phosphatidylinositol metabolic process							0.0	0.0	1.0	0.0	0.0	0.0	1.0	0.0	0.0	0.0	0.0	0.0	0.0	0.0	0.0	0.0	0.0	0.0	0.0	0.0
RPS4X	6191	symbol	H. sapiens	6191	H. sapiens	RPS4X	ribosomal protein S4, X-linked	GO:0006614 SRP-dependent cotranslational protein targeting to membrane;GO:0006613 cotranslational protein targeting to membrane;GO:0000184 nuclear-transcribed mRNA catabolic process, nonsense-mediated decay		Ribosomal proteins			(M16801)SIG REGULATION OF THE ACTIN CYTOSKELETON BY RHO GTPASES; (M5193)SIG CHEMOTAXIS		0.0	0.0	1.0	0.0	0.0	0.0	0.0	0.0	1.0	0.0	0.0	0.0	0.0	0.0	0.0	0.0	0.0	0.0	0.0	0.0
RPL28	6158	symbol	H. sapiens	6158	H. sapiens	RPL28	ribosomal protein L28	GO:1903955 positive regulation of protein targeting to mitochondrion;GO:0006614 SRP-dependent cotranslational protein targeting to membrane;GO:1903214 regulation of protein targeting to mitochondrion		Ribosomal proteins	Cytosol;Endoplasmic reticulum(Supported)				0.0	0.0	1.0	0.0	0.0	0.0	0.0	0.0	0.0	0.0	1.0	0.0	0.0	0.0	0.0	0.0	0.0	0.0	0.0	0.0
ASAP2	8853	symbol	H. sapiens	8853	H. sapiens	ASAP2	ArfGAP with SH3 domain, ankyrin repeat and PH domain 2	GO:0043547 positive regulation of GTPase activity;GO:0043087 regulation of GTPase activity;GO:0051345 positive regulation of hydrolase activity			Cytosol(Supported)		(M67)PID ARF6 TRAFFICKING PATHWAY		0.0	0.0	0.0	0.0	0.0	0.0	0.0	0.0	0.0	0.0	0.0	0.0	0.0	0.0	0.0	0.0	0.0	0.0	0.0	0.0
MYH1	4619	symbol	H. sapiens	4619	H. sapiens	MYH1	myosin heavy chain 1	GO:0007018 microtubule-based movement;GO:0007017 microtubule-based process;GO:0006928 movement of cell or subcellular component						(M5909)HALLMARK MYOGENESIS	0.0	0.0	0.0	0.0	0.0	0.0	0.0	0.0	0.0	0.0	0.0	0.0	0.0	0.0	0.0	0.0	0.0	0.0	1.0	0.0
CKAP5	9793	symbol	H. sapiens	9793	H. sapiens	CKAP5	cytoskeleton associated protein 5	GO:0097711 ciliary basal body-plasma membrane docking;GO:0030951 establishment or maintenance of microtubule cytoskeleton polarity;GO:0007019 microtubule depolymerization			Centrosome(Supported)Nucleoli;Plasma membrane(Approved)		(M242)PID AURORA A PATHWAY; (M71)PID ILK PATHWAY	(M5893)HALLMARK MITOTIC SPINDLE	0.0	0.0	0.0	0.0	0.0	0.0	0.0	0.0	0.0	0.0	0.0	1.0	0.0	0.0	0.0	0.0	0.0	0.0	0.0	0.0
KRT1	3848	symbol	H. sapiens	3848	H. sapiens	KRT1	keratin 1	GO:0042730 fibrinolysis;GO:0001867 complement activation, lectin pathway;GO:0061436 establishment of skin barrier					(M223)PID BETA CATENIN NUC PATHWAY	(M5956)HALLMARK KRAS SIGNALING DN; (M5950)HALLMARK ALLOGRAFT REJECTION	0.0	0.0	0.0	0.0	0.0	1.0	0.0	0.0	0.0	1.0	0.0	0.0	0.0	0.0	1.0	0.0	0.0	0.0	0.0	0.0
DNAJC5	80331	symbol	H. sapiens	80331	H. sapiens	DNAJC5	DnaJ heat shock protein family (Hsp40) member C5	GO:0016079 synaptic vesicle exocytosis;GO:0043312 neutrophil degranulation;GO:0002283 neutrophil activation involved in immune response			Golgi apparatus(Uncertain)				0.0	0.0	0.0	0.0	0.0	1.0	0.0	0.0	0.0	0.0	0.0	0.0	0.0	0.0	0.0	0.0	0.0	0.0	0.0	0.0
RPL6	6128	symbol	H. sapiens	6128	H. sapiens	RPL6	ribosomal protein L6	GO:0006614 SRP-dependent cotranslational protein targeting to membrane;GO:0006613 cotranslational protein targeting to membrane;GO:0000184 nuclear-transcribed mRNA catabolic process, nonsense-mediated decay		Ribosomal proteins	Cytokinetic bridge;Microtubules(Approved)			(M5926)HALLMARK MYC TARGETS V1	0.0	0.0	1.0	0.0	0.0	0.0	0.0	0.0	0.0	0.0	0.0	0.0	0.0	0.0	0.0	0.0	0.0	0.0	0.0	0.0
ABHD12	26090	symbol	H. sapiens	26090	H. sapiens	ABHD12	abhydrolase domain containing 12	GO:0006660 phosphatidylserine catabolic process;GO:0052651 monoacylglycerol catabolic process;GO:0046462 monoacylglycerol metabolic process		Enzymes/ENZYME proteins/Hydrolases					0.0	0.0	0.0	0.0	0.0	0.0	1.0	0.0	0.0	0.0	0.0	0.0	0.0	0.0	0.0	0.0	1.0	0.0	0.0	0.0
CAR1	9970	gene_synonym	H. sapiens	9970	H. sapiens	NR1I3	nuclear receptor subfamily 1 group I member 3	GO:0030521 androgen receptor signaling pathway;GO:0030518 intracellular steroid hormone receptor signaling pathway;GO:0006367 transcription initiation from RNA polymerase II promoter		Nuclear receptors;Transcription factors/Zinc-coordinating DNA-binding domains	Nucleoplasm(Approved)	Prasterone (Zinc ion binding);16,17-Androstene-3-Ol (Zinc ion binding);(5BETA)-PREGNANE-3,20-DIONE (Zinc ion binding)	(M115)PID REG GR PATHWAY		0.0	0.0	0.0	0.0	0.0	0.0	0.0	0.0	0.0	0.0	0.0	0.0	0.0	0.0	0.0	0.0	0.0	0.0	0.0	0.0
c4b	721	symbol	H. sapiens	721	H. sapiens	C4B	complement C4B (Chido blood group)	GO:2000427 positive regulation of apoptotic cell clearance;GO:0008228 opsonization;GO:2000425 regulation of apoptotic cell clearance		Blood group antigen proteins					0.0	0.0	0.0	0.0	0.0	0.0	0.0	0.0	0.0	0.0	0.0	0.0	0.0	0.0	0.0	0.0	0.0	0.0	0.0	0.0
PRRC1	133619	symbol	H. sapiens	133619	H. sapiens	PRRC1	proline rich coiled-coil 1				Vesicles(Approved)				0.0	0.0	0.0	0.0	0.0	0.0	0.0	0.0	0.0	0.0	0.0	0.0	0.0	0.0	0.0	0.0	0.0	0.0	0.0	0.0
KRT16	3868	symbol	H. sapiens	3868	H. sapiens	KRT16	keratin 16	GO:0061436 establishment of skin barrier;GO:0051546 keratinocyte migration;GO:0070268 cornification			Intermediate filaments(Approved)				0.0	0.0	0.0	0.0	0.0	0.0	0.0	0.0	0.0	0.0	0.0	0.0	0.0	0.0	1.0	0.0	0.0	0.0	0.0	0.0
FXYD1	5348	symbol	H. sapiens	5348	H. sapiens	FXYD1	FXYD domain containing ion transport regulator 1	GO:1903278 positive regulation of sodium ion export across plasma membrane;GO:0010734 negative regulation of protein glutathionylation;GO:1903276 regulation of sodium ion export across plasma membrane			Cytosol;Nucleoli;Nucleus(Approved)			(M5909)HALLMARK MYOGENESIS	1.0	0.0	0.0	0.0	1.0	0.0	0.0	0.0	0.0	0.0	0.0	0.0	0.0	0.0	0.0	1.0	0.0	0.0	0.0	0.0
EFL1	79631	symbol	H. sapiens	79631	H. sapiens	EFL1	elongation factor like GTPase 1	GO:0046039 GTP metabolic process;GO:0042256 mature ribosome assembly;GO:1901068 guanosine-containing compound metabolic process			Cytosol(Approved)	S-(Methylmercury)-L-Cysteine (Ribosome binding);Deoxycholic Acid (Ribosome binding);Guanosine-5'-Diphosphate (Ribosome binding)			0.0	1.0	1.0	0.0	0.0	0.0	0.0	0.0	0.0	0.0	0.0	0.0	0.0	0.0	0.0	0.0	0.0	0.0	0.0	0.0
ARL8B	55207	symbol	H. sapiens	55207	H. sapiens	ARL8B	ADP ribosylation factor like GTPase 8B	GO:0032418 lysosome localization;GO:0007059 chromosome segregation;GO:0051640 organelle localization							0.0	0.0	0.0	0.0	0.0	0.0	0.0	0.0	0.0	0.0	0.0	0.0	0.0	0.0	0.0	0.0	0.0	0.0	0.0	0.0
NRD1	4898	gene_synonym	H. sapiens	4898	H. sapiens	NRDC	nardilysin convertase	GO:0051044 positive regulation of membrane protein ectodomain proteolysis;GO:0051043 regulation of membrane protein ectodomain proteolysis;GO:0006509 membrane protein ectodomain proteolysis		Enzymes/{ENZYME proteins/Hydrolases,Peptidases/Metallopeptidases}	Nucleoplasm(Approved)				0.0	0.0	0.0	0.0	0.0	0.0	0.0	0.0	0.0	0.0	0.0	0.0	0.0	0.0	0.0	0.0	0.0	0.0	0.0	0.0
RPL4	6124	symbol	H. sapiens	6124	H. sapiens	RPL4	ribosomal protein L4	GO:0006614 SRP-dependent cotranslational protein targeting to membrane;GO:0006613 cotranslational protein targeting to membrane;GO:0000184 nuclear-transcribed mRNA catabolic process, nonsense-mediated decay		Ribosomal proteins	Cytosol;Endoplasmic reticulum;Nucleoli(Supported)Nuclear bodies(Approved)				0.0	0.0	1.0	0.0	0.0	0.0	0.0	0.0	0.0	0.0	0.0	0.0	0.0	0.0	0.0	0.0	0.0	0.0	0.0	0.0
CECR5	27440	gene_synonym	H. sapiens	27440	H. sapiens	HDHD5	haloacid dehalogenase like hydrolase domain containing 5	GO:0046474 glycerophospholipid biosynthetic process;GO:0045017 glycerolipid biosynthetic process;GO:0008654 phospholipid biosynthetic process			Mitochondria(Approved)				0.0	0.0	0.0	0.0	0.0	0.0	0.0	0.0	0.0	0.0	0.0	0.0	0.0	0.0	0.0	0.0	0.0	0.0	0.0	0.0
RPL8	6132	symbol	H. sapiens	6132	H. sapiens	RPL8	ribosomal protein L8	GO:0006614 SRP-dependent cotranslational protein targeting to membrane;GO:0006613 cotranslational protein targeting to membrane;GO:0000184 nuclear-transcribed mRNA catabolic process, nonsense-mediated decay		Ribosomal proteins	Cytosol;Endoplasmic reticulum;Nucleoli(Enhanced)	Alpha-Hydroxy-Beta-Phenyl-Propionic Acid (Structural constituent of ribosome);Anisomycin (Structural constituent of ribosome);Puromycin (Structural constituent of ribosome)			0.0	0.0	1.0	0.0	0.0	0.0	0.0	0.0	0.0	0.0	0.0	0.0	0.0	0.0	0.0	0.0	0.0	0.0	0.0	0.0
CRKL	1399	symbol	H. sapiens	1399	H. sapiens	CRKL	CRK like proto-oncogene, adaptor protein	GO:0000186 activation of MAPKK activity;GO:1900026 positive regulation of substrate adhesion-dependent cell spreading;GO:0060017 parathyroid gland development			Nucleoplasm(Enhanced)Cytosol(Approved)		(M190)PID TCR JNK PATHWAY; (M206)PID PDGFRA PATHWAY; (M69)PID REELIN PATHWAY		0.0	0.0	0.0	0.0	0.0	0.0	0.0	0.0	0.0	0.0	0.0	0.0	0.0	0.0	0.0	0.0	0.0	0.0	0.0	0.0
SSR1	6745	symbol	H. sapiens	6745	H. sapiens	SSR1	signal sequence receptor subunit 1	GO:0036498 IRE1-mediated unfolded protein response;GO:0006613 cotranslational protein targeting to membrane;GO:0030968 endoplasmic reticulum unfolded protein response			Endoplasmic reticulum(Supported)			(M5922)HALLMARK UNFOLDED PROTEIN RESPONSE; (M5924)HALLMARK MTORC1 SIGNALING	0.0	0.0	1.0	0.0	0.0	0.0	0.0	0.0	0.0	0.0	0.0	0.0	0.0	0.0	0.0	0.0	0.0	0.0	0.0	0.0
RPL35A	6165	symbol	H. sapiens	6165	H. sapiens	RPL35A	ribosomal protein L35a	GO:0006614 SRP-dependent cotranslational protein targeting to membrane;GO:0006613 cotranslational protein targeting to membrane;GO:0000184 nuclear-transcribed mRNA catabolic process, nonsense-mediated decay		Ribosomal proteins					0.0	0.0	1.0	0.0	0.0	0.0	0.0	0.0	0.0	0.0	0.0	0.0	0.0	0.0	0.0	0.0	0.0	0.0	0.0	0.0
RPL15	6138	symbol	H. sapiens	6138	H. sapiens	RPL15	ribosomal protein L15	GO:0006614 SRP-dependent cotranslational protein targeting to membrane;GO:0006613 cotranslational protein targeting to membrane;GO:0000184 nuclear-transcribed mRNA catabolic process, nonsense-mediated decay		Ribosomal proteins		Alpha-Hydroxy-Beta-Phenyl-Propionic Acid (Structural constituent of ribosome);Anisomycin (Structural constituent of ribosome);Puromycin (Structural constituent of ribosome)			0.0	0.0	1.0	0.0	0.0	0.0	0.0	0.0	1.0	0.0	0.0	0.0	0.0	0.0	0.0	0.0	0.0	0.0	0.0	0.0
PRKACA	5566	symbol	H. sapiens	5566	H. sapiens	PRKACA	protein kinase cAMP-activated catalytic subunit alpha	GO:0010881 regulation of cardiac muscle contraction by regulation of the release of sequestered calcium ion;GO:0010880 regulation of release of sequestered calcium ion into cytosol by sarcoplasmic reticulum;GO:0060314 regulation of ryanodine-sensitive calcium-release channel activity	AGC Ser/Thr protein kinase family	Enzymes/{ENZYME proteins/Transferases,Kinases/AGC Ser/Thr protein kinases};RAS pathway related proteins	Cytosol(Approved)	Pentanal (Ubiquitin protein ligase binding);Balanol Analog 2 (Ubiquitin protein ligase binding);Balanol Analog 8 (Ubiquitin protein ligase binding);Phosphonothreonine (Ubiquitin protein ligase binding);Balanol Analog 1 (Ubiquitin protein ligase binding);3,5-Diiodotyrosine (Ubiquitin protein ligase binding);Balanol (Ubiquitin protein ligase binding);Phosphonoserine (Ubiquitin protein ligase bindin…	(M56)PID LPA4 PATHWAY; (M226)PID VEGFR1 PATHWAY; (M182)PID IL3 PATHWAY	(M5941)HALLMARK UV RESPONSE UP	1.0	1.0	1.0	0.0	1.0	0.0	0.0	1.0	0.0	0.0	0.0	0.0	0.0	1.0	0.0	0.0	0.0	0.0	1.0	0.0
ALAD	210	symbol	H. sapiens	210	H. sapiens	ALAD	aminolevulinate dehydratase	GO:0010266 response to vitamin B1;GO:0071284 cellular response to lead ion;GO:0070541 response to platinum ion		Enzymes/ENZYME proteins/Lyases		Aminolevulinic acid (Zinc ion binding);Delta-Amino Valeric Acid (Zinc ion binding);Laevulinic Acid (Zinc ion binding);4-Oxosebacic Acid (Zinc ion binding);Porphobilinogen (Zinc ion binding);3-(2-Aminoethyl)-4-(Aminomethyl)Heptanedioic Acid (Zinc ion binding);4,7-Dioxosebacic Acid (Zinc ion binding);5-hydroxyvaleric acid (Zinc ion binding)		(M5935)HALLMARK FATTY ACID METABOLISM; (M5945)HALLMARK HEME METABOLISM	0.0	0.0	0.0	1.0	0.0	1.0	0.0	0.0	1.0	1.0	0.0	0.0	0.0	0.0	0.0	0.0	0.0	0.0	0.0	1.0
MYH9	4627	symbol	H. sapiens	4627	H. sapiens	MYH9	myosin heavy chain 9	GO:1903923 positive regulation of protein processing in phagocytic vesicle;GO:1903919 negative regulation of actin filament severing;GO:1903921 regulation of protein processing in phagocytic vesicle			Actin filaments;Cytosol;Plasma membrane(Supported)			(M5919)HALLMARK HEDGEHOG SIGNALING; (M5915)HALLMARK APICAL JUNCTION; (M5909)HALLMARK MYOGENESIS	1.0	0.0	1.0	0.0	0.0	0.0	0.0	0.0	0.0	0.0	0.0	1.0	1.0	0.0	0.0	0.0	0.0	0.0	1.0	0.0
IVD	3712	symbol	H. sapiens	3712	H. sapiens	IVD	isovaleryl-CoA dehydrogenase	GO:0006552 leucine catabolic process;GO:0033539 fatty acid beta-oxidation using acyl-CoA dehydrogenase;GO:0006551 leucine metabolic process		Enzymes/ENZYME proteins/Oxidoreductases	Mitochondria(Enhanced)Nucleoplasm(Approved)	Flavin adenine dinucleotide (Oxidoreductase activity, acting on the ch-ch group of donors, with a flavin as acceptor);Coenzyme a Persulfide (Oxidoreductase activity, acting on the ch-ch group of donors, with a flavin as acceptor)			0.0	0.0	1.0	0.0	0.0	0.0	1.0	0.0	0.0	0.0	0.0	0.0	0.0	0.0	0.0	0.0	0.0	0.0	0.0	0.0
PBXIP1	57326	symbol	H. sapiens	57326	H. sapiens	PBXIP1	PBX homeobox interacting protein 1	GO:0045892 negative regulation of transcription, DNA-templated;GO:1903507 negative regulation of nucleic acid-templated transcription;GO:1902679 negative regulation of RNA biosynthetic process			Cytosol;Vesicles(Approved)				0.0	0.0	0.0	0.0	0.0	0.0	0.0	0.0	0.0	0.0	0.0	0.0	0.0	0.0	0.0	0.0	0.0	0.0	0.0	0.0
TMX2	51075	symbol	H. sapiens	51075	H. sapiens	TMX2	thioredoxin related transmembrane protein 2	GO:0045454 cell redox homeostasis;GO:0019725 cellular homeostasis;GO:0042592 homeostatic process			Cytosol;Nucleoplasm(Approved)				0.0	0.0	0.0	0.0	0.0	0.0	0.0	0.0	0.0	1.0	0.0	0.0	0.0	0.0	0.0	0.0	0.0	0.0	0.0	0.0
TXNRD1	7296	symbol	H. sapiens	7296	H. sapiens	TXNRD1	thioredoxin reductase 1	GO:0001887 selenium compound metabolic process;GO:0015949 nucleobase-containing small molecule interconversion;GO:0001707 mesoderm formation		Enzymes/ENZYME proteins/Oxidoreductases	Nucleus(Supported)	Arsenic trioxide (Thioredoxin-disulfide reductase activity);Nadph Dihydro-Nicotinamide-Adenine-Dinucleotidephosphate (Thioredoxin-disulfide reductase activity);Flavin adenine dinucleotide (Thioredoxin-disulfide reductase activity);Spermidine (Thioredoxin-disulfide reductase activity);Fotemustine (Thioredoxin-disulfide reductase activity);motexafin gadolinium (Thioredoxin-disulfide reductase activ…		(M5938)HALLMARK REACTIVE OXIGEN SPECIES PATHWAY; (M5924)HALLMARK MTORC1 SIGNALING	0.0	1.0	1.0	0.0	0.0	0.0	0.0	0.0	1.0	1.0	0.0	0.0	0.0	0.0	0.0	0.0	0.0	0.0	0.0	0.0
Hist1h2be	8344	symbol	H. sapiens	8344	H. sapiens	HIST1H2BE	histone cluster 1 H2B family member e	GO:0002227 innate immune response in mucosa;GO:0019731 antibacterial humoral response;GO:0002385 mucosal immune response			Cytosol;Nucleoplasm(Approved)				0.0	0.0	0.0	0.0	0.0	0.0	0.0	0.0	0.0	1.0	0.0	0.0	0.0	0.0	0.0	0.0	0.0	0.0	0.0	0.0
TPPP3	51673	symbol	H. sapiens	51673	H. sapiens	TPPP3	tubulin polymerization promoting protein family member 3	GO:0046785 microtubule polymerization;GO:0001578 microtubule bundle formation;GO:0031109 microtubule polymerization or depolymerization			Nucleoli fibrillar center(Approved)				0.0	0.0	0.0	0.0	0.0	0.0	0.0	0.0	0.0	0.0	0.0	1.0	0.0	0.0	0.0	0.0	0.0	0.0	0.0	0.0
CASQ2	845	symbol	H. sapiens	845	H. sapiens	CASQ2	calsequestrin 2	GO:0010881 regulation of cardiac muscle contraction by regulation of the release of sequestered calcium ion;GO:0060315 negative regulation of ryanodine-sensitive calcium-release channel activity;GO:0010880 regulation of release of sequestered calcium ion into cytosol by sarcoplasmic reticulum						(M5909)HALLMARK MYOGENESIS	1.0	0.0	0.0	0.0	1.0	0.0	0.0	0.0	1.0	0.0	0.0	1.0	1.0	0.0	0.0	0.0	1.0	0.0	0.0	0.0
EPHX2	2053	symbol	H. sapiens	2053	H. sapiens	EPHX2	epoxide hydrolase 2	GO:0046272 stilbene catabolic process;GO:0009810 stilbene metabolic process;GO:0019373 epoxygenase P450 pathway		Enzymes/ENZYME proteins/Hydrolases	Cytosol(Enhanced)	N-Cyclohexyl-N'-(4-Iodophenyl)Urea (Toxic substance binding);N-Cyclohexyl-N'-Decylurea (Toxic substance binding);N-Cyclohexyl-N'-(Propyl)Phenyl Urea (Toxic substance binding);N-[(CYCLOHEXYLAMINO)CARBONYL]GLYCINE (Toxic substance binding);4-{[(CYCLOHEXYLAMINO)CARBONYL]AMINO}BUTANOIC ACID (Toxic substance binding);6-{[(CYCLOHEXYLAMINO)CARBONYL]AMINO}HEXANOIC ACID (Toxic substance binding);7-{[(CYCL…		(M5949)HALLMARK PEROXISOME; (M5948)HALLMARK BILE ACID METABOLISM; (M5905)HALLMARK ADIPOGENESIS	0.0	1.0	1.0	0.0	1.0	0.0	1.0	0.0	1.0	1.0	0.0	0.0	0.0	0.0	0.0	0.0	1.0	0.0	0.0	0.0
GSTO1	9446	symbol	H. sapiens	9446	H. sapiens	GSTO1	glutathione S-transferase omega 1	GO:0014810 positive regulation of skeletal muscle contraction by regulation of release of sequestered calcium ion;GO:0014809 regulation of skeletal muscle contraction by regulation of release of sequestered calcium ion;GO:0010881 regulation of cardiac muscle contraction by regulation of the release of sequestered calcium ion		Enzymes/ENZYME proteins/{Oxidoreductases,Transferases}		Glutathione (Oxidoreductase activity)		(M5947)HALLMARK IL2 STAT5 SIGNALING; (M5934)HALLMARK XENOBIOTIC METABOLISM	1.0	0.0	0.0	1.0	1.0	0.0	0.0	0.0	1.0	1.0	0.0	0.0	0.0	1.0	0.0	0.0	1.0	1.0	0.0	0.0
MVP	9961	symbol	H. sapiens	9961	H. sapiens	MVP	major vault protein	GO:0031953 negative regulation of protein autophosphorylation;GO:0061099 negative regulation of protein tyrosine kinase activity;GO:0050732 negative regulation of peptidyl-tyrosine phosphorylation		Transporters/Transporter channels and pores	Cytosol(Enhanced)		(M17761)ST WNT BETA CATENIN PATHWAY	(M5949)HALLMARK PEROXISOME; (M5913)HALLMARK INTERFERON GAMMA RESPONSE	0.0	0.0	0.0	0.0	0.0	1.0	0.0	0.0	0.0	0.0	0.0	0.0	0.0	0.0	0.0	0.0	0.0	0.0	0.0	0.0
SYNGR2	9144	symbol	H. sapiens	9144	H. sapiens	SYNGR2	synaptogyrin 2	GO:0048499 synaptic vesicle membrane organization;GO:0045055 regulated exocytosis;GO:0006887 exocytosis			Golgi apparatus(Approved)			(M5909)HALLMARK MYOGENESIS; (M5947)HALLMARK IL2 STAT5 SIGNALING	0.0	0.0	0.0	0.0	0.0	1.0	0.0	0.0	0.0	0.0	0.0	0.0	0.0	0.0	0.0	0.0	0.0	0.0	0.0	0.0
HSPB1	3315	symbol	H. sapiens	3315	H. sapiens	HSPB1	heat shock protein family B (small) member 1	GO:0099641 anterograde axonal protein transport;GO:0038033 positive regulation of endothelial cell chemotaxis by VEGF-activated vascular endothelial growth factor receptor signaling pathway;GO:0099640 axo-dendritic protein transport			Cytosol(Enhanced)Plasma membrane(Supported)	OGX-427 (Ubiquitin binding)	(M199)PID P38 MK2 PATHWAY; (M12012)ST P38 MAPK PATHWAY; (M229)PID P38 ALPHA BETA DOWNSTREAM PATHWAY	(M5916)HALLMARK APICAL SURFACE; (M5902)HALLMARK APOPTOSIS	0.0	0.0	1.0	0.0	0.0	0.0	0.0	0.0	0.0	1.0	0.0	0.0	0.0	0.0	0.0	0.0	0.0	0.0	0.0	0.0
SCP2	6342	symbol	H. sapiens	6342	H. sapiens	SCP2	sterol carrier protein 2	GO:0032385 positive regulation of intracellular cholesterol transport;GO:0032382 positive regulation of intracellular sterol transport;GO:0032383 regulation of intracellular cholesterol transport		Enzymes/ENZYME proteins/Transferases	Peroxisomes(Enhanced)			(M5949)HALLMARK PEROXISOME; (M5948)HALLMARK BILE ACID METABOLISM; (M5905)HALLMARK ADIPOGENESIS	0.0	1.0	0.0	0.0	0.0	0.0	1.0	0.0	0.0	0.0	0.0	0.0	0.0	0.0	0.0	0.0	0.0	1.0	0.0	0.0
ACOX1	51	symbol	H. sapiens	51	H. sapiens	ACOX1	acyl-CoA oxidase 1	GO:0033540 fatty acid beta-oxidation using acyl-CoA oxidase;GO:0036109 alpha-linolenic acid metabolic process;GO:0033539 fatty acid beta-oxidation using acyl-CoA dehydrogenase		Enzymes/ENZYME proteins/Oxidoreductases	Vesicles(Enhanced)Nucleus(Approved)	Flavin adenine dinucleotide (Receptor binding);(3R)-3-HYDROXYDODECANOIC ACID (Receptor binding)		(M5949)HALLMARK PEROXISOME; (M5935)HALLMARK FATTY ACID METABOLISM; (M5905)HALLMARK ADIPOGENESIS	0.0	1.0	0.0	0.0	0.0	0.0	1.0	0.0	0.0	0.0	0.0	0.0	0.0	0.0	0.0	0.0	0.0	0.0	0.0	0.0
Acaa1a	113868	symbol	M. musculus	30	H. sapiens	ACAA1	acetyl-CoA acyltransferase 1	GO:0033540 fatty acid beta-oxidation using acyl-CoA oxidase;GO:0036109 alpha-linolenic acid metabolic process;GO:0006635 fatty acid beta-oxidation		Enzymes/ENZYME proteins/Transferases	Peroxisomes(Enhanced)	Trimetazidine (Palmitoyl-coa oxidase activity)		(M5949)HALLMARK PEROXISOME; (M5935)HALLMARK FATTY ACID METABOLISM; (M5941)HALLMARK UV RESPONSE UP	0.0	1.0	0.0	0.0	0.0	1.0	1.0	0.0	0.0	0.0	0.0	0.0	0.0	0.0	0.0	0.0	0.0	0.0	0.0	0.0
MYH11	4629	symbol	H. sapiens	4629	H. sapiens	MYH11	myosin heavy chain 11	GO:0030241 skeletal muscle myosin thick filament assembly;GO:0048739 cardiac muscle fiber development;GO:0014866 skeletal myofibril assembly			Cytosol;Plasma membrane(Approved)	Tetrafluoroaluminate Ion (Structural constituent of muscle)		(M5909)HALLMARK MYOGENESIS	1.0	0.0	1.0	0.0	0.0	0.0	0.0	1.0	0.0	0.0	0.0	1.0	1.0	0.0	0.0	0.0	0.0	0.0	1.0	0.0
TCEAL5	340543	symbol	H. sapiens	340543	H. sapiens	TCEAL5	transcription elongation factor A like 5	GO:0006357 regulation of transcription by RNA polymerase II;GO:0006366 transcription by RNA polymerase II;GO:0006355 regulation of transcription, DNA-templated			Cytosol;Nucleoplasm(Uncertain)				0.0	0.0	0.0	0.0	0.0	0.0	0.0	0.0	0.0	0.0	0.0	0.0	0.0	0.0	0.0	0.0	0.0	0.0	0.0	0.0
NUDT7	283927	symbol	H. sapiens	283927	H. sapiens	NUDT7	nudix hydrolase 7	GO:0015938 coenzyme A catabolic process;GO:0034031 ribonucleoside bisphosphate catabolic process;GO:0034034 purine nucleoside bisphosphate catabolic process			Golgi apparatus;Nucleoplasm(Approved)				0.0	1.0	1.0	1.0	0.0	0.0	1.0	0.0	0.0	1.0	0.0	0.0	0.0	1.0	0.0	0.0	0.0	0.0	0.0	0.0
HSD17B4	3295	symbol	H. sapiens	3295	H. sapiens	HSD17B4	hydroxysteroid 17-beta dehydrogenase 4	GO:0036111 very long-chain fatty-acyl-CoA metabolic process;GO:0033540 fatty acid beta-oxidation using acyl-CoA oxidase;GO:0036112 medium-chain fatty-acyl-CoA metabolic process		Enzymes/ENZYME proteins/{Lyases,Oxidoreductases}	Peroxisomes(Enhanced)	NADH (Receptor binding);3r-Hydroxydecanoyl-Coa (Receptor binding)		(M5949)HALLMARK PEROXISOME; (M5948)HALLMARK BILE ACID METABOLISM; (M5935)HALLMARK FATTY ACID METABOLISM	0.0	1.0	0.0	1.0	0.0	0.0	1.0	0.0	0.0	0.0	0.0	0.0	0.0	1.0	1.0	0.0	0.0	0.0	0.0	0.0
NDUFV3	4731	symbol	H. sapiens	4731	H. sapiens	NDUFV3	NADH:ubiquinone oxidoreductase subunit V3	GO:0006120 mitochondrial electron transport, NADH to ubiquinone;GO:0042775 mitochondrial ATP synthesis coupled electron transport;GO:0042773 ATP synthesis coupled electron transport			Mitochondria(Enhanced)	NADH (Poly(a) rna binding)	(M285)PID HNF3A PATHWAY; (M200)PID ERA GENOMIC PATHWAY	(M5937)HALLMARK GLYCOLYSIS	0.0	1.0	0.0	0.0	0.0	0.0	0.0	0.0	0.0	0.0	1.0	0.0	0.0	0.0	0.0	0.0	0.0	0.0	0.0	0.0
MYOT	9499	symbol	H. sapiens	9499	H. sapiens	MYOT	myotilin	GO:0006936 muscle contraction;GO:0003012 muscle system process;GO:0003008 system process						(M5956)HALLMARK KRAS SIGNALING DN	1.0	0.0	0.0	0.0	0.0	0.0	0.0	0.0	0.0	0.0	0.0	0.0	0.0	0.0	0.0	0.0	0.0	0.0	0.0	0.0
GBE1	2632	symbol	H. sapiens	2632	H. sapiens	GBE1	1,4-alpha-glucan branching enzyme 1	GO:0005978 glycogen biosynthetic process;GO:0009250 glucan biosynthetic process;GO:0005977 glycogen metabolic process		Enzymes/ENZYME proteins/Transferases	Cytosol;Nucleoplasm(Approved)			(M5924)HALLMARK MTORC1 SIGNALING; (M5905)HALLMARK ADIPOGENESIS; (M5891)HALLMARK HYPOXIA	0.0	1.0	0.0	0.0	0.0	0.0	0.0	0.0	0.0	0.0	0.0	0.0	0.0	1.0	0.0	0.0	0.0	0.0	0.0	0.0
CAT	847	symbol	H. sapiens	847	H. sapiens	CAT	catalase	GO:0033591 response to L-ascorbic acid;GO:0033197 response to vitamin E;GO:0001657 ureteric bud development		Enzymes/ENZYME proteins/Oxidoreductases	Cytosol;Vesicles(Supported)	Fomepizole (Receptor binding)	(M136)PID FOXO PATHWAY	(M5938)HALLMARK REACTIVE OXIGEN SPECIES PATHWAY; (M5949)HALLMARK PEROXISOME; (M5948)HALLMARK BILE ACID METABOLISM	0.0	1.0	0.0	1.0	0.0	1.0	1.0	0.0	1.0	1.0	0.0	0.0	0.0	0.0	0.0	0.0	0.0	0.0	0.0	1.0
SRSF5	6430	symbol	H. sapiens	6430	H. sapiens	SRSF5	serine and arginine rich splicing factor 5	GO:0006376 mRNA splice site selection;GO:0006406 mRNA export from nucleus;GO:0071427 mRNA-containing ribonucleoprotein complex export from nucleus			Nucleoli;Nucleus(Enhanced)				0.0	0.0	1.0	0.0	0.0	0.0	0.0	0.0	0.0	0.0	0.0	0.0	0.0	0.0	0.0	0.0	0.0	0.0	0.0	0.0
KCNMA1	3778	symbol	H. sapiens	3778	H. sapiens	KCNMA1	potassium calcium-activated channel subfamily M alpha 1	GO:0060083 smooth muscle contraction involved in micturition;GO:0014832 urinary bladder smooth muscle contraction;GO:0045794 negative regulation of cell volume		Voltage-gated ion channels/Calcium-Activated Potassium Channels		Chlorzoxazone (Voltage-gated potassium channel activity);Bendroflumethiazide (Voltage-gated potassium channel activity);Procaine (Voltage-gated potassium channel activity);Hydroflumethiazide (Voltage-gated potassium channel activity);Hydrochlorothiazide (Voltage-gated potassium channel activity);Cromoglicic acid (Voltage-gated potassium channel activity);Miconazole (Voltage-gated potassium channe…		(M5942)HALLMARK UV RESPONSE DN	1.0	0.0	0.0	0.0	1.0	0.0	0.0	0.0	1.0	0.0	0.0	0.0	0.0	0.0	0.0	0.0	0.0	0.0	0.0	1.0
NQO1	1728	symbol	H. sapiens	1728	H. sapiens	NQO1	NAD(P)H quinone dehydrogenase 1	GO:0019430 removal of superoxide radicals;GO:1904880 response to hydrogen sulfide;GO:0071451 cellular response to superoxide		Enzymes/ENZYME proteins/Oxidoreductases	Cytosol(Enhanced)	Menadione (Superoxide dismutase activity);Dicoumarol (Superoxide dismutase activity);Duroquinone (Superoxide dismutase activity);3-Hydroxymethyl-5-Aziridinyl-1methyl-2-[1h-Indole-4,7-Dione]-Propanol (Superoxide dismutase activity);5-Methoxy-1,2-Dimethyl-3-(4-Nitrophenoxymethyl)Indole-4,7-Dione (Superoxide dismutase activity);Cibacron Blue (Superoxide dismutase activity);Flavin adenine dinucleotid…	(M256)PID TAP63 PATHWAY	(M5938)HALLMARK REACTIVE OXIGEN SPECIES PATHWAY; (M5909)HALLMARK MYOGENESIS; (M5934)HALLMARK XENOBIOTIC METABOLISM	0.0	1.0	1.0	1.0	0.0	0.0	0.0	0.0	1.0	1.0	0.0	0.0	0.0	0.0	0.0	0.0	1.0	0.0	0.0	0.0
STBD1	8987	symbol	H. sapiens	8987	H. sapiens	STBD1	starch binding domain 1	GO:0061723 glycophagy;GO:0005980 glycogen catabolic process;GO:0043312 neutrophil degranulation		Transporters	Cytosol(Supported)			(M5891)HALLMARK HYPOXIA	0.0	1.0	0.0	0.0	0.0	1.0	0.0	0.0	0.0	0.0	0.0	0.0	0.0	0.0	0.0	0.0	0.0	0.0	0.0	0.0
YBX2	51087	symbol	H. sapiens	51087	H. sapiens	YBX2	Y-box binding protein 2	GO:0009386 translational attenuation;GO:0048599 oocyte development;GO:0009994 oocyte differentiation		Transcription factors	Nucleoli fibrillar center(Supported)			(M5951)HALLMARK SPERMATOGENESIS; (M5956)HALLMARK KRAS SIGNALING DN	0.0	0.0	0.0	0.0	0.0	0.0	0.0	0.0	0.0	0.0	0.0	0.0	0.0	0.0	0.0	0.0	0.0	0.0	0.0	0.0

## Sheet: Enrichment
GroupID	Category	Term	Description	LogP	Log(q-value)	InTerm_InList	Genes	Symbols
1_Summary	GO Biological Processes	GO:0006936	muscle contraction	-18.2126	-13.9177	27/353	18,488,801,845,1410,3778,4606,4620,4622,4629,5348,5566,5608,7125,7134,7138,7169,7171,7431,8082,8557,9446,9499,26287,29895,30845,85366,7919,8996,302,4627,825,6708,84033	ABAT,ATP2A2,CALM1,CASQ2,CRYAB,KCNMA1,MYBPC2,MYH2,MYH4,MYH11,FXYD1,PRKACA,MAP2K6,TNNC2,TNNC1,TNNT1,TPM2,TPM4,VIM,SSPN,TCAP,GSTO1,MYOT,ANKRD2,MYLPF,EHD3,MYLK2,DDX39B,NOL3,ANXA2,MYH9,CAPN3,SPTA1,OBSCN
1_Member	GO Biological Processes	GO:0006936	muscle contraction	-18.2126	-13.9177	27/353	18,488,801,845,1410,3778,4606,4620,4622,4629,5348,5566,5608,7125,7134,7138,7169,7171,7431,8082,8557,9446,9499,26287,29895,30845,85366	ABAT,ATP2A2,CALM1,CASQ2,CRYAB,KCNMA1,MYBPC2,MYH2,MYH4,MYH11,FXYD1,PRKACA,MAP2K6,TNNC2,TNNC1,TNNT1,TPM2,TPM4,VIM,SSPN,TCAP,GSTO1,MYOT,ANKRD2,MYLPF,EHD3,MYLK2
1_Member	GO Biological Processes	GO:0003012	muscle system process	-17.5046	-13.5108	29/451	18,488,801,845,1410,3778,4606,4620,4622,4629,5348,5566,5608,7125,7134,7138,7169,7171,7431,7919,8082,8557,8996,9446,9499,26287,29895,30845,85366	ABAT,ATP2A2,CALM1,CASQ2,CRYAB,KCNMA1,MYBPC2,MYH2,MYH4,MYH11,FXYD1,PRKACA,MAP2K6,TNNC2,TNNC1,TNNT1,TPM2,TPM4,VIM,DDX39B,SSPN,TCAP,NOL3,GSTO1,MYOT,ANKRD2,MYLPF,EHD3,MYLK2
1_Member	GO Biological Processes	GO:0030049	muscle filament sliding	-14.0951	-10.4992	11/39	4606,4620,4622,7125,7134,7138,7169,7171,7431,8557,85366	MYBPC2,MYH2,MYH4,TNNC2,TNNC1,TNNT1,TPM2,TPM4,VIM,TCAP,MYLK2
1_Member	GO Biological Processes	GO:0033275	actin-myosin filament sliding	-14.0951	-10.4992	11/39	4606,4620,4622,7125,7134,7138,7169,7171,7431,8557,85366	MYBPC2,MYH2,MYH4,TNNC2,TNNC1,TNNT1,TPM2,TPM4,VIM,TCAP,MYLK2
1_Member	Reactome Gene Sets	R-HSA-397014	Muscle contraction	-11.0221	-7.90335	16/206	302,488,801,845,4606,4629,5348,5566,7125,7134,7138,7169,7171,7431,8557,29895	ANXA2,ATP2A2,CALM1,CASQ2,MYBPC2,MYH11,FXYD1,PRKACA,TNNC2,TNNC1,TNNT1,TPM2,TPM4,VIM,TCAP,MYLPF
1_Member	Reactome Gene Sets	R-HSA-390522	Striated Muscle Contraction	-9.47041	-6.78833	8/36	4606,7125,7134,7138,7169,7171,7431,8557	MYBPC2,TNNC2,TNNC1,TNNT1,TPM2,TPM4,VIM,TCAP
1_Member	GO Biological Processes	GO:0030048	actin filament-based movement	-9.1784	-6.53675	12/132	4606,4620,4622,4627,7125,7134,7138,7169,7171,7431,8557,85366	MYBPC2,MYH2,MYH4,MYH9,TNNC2,TNNC1,TNNT1,TPM2,TPM4,VIM,TCAP,MYLK2
1_Member	GO Biological Processes	GO:0070252	actin-mediated cell contraction	-8.901	-6.29634	11/110	4606,4620,4622,7125,7134,7138,7169,7171,7431,8557,85366	MYBPC2,MYH2,MYH4,TNNC2,TNNC1,TNNT1,TPM2,TPM4,VIM,TCAP,MYLK2
1_Member	GO Biological Processes	GO:0003009	skeletal muscle contraction	-4.91633	-2.80331	5/38	7125,7134,7138,8557,9446	TNNC2,TNNC1,TNNT1,TCAP,GSTO1
1_Member	GO Biological Processes	GO:0050879	multicellular organismal movement	-4.41127	-2.37168	5/48	7125,7134,7138,8557,9446	TNNC2,TNNC1,TNNT1,TCAP,GSTO1
1_Member	GO Biological Processes	GO:0050881	musculoskeletal movement	-4.41127	-2.37168	5/48	7125,7134,7138,8557,9446	TNNC2,TNNC1,TNNT1,TCAP,GSTO1
1_Member	GO Biological Processes	GO:0014883	transition between fast and slow fiber	-4.39851	-2.36372	3/9	488,7134,7138	ATP2A2,TNNC1,TNNT1
1_Member	GO Biological Processes	GO:0030029	actin filament-based process	-4.35762	-2.32757	17/698	825,845,4606,4620,4622,4627,4629,6708,7125,7134,7138,7169,7171,7431,8557,84033,85366	CAPN3,CASQ2,MYBPC2,MYH2,MYH4,MYH9,MYH11,SPTA1,TNNC2,TNNC1,TNNT1,TPM2,TPM4,VIM,TCAP,OBSCN,MYLK2
1_Member	GO Biological Processes	GO:0014733	regulation of skeletal muscle adaptation	-3.68004	-1.71762	3/15	488,7134,7138	ATP2A2,TNNC1,TNNT1
1_Member	GO Biological Processes	GO:0043500	muscle adaptation	-3.58147	-1.62705	6/111	488,7134,7138,7919,8557,8996	ATP2A2,TNNC1,TNNT1,DDX39B,TCAP,NOL3
1_Member	GO Biological Processes	GO:0043502	regulation of muscle adaptation	-3.01228	-1.14392	5/95	488,7134,7138,7919,8996	ATP2A2,TNNC1,TNNT1,DDX39B,NOL3
1_Member	GO Biological Processes	GO:0043501	skeletal muscle adaptation	-3.00169	-1.13632	3/25	488,7134,7138	ATP2A2,TNNC1,TNNT1
1_Member	GO Biological Processes	GO:0014888	striated muscle adaptation	-2.98976	-1.13632	4/56	488,7134,7138,8557	ATP2A2,TNNC1,TNNT1,TCAP
2_Summary	GO Biological Processes	GO:0022900	electron transport chain	-14.2974	-10.4992	18/179	1346,1347,1537,2936,4697,4702,4715,4716,4718,4729,4731,6390,7296,7388,27294,51079,54539,57017,5566,7332,51,158,801,847,2632,8987,83440,488,18,30,1728,2053,3295,4622,6342,6697,9588,10935,57016,171425,2739,4831,79631,283927,5373	COX7A1,COX7A2,CYC1,GSR,NDUFA4,NDUFA8,NDUFB9,NDUFB10,NDUFC2,NDUFV2,NDUFV3,SDHB,TXNRD1,UQCRH,DHDH,NDUFA13,NDUFB11,COQ9,PRKACA,UBE2L3,ACOX1,ADSL,CALM1,CAT,GBE1,STBD1,ADPGK,ATP2A2,ABAT,ACAA1,NQO1,EPHX2,HSD17B4,MYH4,SCP2,SPR,PRDX6,PRDX3,AKR1B10,CLYBL,GLO1,NME2,EFL1,NUDT7,PMM2
2_Member	GO Biological Processes	GO:0022900	electron transport chain	-14.2974	-10.4992	18/179	1346,1347,1537,2936,4697,4702,4715,4716,4718,4729,4731,6390,7296,7388,27294,51079,54539,57017	COX7A1,COX7A2,CYC1,GSR,NDUFA4,NDUFA8,NDUFB9,NDUFB10,NDUFC2,NDUFV2,NDUFV3,SDHB,TXNRD1,UQCRH,DHDH,NDUFA13,NDUFB11,COQ9
2_Member	KEGG Pathway	hsa05012	Parkinson's disease	-13.5385	-10.0218	16/142	1346,1347,1537,4697,4702,4715,4716,4718,4729,4731,5566,6390,7332,7388,51079,54539	COX7A1,COX7A2,CYC1,NDUFA4,NDUFA8,NDUFB9,NDUFB10,NDUFC2,NDUFV2,NDUFV3,PRKACA,SDHB,UBE2L3,UQCRH,NDUFA13,NDUFB11
2_Member	GO Biological Processes	GO:0006091	generation of precursor metabolites and energy	-13.3616	-9.91182	25/463	51,158,801,847,1346,1347,1537,2632,2936,4697,4702,4715,4716,4718,4729,4731,6390,7296,7388,8987,27294,51079,54539,57017,83440	ACOX1,ADSL,CALM1,CAT,COX7A1,COX7A2,CYC1,GBE1,GSR,NDUFA4,NDUFA8,NDUFB9,NDUFB10,NDUFC2,NDUFV2,NDUFV3,SDHB,TXNRD1,UQCRH,STBD1,DHDH,NDUFA13,NDUFB11,COQ9,ADPGK
2_Member	KEGG Pathway	hsa05010	Alzheimer's disease	-12.2667	-8.91546	16/171	488,801,1346,1347,1537,4697,4702,4715,4716,4718,4729,4731,6390,7388,51079,54539	ATP2A2,CALM1,COX7A1,COX7A2,CYC1,NDUFA4,NDUFA8,NDUFB9,NDUFB10,NDUFC2,NDUFV2,NDUFV3,SDHB,UQCRH,NDUFA13,NDUFB11
2_Member	GO Biological Processes	GO:0017144	drug metabolic process	-11.569	-8.2741	29/766	18,30,51,158,847,1537,1728,2053,3295,4622,4697,4702,4715,4716,4718,4729,4731,6342,6390,6697,7388,9588,10935,51079,54539,57016,57017,83440,171425	ABAT,ACAA1,ACOX1,ADSL,CAT,CYC1,NQO1,EPHX2,HSD17B4,MYH4,NDUFA4,NDUFA8,NDUFB9,NDUFB10,NDUFC2,NDUFV2,NDUFV3,SCP2,SDHB,SPR,UQCRH,PRDX6,PRDX3,NDUFA13,NDUFB11,AKR1B10,COQ9,ADPGK,CLYBL
2_Member	KEGG Pathway	hsa00190	Oxidative phosphorylation	-11.4949	-8.24146	14/133	1346,1347,1537,4697,4702,4715,4716,4718,4729,4731,6390,7388,51079,54539	COX7A1,COX7A2,CYC1,NDUFA4,NDUFA8,NDUFB9,NDUFB10,NDUFC2,NDUFV2,NDUFV3,SDHB,UQCRH,NDUFA13,NDUFB11
2_Member	GO Biological Processes	GO:0022904	respiratory electron transport chain	-11.2575	-8.04181	13/112	1537,4697,4702,4715,4716,4718,4729,4731,6390,7388,51079,54539,57017	CYC1,NDUFA4,NDUFA8,NDUFB9,NDUFB10,NDUFC2,NDUFV2,NDUFV3,SDHB,UQCRH,NDUFA13,NDUFB11,COQ9
2_Member	GO Biological Processes	GO:0015980	energy derivation by oxidation of organic compounds	-11.062	-7.90335	18/276	158,801,847,1537,2632,4697,4702,4715,4716,4718,4729,4731,6390,7388,8987,51079,54539,57017	ADSL,CALM1,CAT,CYC1,GBE1,NDUFA4,NDUFA8,NDUFB9,NDUFB10,NDUFC2,NDUFV2,NDUFV3,SDHB,UQCRH,STBD1,NDUFA13,NDUFB11,COQ9
2_Member	GO Biological Processes	GO:0006120	mitochondrial electron transport, NADH to ubiquinone	-11.0367	-7.90335	10/52	4697,4702,4715,4716,4718,4729,4731,51079,54539,57017	NDUFA4,NDUFA8,NDUFB9,NDUFB10,NDUFC2,NDUFV2,NDUFV3,NDUFA13,NDUFB11,COQ9
2_Member	GO Biological Processes	GO:0042775	mitochondrial ATP synthesis coupled electron transport	-10.9289	-7.85249	12/94	1537,4697,4702,4715,4716,4718,4729,4731,7388,51079,54539,57017	CYC1,NDUFA4,NDUFA8,NDUFB9,NDUFB10,NDUFC2,NDUFV2,NDUFV3,UQCRH,NDUFA13,NDUFB11,COQ9
2_Member	GO Biological Processes	GO:0042773	ATP synthesis coupled electron transport	-10.8732	-7.83364	12/95	1537,4697,4702,4715,4716,4718,4729,4731,7388,51079,54539,57017	CYC1,NDUFA4,NDUFA8,NDUFB9,NDUFB10,NDUFC2,NDUFV2,NDUFV3,UQCRH,NDUFA13,NDUFB11,COQ9
2_Member	KEGG Pathway	hsa04932	Non-alcoholic fatty liver disease (NAFLD)	-10.8179	-7.82403	14/149	1346,1347,1537,4697,4702,4715,4716,4718,4729,4731,6390,7388,51079,54539	COX7A1,COX7A2,CYC1,NDUFA4,NDUFA8,NDUFB9,NDUFB10,NDUFC2,NDUFV2,NDUFV3,SDHB,UQCRH,NDUFA13,NDUFB11
2_Member	GO Biological Processes	GO:0045333	cellular respiration	-10.7314	-7.75873	15/182	158,847,1537,4697,4702,4715,4716,4718,4729,4731,6390,7388,51079,54539,57017	ADSL,CAT,CYC1,NDUFA4,NDUFA8,NDUFB9,NDUFB10,NDUFC2,NDUFV2,NDUFV3,SDHB,UQCRH,NDUFA13,NDUFB11,COQ9
2_Member	Reactome Gene Sets	R-HSA-611105	Respiratory electron transport	-10.5525	-7.61935	12/101	1537,4697,4702,4715,4716,4718,4729,4731,6390,7388,51079,54539	CYC1,NDUFA4,NDUFA8,NDUFB9,NDUFB10,NDUFC2,NDUFV2,NDUFV3,SDHB,UQCRH,NDUFA13,NDUFB11
2_Member	CORUM	CORUM:178	Respiratory chain complex I (holoenzyme), mitochondrial	-10.2417	-7.37822	9/44	4697,4702,4715,4716,4718,4729,4731,51079,54539	NDUFA4,NDUFA8,NDUFB9,NDUFB10,NDUFC2,NDUFV2,NDUFV3,NDUFA13,NDUFB11
2_Member	GO Biological Processes	GO:0006119	oxidative phosphorylation	-9.92536	-7.12186	12/114	1537,4697,4702,4715,4716,4718,4729,4731,7388,51079,54539,57017	CYC1,NDUFA4,NDUFA8,NDUFB9,NDUFB10,NDUFC2,NDUFV2,NDUFV3,UQCRH,NDUFA13,NDUFB11,COQ9
2_Member	Reactome Gene Sets	R-HSA-163200	Respiratory electron transport, ATP synthesis by chemiosmotic coupling, and heat production by uncou	-9.49528	-6.80248	12/124	1537,4697,4702,4715,4716,4718,4729,4731,6390,7388,51079,54539	CYC1,NDUFA4,NDUFA8,NDUFB9,NDUFB10,NDUFC2,NDUFV2,NDUFV3,SDHB,UQCRH,NDUFA13,NDUFB11
2_Member	KEGG Pathway	hsa05016	Huntington's disease	-9.31202	-6.65063	14/193	1346,1347,1537,4697,4702,4715,4716,4718,4729,4731,6390,7388,51079,54539	COX7A1,COX7A2,CYC1,NDUFA4,NDUFA8,NDUFB9,NDUFB10,NDUFC2,NDUFV2,NDUFV3,SDHB,UQCRH,NDUFA13,NDUFB11
2_Member	Reactome Gene Sets	R-HSA-1428517	The citric acid (TCA) cycle and respiratory electron transport	-8.99605	-6.37329	13/169	1537,2739,4697,4702,4715,4716,4718,4729,4731,6390,7388,51079,54539	CYC1,GLO1,NDUFA4,NDUFA8,NDUFB9,NDUFB10,NDUFC2,NDUFV2,NDUFV3,SDHB,UQCRH,NDUFA13,NDUFB11
2_Member	GO Biological Processes	GO:0009205	purine ribonucleoside triphosphate metabolic process	-8.44363	-5.90464	16/308	1537,4622,4697,4702,4715,4716,4718,4729,4731,4831,7388,51079,54539,57017,79631,83440	CYC1,MYH4,NDUFA4,NDUFA8,NDUFB9,NDUFB10,NDUFC2,NDUFV2,NDUFV3,NME2,UQCRH,NDUFA13,NDUFB11,COQ9,EFL1,ADPGK
2_Member	GO Biological Processes	GO:0009199	ribonucleoside triphosphate metabolic process	-8.32411	-5.79267	16/314	1537,4622,4697,4702,4715,4716,4718,4729,4731,4831,7388,51079,54539,57017,79631,83440	CYC1,MYH4,NDUFA4,NDUFA8,NDUFB9,NDUFB10,NDUFC2,NDUFV2,NDUFV3,NME2,UQCRH,NDUFA13,NDUFB11,COQ9,EFL1,ADPGK
2_Member	GO Biological Processes	GO:0009144	purine nucleoside triphosphate metabolic process	-8.30445	-5.78044	16/315	1537,4622,4697,4702,4715,4716,4718,4729,4731,4831,7388,51079,54539,57017,79631,83440	CYC1,MYH4,NDUFA4,NDUFA8,NDUFB9,NDUFB10,NDUFC2,NDUFV2,NDUFV3,NME2,UQCRH,NDUFA13,NDUFB11,COQ9,EFL1,ADPGK
2_Member	GO Biological Processes	GO:0009141	nucleoside triphosphate metabolic process	-7.92614	-5.4396	16/335	1537,4622,4697,4702,4715,4716,4718,4729,4731,4831,7388,51079,54539,57017,79631,83440	CYC1,MYH4,NDUFA4,NDUFA8,NDUFB9,NDUFB10,NDUFC2,NDUFV2,NDUFV3,NME2,UQCRH,NDUFA13,NDUFB11,COQ9,EFL1,ADPGK
2_Member	Reactome Gene Sets	R-HSA-6799198	Complex I biogenesis	-7.92155	-5.4396	8/55	4702,4715,4716,4718,4729,4731,51079,54539	NDUFA8,NDUFB9,NDUFB10,NDUFC2,NDUFV2,NDUFV3,NDUFA13,NDUFB11
2_Member	GO Biological Processes	GO:0010257	NADH dehydrogenase complex assembly	-7.3874	-4.94585	8/64	4702,4715,4716,4718,4729,4731,51079,54539	NDUFA8,NDUFB9,NDUFB10,NDUFC2,NDUFV2,NDUFV3,NDUFA13,NDUFB11
2_Member	GO Biological Processes	GO:0032981	mitochondrial respiratory chain complex I assembly	-7.3874	-4.94585	8/64	4702,4715,4716,4718,4729,4731,51079,54539	NDUFA8,NDUFB9,NDUFB10,NDUFC2,NDUFV2,NDUFV3,NDUFA13,NDUFB11
2_Member	GO Biological Processes	GO:0009150	purine ribonucleotide metabolic process	-7.33152	-4.91581	19/528	158,801,1537,4622,4697,4702,4715,4716,4718,4729,4731,4831,7388,51079,54539,57017,79631,83440,283927	ADSL,CALM1,CYC1,MYH4,NDUFA4,NDUFA8,NDUFB9,NDUFB10,NDUFC2,NDUFV2,NDUFV3,NME2,UQCRH,NDUFA13,NDUFB11,COQ9,EFL1,ADPGK,NUDT7
2_Member	GO Biological Processes	GO:0009167	purine ribonucleoside monophosphate metabolic process	-7.31854	-4.91016	15/322	158,1537,4622,4697,4702,4715,4716,4718,4729,4731,7388,51079,54539,57017,83440	ADSL,CYC1,MYH4,NDUFA4,NDUFA8,NDUFB9,NDUFB10,NDUFC2,NDUFV2,NDUFV3,UQCRH,NDUFA13,NDUFB11,COQ9,ADPGK
2_Member	GO Biological Processes	GO:0009126	purine nucleoside monophosphate metabolic process	-7.30087	-4.8981	15/323	158,1537,4622,4697,4702,4715,4716,4718,4729,4731,7388,51079,54539,57017,83440	ADSL,CYC1,MYH4,NDUFA4,NDUFA8,NDUFB9,NDUFB10,NDUFC2,NDUFV2,NDUFV3,UQCRH,NDUFA13,NDUFB11,COQ9,ADPGK
2_Member	GO Biological Processes	GO:0046034	ATP metabolic process	-7.28167	-4.88444	14/278	1537,4622,4697,4702,4715,4716,4718,4729,4731,7388,51079,54539,57017,83440	CYC1,MYH4,NDUFA4,NDUFA8,NDUFB9,NDUFB10,NDUFC2,NDUFV2,NDUFV3,UQCRH,NDUFA13,NDUFB11,COQ9,ADPGK
2_Member	GO Biological Processes	GO:0009259	ribonucleotide metabolic process	-7.141	-4.75463	19/543	158,801,1537,4622,4697,4702,4715,4716,4718,4729,4731,4831,7388,51079,54539,57017,79631,83440,283927	ADSL,CALM1,CYC1,MYH4,NDUFA4,NDUFA8,NDUFB9,NDUFB10,NDUFC2,NDUFV2,NDUFV3,NME2,UQCRH,NDUFA13,NDUFB11,COQ9,EFL1,ADPGK,NUDT7
2_Member	GO Biological Processes	GO:0006163	purine nucleotide metabolic process	-7.1161	-4.75026	19/545	158,801,1537,4622,4697,4702,4715,4716,4718,4729,4731,4831,7388,51079,54539,57017,79631,83440,283927	ADSL,CALM1,CYC1,MYH4,NDUFA4,NDUFA8,NDUFB9,NDUFB10,NDUFC2,NDUFV2,NDUFV3,NME2,UQCRH,NDUFA13,NDUFB11,COQ9,EFL1,ADPGK,NUDT7
2_Member	GO Biological Processes	GO:0009161	ribonucleoside monophosphate metabolic process	-7.09384	-4.73348	15/335	158,1537,4622,4697,4702,4715,4716,4718,4729,4731,7388,51079,54539,57017,83440	ADSL,CYC1,MYH4,NDUFA4,NDUFA8,NDUFB9,NDUFB10,NDUFC2,NDUFV2,NDUFV3,UQCRH,NDUFA13,NDUFB11,COQ9,ADPGK
2_Member	GO Biological Processes	GO:0019693	ribose phosphate metabolic process	-6.94498	-4.6186	19/559	158,801,1537,4622,4697,4702,4715,4716,4718,4729,4731,4831,7388,51079,54539,57017,79631,83440,283927	ADSL,CALM1,CYC1,MYH4,NDUFA4,NDUFA8,NDUFB9,NDUFB10,NDUFC2,NDUFV2,NDUFV3,NME2,UQCRH,NDUFA13,NDUFB11,COQ9,EFL1,ADPGK,NUDT7
2_Member	CORUM	CORUM:2914	Respiratory chain complex I (beta subunit) mitochondrial	-6.91522	-4.59808	5/16	4697,4715,4716,4718,54539	NDUFA4,NDUFB9,NDUFB10,NDUFC2,NDUFB11
2_Member	GO Biological Processes	GO:0009123	nucleoside monophosphate metabolic process	-6.84727	-4.53467	15/350	158,1537,4622,4697,4702,4715,4716,4718,4729,4731,7388,51079,54539,57017,83440	ADSL,CYC1,MYH4,NDUFA4,NDUFA8,NDUFB9,NDUFB10,NDUFC2,NDUFV2,NDUFV3,UQCRH,NDUFA13,NDUFB11,COQ9,ADPGK
2_Member	GO Biological Processes	GO:0055086	nucleobase-containing small molecule metabolic process	-6.72545	-4.42622	22/763	158,801,1537,2936,4622,4697,4702,4715,4716,4718,4729,4731,4831,5373,7296,7388,51079,54539,57017,79631,83440,283927	ADSL,CALM1,CYC1,GSR,MYH4,NDUFA4,NDUFA8,NDUFB9,NDUFB10,NDUFC2,NDUFV2,NDUFV3,NME2,PMM2,TXNRD1,UQCRH,NDUFA13,NDUFB11,COQ9,EFL1,ADPGK,NUDT7
2_Member	GO Biological Processes	GO:0072521	purine-containing compound metabolic process	-6.69825	-4.40771	19/580	158,801,1537,4622,4697,4702,4715,4716,4718,4729,4731,4831,7388,51079,54539,57017,79631,83440,283927	ADSL,CALM1,CYC1,MYH4,NDUFA4,NDUFA8,NDUFB9,NDUFB10,NDUFC2,NDUFV2,NDUFV3,NME2,UQCRH,NDUFA13,NDUFB11,COQ9,EFL1,ADPGK,NUDT7
2_Member	GO Biological Processes	GO:0033108	mitochondrial respiratory chain complex assembly	-6.00463	-3.76801	8/96	4702,4715,4716,4718,4729,4731,51079,54539	NDUFA8,NDUFB9,NDUFB10,NDUFC2,NDUFV2,NDUFV3,NDUFA13,NDUFB11
2_Member	GO Biological Processes	GO:0009117	nucleotide metabolic process	-5.71124	-3.49611	19/675	158,801,1537,4622,4697,4702,4715,4716,4718,4729,4731,4831,7388,51079,54539,57017,79631,83440,283927	ADSL,CALM1,CYC1,MYH4,NDUFA4,NDUFA8,NDUFB9,NDUFB10,NDUFC2,NDUFV2,NDUFV3,NME2,UQCRH,NDUFA13,NDUFB11,COQ9,EFL1,ADPGK,NUDT7
2_Member	GO Biological Processes	GO:0006753	nucleoside phosphate metabolic process	-5.65512	-3.45016	19/681	158,801,1537,4622,4697,4702,4715,4716,4718,4729,4731,4831,7388,51079,54539,57017,79631,83440,283927	ADSL,CALM1,CYC1,MYH4,NDUFA4,NDUFA8,NDUFB9,NDUFB10,NDUFC2,NDUFV2,NDUFV3,NME2,UQCRH,NDUFA13,NDUFB11,COQ9,EFL1,ADPGK,NUDT7
2_Member	CORUM	CORUM:2920	Respiratory chain complex I (lambda subunit) mitochondrial	-3.59241	-1.636	3/16	4729,4731,51079	NDUFV2,NDUFV3,NDUFA13
3_Summary	Reactome Gene Sets	R-HSA-156842	Eukaryotic Translation Elongation	-12.2561	-8.91546	13/94	1933,1936,6124,6128,6129,6132,6138,6158,6165,6191,6222,6228,6230,2936,7296,6745,5373,8669,51762,5682,5702,801,5608,5902,7251,5566,7332,7532,11140,51079,3315,1728,3712,7431,26135,302,825,22979,30845,8996,2053,83440,283927,4627,4629,6708,6430,7919,79631,3956,5886,23352,81876,3185	EEF1B2,EEF1D,RPL4,RPL6,RPL7,RPL8,RPL15,RPL28,RPL35A,RPS4X,RPS18,RPS23,RPS25,GSR,TXNRD1,SSR1,PMM2,EIF3J,RAB8B,PSMA1,PSMC3,CALM1,MAP2K6,RANBP1,TSG101,PRKACA,UBE2L3,YWHAG,CDC37,NDUFA13,HSPB1,NQO1,IVD,VIM,SERBP1,ANXA2,CAPN3,EFR3B,EHD3,NOL3,EPHX2,ADPGK,NUDT7,MYH9,MYH11,SPTA1,SRSF5,DDX39B,EFL1,LGALS1,RAD23A,UBR4,RAB1B,HNRNPF
3_Member	Reactome Gene Sets	R-HSA-156842	Eukaryotic Translation Elongation	-12.2561	-8.91546	13/94	1933,1936,6124,6128,6129,6132,6138,6158,6165,6191,6222,6228,6230	EEF1B2,EEF1D,RPL4,RPL6,RPL7,RPL8,RPL15,RPL28,RPL35A,RPS4X,RPS18,RPS23,RPS25
3_Member	Reactome Gene Sets	R-HSA-2408522	Selenoamino acid metabolism	-10.9169	-7.85249	13/119	2936,6124,6128,6129,6132,6138,6158,6165,6191,6222,6228,6230,7296	GSR,RPL4,RPL6,RPL7,RPL8,RPL15,RPL28,RPL35A,RPS4X,RPS18,RPS23,RPS25,TXNRD1
3_Member	GO Biological Processes	GO:0006613	cotranslational protein targeting to membrane	-10.8182	-7.82403	12/96	6124,6128,6129,6132,6138,6158,6165,6191,6222,6228,6230,6745	RPL4,RPL6,RPL7,RPL8,RPL15,RPL28,RPL35A,RPS4X,RPS18,RPS23,RPS25,SSR1
3_Member	GO Biological Processes	GO:0045047	protein targeting to ER	-10.6044	-7.65199	12/100	5373,6124,6128,6129,6132,6138,6158,6165,6191,6222,6228,6230	PMM2,RPL4,RPL6,RPL7,RPL8,RPL15,RPL28,RPL35A,RPS4X,RPS18,RPS23,RPS25
3_Member	Reactome Gene Sets	R-HSA-72689	Formation of a pool of free 40S subunits	-10.4503	-7.53564	12/103	6124,6128,6129,6132,6138,6158,6165,6191,6222,6228,6230,8669	RPL4,RPL6,RPL7,RPL8,RPL15,RPL28,RPL35A,RPS4X,RPS18,RPS23,RPS25,EIF3J
3_Member	CORUM	CORUM:306	Ribosome, cytoplasmic	-10.4212	-7.52427	11/80	6124,6128,6129,6132,6138,6158,6165,6191,6222,6228,6230	RPL4,RPL6,RPL7,RPL8,RPL15,RPL28,RPL35A,RPS4X,RPS18,RPS23,RPS25
3_Member	GO Biological Processes	GO:0072599	establishment of protein localization to endoplasmic reticulum	-10.4	-7.52014	12/104	5373,6124,6128,6129,6132,6138,6158,6165,6191,6222,6228,6230	PMM2,RPL4,RPL6,RPL7,RPL8,RPL15,RPL28,RPL35A,RPS4X,RPS18,RPS23,RPS25
3_Member	Reactome Gene Sets	R-HSA-156827	L13a-mediated translational silencing of Ceruloplasmin expression	-9.97068	-7.13822	12/113	6124,6128,6129,6132,6138,6158,6165,6191,6222,6228,6230,8669	RPL4,RPL6,RPL7,RPL8,RPL15,RPL28,RPL35A,RPS4X,RPS18,RPS23,RPS25,EIF3J
3_Member	Reactome Gene Sets	R-HSA-1799339	SRP-dependent cotranslational protein targeting to membrane	-9.97068	-7.13822	12/113	6124,6128,6129,6132,6138,6158,6165,6191,6222,6228,6230,6745	RPL4,RPL6,RPL7,RPL8,RPL15,RPL28,RPL35A,RPS4X,RPS18,RPS23,RPS25,SSR1
3_Member	Reactome Gene Sets	R-HSA-72706	GTP hydrolysis and joining of the 60S ribosomal subunit	-9.92536	-7.12186	12/114	6124,6128,6129,6132,6138,6158,6165,6191,6222,6228,6230,8669	RPL4,RPL6,RPL7,RPL8,RPL15,RPL28,RPL35A,RPS4X,RPS18,RPS23,RPS25,EIF3J
3_Member	Reactome Gene Sets	R-HSA-156902	Peptide chain elongation	-9.85209	-7.07574	11/90	6124,6128,6129,6132,6138,6158,6165,6191,6222,6228,6230	RPL4,RPL6,RPL7,RPL8,RPL15,RPL28,RPL35A,RPS4X,RPS18,RPS23,RPS25
3_Member	Reactome Gene Sets	R-HSA-192823	Viral mRNA Translation	-9.85209	-7.07574	11/90	6124,6128,6129,6132,6138,6158,6165,6191,6222,6228,6230	RPL4,RPL6,RPL7,RPL8,RPL15,RPL28,RPL35A,RPS4X,RPS18,RPS23,RPS25
3_Member	GO Biological Processes	GO:0006614	SRP-dependent cotranslational protein targeting to membrane	-9.79911	-7.03573	11/91	6124,6128,6129,6132,6138,6158,6165,6191,6222,6228,6230	RPL4,RPL6,RPL7,RPL8,RPL15,RPL28,RPL35A,RPS4X,RPS18,RPS23,RPS25
3_Member	Reactome Gene Sets	R-HSA-2408557	Selenocysteine synthesis	-9.64402	-6.90546	11/94	6124,6128,6129,6132,6138,6158,6165,6191,6222,6228,6230	RPL4,RPL6,RPL7,RPL8,RPL15,RPL28,RPL35A,RPS4X,RPS18,RPS23,RPS25
3_Member	Reactome Gene Sets	R-HSA-72764	Eukaryotic Translation Termination	-9.64402	-6.90546	11/94	6124,6128,6129,6132,6138,6158,6165,6191,6222,6228,6230	RPL4,RPL6,RPL7,RPL8,RPL15,RPL28,RPL35A,RPS4X,RPS18,RPS23,RPS25
3_Member	Reactome Gene Sets	R-HSA-72613	Eukaryotic Translation Initiation	-9.62009	-6.90501	12/121	6124,6128,6129,6132,6138,6158,6165,6191,6222,6228,6230,8669	RPL4,RPL6,RPL7,RPL8,RPL15,RPL28,RPL35A,RPS4X,RPS18,RPS23,RPS25,EIF3J
3_Member	Reactome Gene Sets	R-HSA-72737	Cap-dependent Translation Initiation	-9.62009	-6.90501	12/121	6124,6128,6129,6132,6138,6158,6165,6191,6222,6228,6230,8669	RPL4,RPL6,RPL7,RPL8,RPL15,RPL28,RPL35A,RPS4X,RPS18,RPS23,RPS25,EIF3J
3_Member	Reactome Gene Sets	R-HSA-975956	Nonsense Mediated Decay (NMD) independent of the Exon Junction Complex (EJC)	-9.54368	-6.83988	11/96	6124,6128,6129,6132,6138,6158,6165,6191,6222,6228,6230	RPL4,RPL6,RPL7,RPL8,RPL15,RPL28,RPL35A,RPS4X,RPS18,RPS23,RPS25
3_Member	GO Biological Processes	GO:0070972	protein localization to endoplasmic reticulum	-9.41395	-6.74234	12/126	5373,6124,6128,6129,6132,6138,6158,6165,6191,6222,6228,6230	PMM2,RPL4,RPL6,RPL7,RPL8,RPL15,RPL28,RPL35A,RPS4X,RPS18,RPS23,RPS25
3_Member	GO Biological Processes	GO:0006612	protein targeting to membrane	-9.22312	-6.57171	13/162	6124,6128,6129,6132,6138,6158,6165,6191,6222,6228,6230,6745,51762	RPL4,RPL6,RPL7,RPL8,RPL15,RPL28,RPL35A,RPS4X,RPS18,RPS23,RPS25,SSR1,RAB8B
3_Member	Reactome Gene Sets	R-HSA-9010553	Regulation of expression of SLITs and ROBOs	-8.90198	-6.29634	13/172	5682,5702,6124,6128,6129,6132,6138,6158,6165,6191,6222,6228,6230	PSMA1,PSMC3,RPL4,RPL6,RPL7,RPL8,RPL15,RPL28,RPL35A,RPS4X,RPS18,RPS23,RPS25
3_Member	Reactome Gene Sets	R-HSA-5663205	Infectious disease	-8.71318	-6.12589	18/385	801,5608,5682,5702,5902,6124,6128,6129,6132,6138,6158,6165,6191,6222,6228,6230,7251,7296	CALM1,MAP2K6,PSMA1,PSMC3,RANBP1,RPL4,RPL6,RPL7,RPL8,RPL15,RPL28,RPL35A,RPS4X,RPS18,RPS23,RPS25,TSG101,TXNRD1
3_Member	Reactome Gene Sets	R-HSA-927802	Nonsense-Mediated Decay (NMD)	-8.65316	-6.08257	11/116	6124,6128,6129,6132,6138,6158,6165,6191,6222,6228,6230	RPL4,RPL6,RPL7,RPL8,RPL15,RPL28,RPL35A,RPS4X,RPS18,RPS23,RPS25
3_Member	Reactome Gene Sets	R-HSA-975957	Nonsense Mediated Decay (NMD) enhanced by the Exon Junction Complex (EJC)	-8.65316	-6.08257	11/116	6124,6128,6129,6132,6138,6158,6165,6191,6222,6228,6230	RPL4,RPL6,RPL7,RPL8,RPL15,RPL28,RPL35A,RPS4X,RPS18,RPS23,RPS25
3_Member	Reactome Gene Sets	R-HSA-376176	Signaling by ROBO receptors	-8.59576	-6.03329	14/219	5566,5682,5702,6124,6128,6129,6132,6138,6158,6165,6191,6222,6228,6230	PRKACA,PSMA1,PSMC3,RPL4,RPL6,RPL7,RPL8,RPL15,RPL28,RPL35A,RPS4X,RPS18,RPS23,RPS25
3_Member	GO Biological Processes	GO:0006605	protein targeting	-8.53796	-5.98346	18/395	5373,6124,6128,6129,6132,6138,6158,6165,6191,6222,6228,6230,6745,7332,7532,11140,51079,51762	PMM2,RPL4,RPL6,RPL7,RPL8,RPL15,RPL28,RPL35A,RPS4X,RPS18,RPS23,RPS25,SSR1,UBE2L3,YWHAG,CDC37,NDUFA13,RAB8B
3_Member	GO Biological Processes	GO:0000184	nuclear-transcribed mRNA catabolic process, nonsense-mediated decay	-8.49581	-5.94913	11/120	6124,6128,6129,6132,6138,6158,6165,6191,6222,6228,6230	RPL4,RPL6,RPL7,RPL8,RPL15,RPL28,RPL35A,RPS4X,RPS18,RPS23,RPS25
3_Member	GO Biological Processes	GO:0006413	translational initiation	-8.2918	-5.77509	13/193	3315,6124,6128,6129,6132,6138,6158,6165,6191,6222,6228,6230,8669	HSPB1,RPL4,RPL6,RPL7,RPL8,RPL15,RPL28,RPL35A,RPS4X,RPS18,RPS23,RPS25,EIF3J
3_Member	GO Biological Processes	GO:0090150	establishment of protein localization to membrane	-8.23115	-5.72691	15/275	6124,6128,6129,6132,6138,6158,6165,6191,6222,6228,6230,6745,7532,51079,51762	RPL4,RPL6,RPL7,RPL8,RPL15,RPL28,RPL35A,RPS4X,RPS18,RPS23,RPS25,SSR1,YWHAG,NDUFA13,RAB8B
3_Member	Reactome Gene Sets	R-HSA-71291	Metabolism of amino acids and derivatives	-8.22938	-5.72691	17/365	1728,2936,3712,5682,5702,6124,6128,6129,6132,6138,6158,6165,6191,6222,6228,6230,7296	NQO1,GSR,IVD,PSMA1,PSMC3,RPL4,RPL6,RPL7,RPL8,RPL15,RPL28,RPL35A,RPS4X,RPS18,RPS23,RPS25,TXNRD1
3_Member	Reactome Gene Sets	R-HSA-168273	Influenza Viral RNA Transcription and Replication	-7.98828	-5.49276	11/134	6124,6128,6129,6132,6138,6158,6165,6191,6222,6228,6230	RPL4,RPL6,RPL7,RPL8,RPL15,RPL28,RPL35A,RPS4X,RPS18,RPS23,RPS25
3_Member	Reactome Gene Sets	R-HSA-72766	Translation	-7.88113	-5.40581	15/292	1933,1936,6124,6128,6129,6132,6138,6158,6165,6191,6222,6228,6230,6745,8669	EEF1B2,EEF1D,RPL4,RPL6,RPL7,RPL8,RPL15,RPL28,RPL35A,RPS4X,RPS18,RPS23,RPS25,SSR1,EIF3J
3_Member	GO Biological Processes	GO:0019083	viral transcription	-7.75308	-5.28429	12/176	5702,6124,6128,6129,6132,6138,6158,6165,6191,6222,6228,6230	PSMC3,RPL4,RPL6,RPL7,RPL8,RPL15,RPL28,RPL35A,RPS4X,RPS18,RPS23,RPS25
3_Member	Reactome Gene Sets	R-HSA-168255	Influenza Life Cycle	-7.66116	-5.20361	11/144	6124,6128,6129,6132,6138,6158,6165,6191,6222,6228,6230	RPL4,RPL6,RPL7,RPL8,RPL15,RPL28,RPL35A,RPS4X,RPS18,RPS23,RPS25
3_Member	GO Biological Processes	GO:0006402	mRNA catabolic process	-7.65963	-5.20361	16/350	3315,5682,5702,6124,6128,6129,6132,6138,6158,6165,6191,6222,6228,6230,7431,26135	HSPB1,PSMA1,PSMC3,RPL4,RPL6,RPL7,RPL8,RPL15,RPL28,RPL35A,RPS4X,RPS18,RPS23,RPS25,VIM,SERBP1
3_Member	GO Biological Processes	GO:0019080	viral gene expression	-7.38338	-4.94585	12/190	5702,6124,6128,6129,6132,6138,6158,6165,6191,6222,6228,6230	PSMC3,RPL4,RPL6,RPL7,RPL8,RPL15,RPL28,RPL35A,RPS4X,RPS18,RPS23,RPS25
3_Member	KEGG Pathway	hsa03010	Ribosome	-7.35886	-4.92732	11/154	6124,6128,6129,6132,6138,6158,6165,6191,6222,6228,6230	RPL4,RPL6,RPL7,RPL8,RPL15,RPL28,RPL35A,RPS4X,RPS18,RPS23,RPS25
3_Member	GO Biological Processes	GO:0072657	protein localization to membrane	-7.34446	-4.91883	19/527	302,825,6124,6128,6129,6132,6138,6158,6165,6191,6222,6228,6230,6745,7532,22979,30845,51079,51762	ANXA2,CAPN3,RPL4,RPL6,RPL7,RPL8,RPL15,RPL28,RPL35A,RPS4X,RPS18,RPS23,RPS25,SSR1,YWHAG,EFR3B,EHD3,NDUFA13,RAB8B
3_Member	Reactome Gene Sets	R-HSA-168254	Influenza Infection	-7.32986	-4.91581	11/155	6124,6128,6129,6132,6138,6158,6165,6191,6222,6228,6230	RPL4,RPL6,RPL7,RPL8,RPL15,RPL28,RPL35A,RPS4X,RPS18,RPS23,RPS25
3_Member	GO Biological Processes	GO:0006401	RNA catabolic process	-7.11878	-4.75026	16/383	3315,5682,5702,6124,6128,6129,6132,6138,6158,6165,6191,6222,6228,6230,7431,26135	HSPB1,PSMA1,PSMC3,RPL4,RPL6,RPL7,RPL8,RPL15,RPL28,RPL35A,RPS4X,RPS18,RPS23,RPS25,VIM,SERBP1
3_Member	CORUM	CORUM:308	60S ribosomal subunit, cytoplasmic	-7.06942	-4.71407	7/47	6124,6128,6129,6132,6138,6158,6165	RPL4,RPL6,RPL7,RPL8,RPL15,RPL28,RPL35A
3_Member	CORUM	CORUM:3055	Nop56p-associated pre-rRNA complex	-6.83059	-4.52695	9/104	6124,6128,6129,6132,6138,6158,6165,6222,6228	RPL4,RPL6,RPL7,RPL8,RPL15,RPL28,RPL35A,RPS18,RPS23
3_Member	Reactome Gene Sets	R-HSA-6791226	Major pathway of rRNA processing in the nucleolus and cytosol	-6.52425	-4.2451	11/186	6124,6128,6129,6132,6138,6158,6165,6191,6222,6228,6230	RPL4,RPL6,RPL7,RPL8,RPL15,RPL28,RPL35A,RPS4X,RPS18,RPS23,RPS25
3_Member	Reactome Gene Sets	R-HSA-8868773	rRNA processing in the nucleus and cytosol	-6.297	-4.04353	11/196	6124,6128,6129,6132,6138,6158,6165,6191,6222,6228,6230	RPL4,RPL6,RPL7,RPL8,RPL15,RPL28,RPL35A,RPS4X,RPS18,RPS23,RPS25
3_Member	Reactome Gene Sets	R-HSA-72312	rRNA processing	-6.08286	-3.84108	11/206	6124,6128,6129,6132,6138,6158,6165,6191,6222,6228,6230	RPL4,RPL6,RPL7,RPL8,RPL15,RPL28,RPL35A,RPS4X,RPS18,RPS23,RPS25
3_Member	GO Biological Processes	GO:0072594	establishment of protein localization to organelle	-6.00217	-3.76801	19/645	5373,5902,6124,6128,6129,6132,6138,6158,6165,6191,6222,6228,6230,7251,7332,7532,8996,51079,51762	PMM2,RANBP1,RPL4,RPL6,RPL7,RPL8,RPL15,RPL28,RPL35A,RPS4X,RPS18,RPS23,RPS25,TSG101,UBE2L3,YWHAG,NOL3,NDUFA13,RAB8B
3_Member	GO Biological Processes	GO:0000956	nuclear-transcribed mRNA catabolic process	-5.98031	-3.7499	11/211	6124,6128,6129,6132,6138,6158,6165,6191,6222,6228,6230	RPL4,RPL6,RPL7,RPL8,RPL15,RPL28,RPL35A,RPS4X,RPS18,RPS23,RPS25
3_Member	GO Biological Processes	GO:0019439	aromatic compound catabolic process	-5.75852	-3.53554	19/670	2053,3315,5682,5702,6124,6128,6129,6132,6138,6158,6165,6191,6222,6228,6230,7431,26135,83440,283927	EPHX2,HSPB1,PSMA1,PSMC3,RPL4,RPL6,RPL7,RPL8,RPL15,RPL28,RPL35A,RPS4X,RPS18,RPS23,RPS25,VIM,SERBP1,ADPGK,NUDT7
3_Member	GO Biological Processes	GO:0034655	nucleobase-containing compound catabolic process	-5.72051	-3.50119	18/610	3315,5682,5702,6124,6128,6129,6132,6138,6158,6165,6191,6222,6228,6230,7431,26135,83440,283927	HSPB1,PSMA1,PSMC3,RPL4,RPL6,RPL7,RPL8,RPL15,RPL28,RPL35A,RPS4X,RPS18,RPS23,RPS25,VIM,SERBP1,ADPGK,NUDT7
3_Member	Reactome Gene Sets	R-HSA-422475	Axon guidance	-5.62423	-3.42279	17/557	4627,4629,5566,5682,5702,6124,6128,6129,6132,6138,6158,6165,6191,6222,6228,6230,6708	MYH9,MYH11,PRKACA,PSMA1,PSMC3,RPL4,RPL6,RPL7,RPL8,RPL15,RPL28,RPL35A,RPS4X,RPS18,RPS23,RPS25,SPTA1
3_Member	GO Biological Processes	GO:1901361	organic cyclic compound catabolic process	-5.48169	-3.3041	19/700	2053,3315,5682,5702,6124,6128,6129,6132,6138,6158,6165,6191,6222,6228,6230,7431,26135,83440,283927	EPHX2,HSPB1,PSMA1,PSMC3,RPL4,RPL6,RPL7,RPL8,RPL15,RPL28,RPL35A,RPS4X,RPS18,RPS23,RPS25,VIM,SERBP1,ADPGK,NUDT7
3_Member	CORUM	CORUM:5266	TNF-alpha/NF-kappa B signaling complex 6	-5.44147	-3.2698	4/14	6124,6128,6132,11140	RPL4,RPL6,RPL8,CDC37
3_Member	GO Biological Processes	GO:0002181	cytoplasmic translation	-5.42534	-3.25758	7/81	6124,6128,6129,6132,6138,6165,6228	RPL4,RPL6,RPL7,RPL8,RPL15,RPL35A,RPS23
3_Member	GO Biological Processes	GO:0046700	heterocycle catabolic process	-5.29989	-3.14804	18/654	3315,5682,5702,6124,6128,6129,6132,6138,6158,6165,6191,6222,6228,6230,7431,26135,83440,283927	HSPB1,PSMA1,PSMC3,RPL4,RPL6,RPL7,RPL8,RPL15,RPL28,RPL35A,RPS4X,RPS18,RPS23,RPS25,VIM,SERBP1,ADPGK,NUDT7
3_Member	GO Biological Processes	GO:0022613	ribonucleoprotein complex biogenesis	-5.28444	-3.13603	15/467	6124,6128,6129,6132,6138,6158,6165,6191,6222,6228,6230,6430,7919,8996,79631	RPL4,RPL6,RPL7,RPL8,RPL15,RPL28,RPL35A,RPS4X,RPS18,RPS23,RPS25,SRSF5,DDX39B,NOL3,EFL1
3_Member	GO Biological Processes	GO:0044270	cellular nitrogen compound catabolic process	-5.28167	-3.13603	18/656	3315,5682,5702,6124,6128,6129,6132,6138,6158,6165,6191,6222,6228,6230,7431,26135,83440,283927	HSPB1,PSMA1,PSMC3,RPL4,RPL6,RPL7,RPL8,RPL15,RPL28,RPL35A,RPS4X,RPS18,RPS23,RPS25,VIM,SERBP1,ADPGK,NUDT7
3_Member	GO Biological Processes	GO:0006364	rRNA processing	-5.10624	-2.97573	11/260	6124,6128,6129,6132,6138,6158,6165,6191,6222,6228,6230	RPL4,RPL6,RPL7,RPL8,RPL15,RPL28,RPL35A,RPS4X,RPS18,RPS23,RPS25
3_Member	GO Biological Processes	GO:0042254	ribosome biogenesis	-4.88334	-2.7788	12/328	6124,6128,6129,6132,6138,6158,6165,6191,6222,6228,6230,79631	RPL4,RPL6,RPL7,RPL8,RPL15,RPL28,RPL35A,RPS4X,RPS18,RPS23,RPS25,EFL1
3_Member	GO Biological Processes	GO:0016032	viral process	-4.80099	-2.70479	19/782	3956,5702,5886,5902,6124,6128,6129,6132,6138,6158,6165,6191,6222,6228,6230,7251,7431,23352,81876	LGALS1,PSMC3,RAD23A,RANBP1,RPL4,RPL6,RPL7,RPL8,RPL15,RPL28,RPL35A,RPS4X,RPS18,RPS23,RPS25,TSG101,VIM,UBR4,RAB1B
3_Member	GO Biological Processes	GO:0016072	rRNA metabolic process	-4.60911	-2.52909	11/294	6124,6128,6129,6132,6138,6158,6165,6191,6222,6228,6230	RPL4,RPL6,RPL7,RPL8,RPL15,RPL28,RPL35A,RPS4X,RPS18,RPS23,RPS25
3_Member	Reactome Gene Sets	R-HSA-8953854	Metabolism of RNA	-4.53919	-2.47733	17/675	3185,3315,5682,5702,6124,6128,6129,6132,6138,6158,6165,6191,6222,6228,6230,6430,7919	HNRNPF,HSPB1,PSMA1,PSMC3,RPL4,RPL6,RPL7,RPL8,RPL15,RPL28,RPL35A,RPS4X,RPS18,RPS23,RPS25,SRSF5,DDX39B
3_Member	CORUM	CORUM:5380	TRBP containing complex (DICER, RPL7A, EIF6, MOV10 and subunits of the 60S ribosomal particle)	-4.36948	-2.33707	4/25	6129,6138,6158,6165	RPL7,RPL15,RPL28,RPL35A
3_Member	Reactome Gene Sets	R-HSA-72695	Formation of the ternary complex, and subsequently, the 43S complex	-4.20094	-2.17559	5/53	6191,6222,6228,6230,8669	RPS4X,RPS18,RPS23,RPS25,EIF3J
3_Member	CORUM	CORUM:338	40S ribosomal subunit, cytoplasmic	-3.9899	-1.99634	4/31	6191,6222,6228,6230	RPS4X,RPS18,RPS23,RPS25
3_Member	Reactome Gene Sets	R-HSA-72649	Translation initiation complex formation	-3.94093	-1.95357	5/60	6191,6222,6228,6230,8669	RPS4X,RPS18,RPS23,RPS25,EIF3J
3_Member	Reactome Gene Sets	R-HSA-72702	Ribosomal scanning and start codon recognition	-3.94093	-1.95357	5/60	6191,6222,6228,6230,8669	RPS4X,RPS18,RPS23,RPS25,EIF3J
3_Member	Reactome Gene Sets	R-HSA-72662	Activation of the mRNA upon binding of the cap-binding complex and eIFs, and subsequent binding to 4	-3.90657	-1.92134	5/61	6191,6222,6228,6230,8669	RPS4X,RPS18,RPS23,RPS25,EIF3J
3_Member	CORUM	CORUM:305	40S ribosomal subunit, cytoplasmic	-3.88117	-1.89806	4/33	6191,6222,6228,6230	RPS4X,RPS18,RPS23,RPS25
3_Member	GO Biological Processes	GO:0034470	ncRNA processing	-3.40296	-1.47545	11/403	6124,6128,6129,6132,6138,6158,6165,6191,6222,6228,6230	RPL4,RPL6,RPL7,RPL8,RPL15,RPL28,RPL35A,RPS4X,RPS18,RPS23,RPS25
3_Member	GO Biological Processes	GO:0034660	ncRNA metabolic process	-2.20476	-0.46881	11/573	6124,6128,6129,6132,6138,6158,6165,6191,6222,6228,6230	RPL4,RPL6,RPL7,RPL8,RPL15,RPL28,RPL35A,RPS4X,RPS18,RPS23,RPS25
4_Summary	GO Biological Processes	GO:0051186	cofactor metabolic process	-9.07184	-6.43973	22/564	210,801,847,2739,2936,2944,2949,3295,5264,6697,6708,9446,9588,10229,10935,51004,56997,57016,57017,83440,171425,283927,1728,5682,5702	ALAD,CALM1,CAT,GLO1,GSR,GSTM1,GSTM5,HSD17B4,PHYH,SPR,SPTA1,GSTO1,PRDX6,COQ7,PRDX3,COQ6,COQ8A,AKR1B10,COQ9,ADPGK,CLYBL,NUDT7,NQO1,PSMA1,PSMC3
4_Member	GO Biological Processes	GO:0051186	cofactor metabolic process	-9.07184	-6.43973	22/564	210,801,847,2739,2936,2944,2949,3295,5264,6697,6708,9446,9588,10229,10935,51004,56997,57016,57017,83440,171425,283927	ALAD,CALM1,CAT,GLO1,GSR,GSTM1,GSTM5,HSD17B4,PHYH,SPR,SPTA1,GSTO1,PRDX6,COQ7,PRDX3,COQ6,COQ8A,AKR1B10,COQ9,ADPGK,CLYBL,NUDT7
4_Member	Reactome Gene Sets	R-HSA-8978934	Metabolism of cofactors	-6.26095	-4.0153	5/21	801,6697,10229,51004,57017	CALM1,SPR,COQ7,COQ6,COQ9
4_Member	GO Biological Processes	GO:1901661	quinone metabolic process	-5.44081	-3.2698	5/30	10229,51004,56997,57016,57017	COQ7,COQ6,COQ8A,AKR1B10,COQ9
4_Member	GO Biological Processes	GO:0006744	ubiquinone biosynthetic process	-5.18723	-3.0477	4/16	10229,51004,56997,57017	COQ7,COQ6,COQ8A,COQ9
4_Member	GO Biological Processes	GO:1901663	quinone biosynthetic process	-5.18723	-3.0477	4/16	10229,51004,56997,57017	COQ7,COQ6,COQ8A,COQ9
4_Member	GO Biological Processes	GO:0006743	ubiquinone metabolic process	-5.07342	-2.94882	4/17	10229,51004,56997,57017	COQ7,COQ6,COQ8A,COQ9
4_Member	Reactome Gene Sets	R-HSA-2142789	Ubiquinol biosynthesis	-4.57206	-2.50508	3/8	10229,51004,57017	COQ7,COQ6,COQ9
4_Member	KEGG Pathway	hsa00130	Ubiquinone and other terpenoid-quinone biosynthesis	-4.1104	-2.09429	3/11	1728,10229,51004	NQO1,COQ7,COQ6
4_Member	GO Biological Processes	GO:0042180	cellular ketone metabolic process	-4.01331	-2.01292	9/230	1728,2739,5682,5702,10229,51004,56997,57016,57017	NQO1,GLO1,PSMA1,PSMC3,COQ7,COQ6,COQ8A,AKR1B10,COQ9
4_Member	GO Biological Processes	GO:0042181	ketone biosynthetic process	-3.55101	-1.60445	4/40	10229,51004,56997,57017	COQ7,COQ6,COQ8A,COQ9
4_Member	Reactome Gene Sets	R-HSA-196854	Metabolism of vitamins and cofactors	-3.08037	-1.19713	7/190	801,6697,9446,10229,51004,57016,57017	CALM1,SPR,GSTO1,COQ7,COQ6,AKR1B10,COQ9
4_Member	GO Biological Processes	GO:0051188	cofactor biosynthetic process	-2.57646	-0.77853	8/297	210,6697,6708,10229,51004,56997,57017,83440	ALAD,SPR,SPTA1,COQ7,COQ6,COQ8A,COQ9,ADPGK
4_Member	GO Biological Processes	GO:0006732	coenzyme metabolic process	-2.49946	-0.712454	9/375	3295,6697,9446,10229,51004,56997,57017,83440,283927	HSD17B4,SPR,GSTO1,COQ7,COQ6,COQ8A,COQ9,ADPGK,NUDT7
5_Summary	GO Biological Processes	GO:0006941	striated muscle contraction	-8.87104	-6.27515	13/173	488,801,845,4606,5566,5608,7125,7134,7138,8557,9446,30845,85366,18,7919,8996,5348,51762,825,3954,2053,1346,1347,1537,3778,4697,5816	ATP2A2,CALM1,CASQ2,MYBPC2,PRKACA,MAP2K6,TNNC2,TNNC1,TNNT1,TCAP,GSTO1,EHD3,MYLK2,ABAT,DDX39B,NOL3,FXYD1,RAB8B,CAPN3,LETM1,EPHX2,COX7A1,COX7A2,CYC1,KCNMA1,NDUFA4,PVALB
5_Member	GO Biological Processes	GO:0006941	striated muscle contraction	-8.87104	-6.27515	13/173	488,801,845,4606,5566,5608,7125,7134,7138,8557,9446,30845,85366	ATP2A2,CALM1,CASQ2,MYBPC2,PRKACA,MAP2K6,TNNC2,TNNC1,TNNT1,TCAP,GSTO1,EHD3,MYLK2
5_Member	GO Biological Processes	GO:0090257	regulation of muscle system process	-7.12366	-4.75026	13/242	18,488,801,845,5566,7125,7134,7138,7919,8996,9446,30845,85366	ABAT,ATP2A2,CALM1,CASQ2,PRKACA,TNNC2,TNNC1,TNNT1,DDX39B,NOL3,GSTO1,EHD3,MYLK2
5_Member	GO Biological Processes	GO:0006937	regulation of muscle contraction	-7.05116	-4.70078	11/165	18,488,801,845,5566,7125,7134,7138,9446,30845,85366	ABAT,ATP2A2,CALM1,CASQ2,PRKACA,TNNC2,TNNC1,TNNT1,GSTO1,EHD3,MYLK2
5_Member	GO Biological Processes	GO:0060048	cardiac muscle contraction	-7.04179	-4.69631	10/130	488,801,845,5566,5608,7134,8557,9446,30845,85366	ATP2A2,CALM1,CASQ2,PRKACA,MAP2K6,TNNC1,TCAP,GSTO1,EHD3,MYLK2
5_Member	GO Biological Processes	GO:0070296	sarcoplasmic reticulum calcium ion transport	-6.28757	-4.03803	6/38	488,801,845,5566,8996,9446	ATP2A2,CALM1,CASQ2,PRKACA,NOL3,GSTO1
5_Member	GO Biological Processes	GO:0010882	regulation of cardiac muscle contraction by calcium ion signaling	-5.67923	-3.47073	5/27	488,801,845,5566,9446	ATP2A2,CALM1,CASQ2,PRKACA,GSTO1
5_Member	GO Biological Processes	GO:0014808	release of sequestered calcium ion into cytosol by sarcoplasmic reticulum	-5.16137	-3.02487	5/34	801,845,5566,8996,9446	CALM1,CASQ2,PRKACA,NOL3,GSTO1
5_Member	GO Biological Processes	GO:1903514	release of sequestered calcium ion into cytosol by endoplasmic reticulum	-5.09722	-2.96967	5/35	801,845,5566,8996,9446	CALM1,CASQ2,PRKACA,NOL3,GSTO1
5_Member	GO Biological Processes	GO:0060047	heart contraction	-4.90725	-2.79708	11/273	488,801,845,5348,5566,5608,7134,8557,9446,30845,85366	ATP2A2,CALM1,CASQ2,FXYD1,PRKACA,MAP2K6,TNNC1,TCAP,GSTO1,EHD3,MYLK2
5_Member	GO Biological Processes	GO:0003015	heart process	-4.86296	-2.76123	11/276	488,801,845,5348,5566,5608,7134,8557,9446,30845,85366	ATP2A2,CALM1,CASQ2,FXYD1,PRKACA,MAP2K6,TNNC1,TCAP,GSTO1,EHD3,MYLK2
5_Member	GO Biological Processes	GO:0010881	regulation of cardiac muscle contraction by regulation of the release of sequestered calcium ion	-4.59927	-2.52312	4/22	801,845,5566,9446	CALM1,CASQ2,PRKACA,GSTO1
5_Member	GO Biological Processes	GO:0044057	regulation of system process	-4.58931	-2.51717	15/535	18,488,801,845,5348,5566,7125,7134,7138,7919,8996,9446,30845,51762,85366	ABAT,ATP2A2,CALM1,CASQ2,FXYD1,PRKACA,TNNC2,TNNC1,TNNT1,DDX39B,NOL3,GSTO1,EHD3,RAB8B,MYLK2
5_Member	GO Biological Processes	GO:1903779	regulation of cardiac conduction	-4.53016	-2.47082	6/75	488,801,845,5348,5566,30845	ATP2A2,CALM1,CASQ2,FXYD1,PRKACA,EHD3
5_Member	GO Biological Processes	GO:0051209	release of sequestered calcium ion into cytosol	-4.49716	-2.44284	7/112	801,825,845,3954,5566,8996,9446	CALM1,CAPN3,CASQ2,LETM1,PRKACA,NOL3,GSTO1
5_Member	GO Biological Processes	GO:0051283	negative regulation of sequestering of calcium ion	-4.49716	-2.44284	7/112	801,825,845,3954,5566,8996,9446	CALM1,CAPN3,CASQ2,LETM1,PRKACA,NOL3,GSTO1
5_Member	GO Biological Processes	GO:0051282	regulation of sequestering of calcium ion	-4.47227	-2.42045	7/113	801,825,845,3954,5566,8996,9446	CALM1,CAPN3,CASQ2,LETM1,PRKACA,NOL3,GSTO1
5_Member	GO Biological Processes	GO:0055117	regulation of cardiac muscle contraction	-4.43298	-2.38363	6/78	488,801,845,5566,9446,30845	ATP2A2,CALM1,CASQ2,PRKACA,GSTO1,EHD3
5_Member	GO Biological Processes	GO:0060401	cytosolic calcium ion transport	-4.42244	-2.378	8/157	488,801,825,845,3954,5566,8996,9446	ATP2A2,CALM1,CAPN3,CASQ2,LETM1,PRKACA,NOL3,GSTO1
5_Member	GO Biological Processes	GO:0051208	sequestering of calcium ion	-4.39911	-2.36372	7/116	801,825,845,3954,5566,8996,9446	CALM1,CAPN3,CASQ2,LETM1,PRKACA,NOL3,GSTO1
5_Member	GO Biological Processes	GO:0060314	regulation of ryanodine-sensitive calcium-release channel activity	-4.29962	-2.27193	4/26	801,845,5566,9446	CALM1,CASQ2,PRKACA,GSTO1
5_Member	GO Biological Processes	GO:0097553	calcium ion transmembrane import into cytosol	-4.12682	-2.10382	7/128	801,825,845,3954,5566,8996,9446	CALM1,CAPN3,CASQ2,LETM1,PRKACA,NOL3,GSTO1
5_Member	Reactome Gene Sets	R-HSA-5578775	Ion homeostasis	-4.08508	-2.07125	5/56	488,801,845,5348,5566	ATP2A2,CALM1,CASQ2,FXYD1,PRKACA
5_Member	GO Biological Processes	GO:0010880	regulation of release of sequestered calcium ion into cytosol by sarcoplasmic reticulum	-4.0472	-2.04014	4/30	801,845,5566,9446	CALM1,CASQ2,PRKACA,GSTO1
5_Member	GO Biological Processes	GO:0006942	regulation of striated muscle contraction	-4.02934	-2.02451	6/92	488,801,845,5566,9446,30845	ATP2A2,CALM1,CASQ2,PRKACA,GSTO1,EHD3
5_Member	GO Biological Processes	GO:0060315	negative regulation of ryanodine-sensitive calcium-release channel activity	-3.98801	-1.99634	3/12	801,845,9446	CALM1,CASQ2,GSTO1
5_Member	GO Biological Processes	GO:0060402	calcium ion transport into cytosol	-3.78807	-1.81749	7/145	801,825,845,3954,5566,8996,9446	CALM1,CAPN3,CASQ2,LETM1,PRKACA,NOL3,GSTO1
5_Member	GO Biological Processes	GO:0051280	negative regulation of release of sequestered calcium ion into cytosol	-3.59241	-1.636	3/16	801,845,9446	CALM1,CASQ2,GSTO1
5_Member	GO Biological Processes	GO:0008015	blood circulation	-3.56501	-1.61454	13/519	18,488,801,845,2053,5348,5566,5608,7134,8557,9446,30845,85366	ABAT,ATP2A2,CALM1,CASQ2,EPHX2,FXYD1,PRKACA,MAP2K6,TNNC1,TCAP,GSTO1,EHD3,MYLK2
5_Member	GO Biological Processes	GO:0003013	circulatory system process	-3.53306	-1.5923	13/523	18,488,801,845,2053,5348,5566,5608,7134,8557,9446,30845,85366	ABAT,ATP2A2,CALM1,CASQ2,EPHX2,FXYD1,PRKACA,MAP2K6,TNNC1,TCAP,GSTO1,EHD3,MYLK2
5_Member	GO Biological Processes	GO:0051284	positive regulation of sequestering of calcium ion	-3.51062	-1.57179	3/17	801,845,9446	CALM1,CASQ2,GSTO1
5_Member	GO Biological Processes	GO:0051279	regulation of release of sequestered calcium ion into cytosol	-3.4297	-1.49845	5/77	801,825,845,5566,9446	CALM1,CAPN3,CASQ2,PRKACA,GSTO1
5_Member	GO Biological Processes	GO:0010523	negative regulation of calcium ion transport into cytosol	-3.29384	-1.37919	3/20	801,845,9446	CALM1,CASQ2,GSTO1
5_Member	GO Biological Processes	GO:0050849	negative regulation of calcium-mediated signaling	-3.22943	-1.32373	3/21	801,845,9446	CALM1,CASQ2,GSTO1
5_Member	GO Biological Processes	GO:1901019	regulation of calcium ion transmembrane transporter activity	-3.16288	-1.27286	5/88	801,845,5566,9446,30845	CALM1,CASQ2,PRKACA,GSTO1,EHD3
5_Member	GO Biological Processes	GO:0070588	calcium ion transmembrane transport	-3.09264	-1.20602	9/307	488,801,825,845,3954,5566,8996,9446,30845	ATP2A2,CALM1,CAPN3,CASQ2,LETM1,PRKACA,NOL3,GSTO1,EHD3
5_Member	GO Biological Processes	GO:0098662	inorganic cation transmembrane transport	-3.06412	-1.18423	15/740	488,801,825,845,1346,1347,1537,3778,3954,4697,5348,5566,8996,9446,30845	ATP2A2,CALM1,CAPN3,CASQ2,COX7A1,COX7A2,CYC1,KCNMA1,LETM1,NDUFA4,FXYD1,PRKACA,NOL3,GSTO1,EHD3
5_Member	GO Biological Processes	GO:1903169	regulation of calcium ion transmembrane transport	-2.99838	-1.13632	6/143	801,825,845,5566,9446,30845	CALM1,CAPN3,CASQ2,PRKACA,GSTO1,EHD3
5_Member	GO Biological Processes	GO:0032845	negative regulation of homeostatic process	-2.9887	-1.13632	7/197	801,825,845,3954,5566,8996,9446	CALM1,CAPN3,CASQ2,LETM1,PRKACA,NOL3,GSTO1
5_Member	GO Biological Processes	GO:0010522	regulation of calcium ion transport into cytosol	-2.97159	-1.12077	5/97	801,825,845,5566,9446	CALM1,CAPN3,CASQ2,PRKACA,GSTO1
5_Member	GO Biological Processes	GO:0061337	cardiac conduction	-2.96719	-1.11793	6/145	488,801,845,5348,5566,30845	ATP2A2,CALM1,CASQ2,FXYD1,PRKACA,EHD3
5_Member	GO Biological Processes	GO:2000021	regulation of ion homeostasis	-2.85252	-1.01705	7/208	801,825,845,3954,5566,8996,9446	CALM1,CAPN3,CASQ2,LETM1,PRKACA,NOL3,GSTO1
5_Member	GO Biological Processes	GO:0010644	cell communication by electrical coupling	-2.81076	-0.979793	3/29	801,845,5566	CALM1,CASQ2,PRKACA
5_Member	GO Biological Processes	GO:0006874	cellular calcium ion homeostasis	-2.78133	-0.951848	10/409	488,801,825,845,2053,3954,5566,5816,8996,9446	ATP2A2,CALM1,CAPN3,CASQ2,EPHX2,LETM1,PRKACA,PVALB,NOL3,GSTO1
5_Member	GO Biological Processes	GO:1904427	positive regulation of calcium ion transmembrane transport	-2.7482	-0.923155	4/65	801,825,9446,30845	CALM1,CAPN3,GSTO1,EHD3
5_Member	GO Biological Processes	GO:0055074	calcium ion homeostasis	-2.69706	-0.883642	10/420	488,801,825,845,2053,3954,5566,5816,8996,9446	ATP2A2,CALM1,CAPN3,CASQ2,EPHX2,LETM1,PRKACA,PVALB,NOL3,GSTO1
5_Member	GO Biological Processes	GO:1901021	positive regulation of calcium ion transmembrane transporter activity	-2.64676	-0.839035	3/33	801,9446,30845	CALM1,GSTO1,EHD3
5_Member	GO Biological Processes	GO:0072503	cellular divalent inorganic cation homeostasis	-2.59417	-0.793462	10/434	488,801,825,845,2053,3954,5566,5816,8996,9446	ATP2A2,CALM1,CAPN3,CASQ2,EPHX2,LETM1,PRKACA,PVALB,NOL3,GSTO1
5_Member	GO Biological Processes	GO:0043270	positive regulation of ion transport	-2.50295	-0.714593	7/240	18,801,825,5348,5608,9446,30845	ABAT,CALM1,CAPN3,FXYD1,MAP2K6,GSTO1,EHD3
5_Member	GO Biological Processes	GO:0006875	cellular metal ion homeostasis	-2.49173	-0.706072	11/524	488,801,825,845,2053,3778,3954,5566,5816,8996,9446	ATP2A2,CALM1,CAPN3,CASQ2,EPHX2,KCNMA1,LETM1,PRKACA,PVALB,NOL3,GSTO1
5_Member	GO Biological Processes	GO:1904064	positive regulation of cation transmembrane transport	-2.4729	-0.690912	5/126	801,825,5348,9446,30845	CALM1,CAPN3,FXYD1,GSTO1,EHD3
5_Member	GO Biological Processes	GO:0051281	positive regulation of release of sequestered calcium ion into cytosol	-2.4701	-0.690912	3/38	801,825,9446	CALM1,CAPN3,GSTO1
5_Member	KEGG Pathway	hsa04020	Calcium signaling pathway	-2.46978	-0.690912	6/182	488,801,5566,7125,7134,85366	ATP2A2,CALM1,PRKACA,TNNC2,TNNC1,MYLK2
5_Member	GO Biological Processes	GO:0072507	divalent inorganic cation homeostasis	-2.46858	-0.690912	10/452	488,801,825,845,2053,3954,5566,5816,8996,9446	ATP2A2,CALM1,CAPN3,CASQ2,EPHX2,LETM1,PRKACA,PVALB,NOL3,GSTO1
5_Member	GO Biological Processes	GO:0008016	regulation of heart contraction	-2.45374	-0.677386	7/245	488,801,845,5348,5566,9446,30845	ATP2A2,CALM1,CASQ2,FXYD1,PRKACA,GSTO1,EHD3
5_Member	GO Biological Processes	GO:0050848	regulation of calcium-mediated signaling	-2.43928	-0.665554	4/79	801,845,5566,9446	CALM1,CASQ2,PRKACA,GSTO1
5_Member	GO Biological Processes	GO:1901020	negative regulation of calcium ion transmembrane transporter activity	-2.43786	-0.665442	3/39	801,845,9446	CALM1,CASQ2,GSTO1
5_Member	GO Biological Processes	GO:0051480	regulation of cytosolic calcium ion concentration	-2.41331	-0.643497	8/316	801,825,845,3954,5566,5816,8996,9446	CALM1,CAPN3,CASQ2,LETM1,PRKACA,PVALB,NOL3,GSTO1
5_Member	GO Biological Processes	GO:0034767	positive regulation of ion transmembrane transport	-2.33192	-0.572349	5/136	801,825,5348,9446,30845	CALM1,CAPN3,FXYD1,GSTO1,EHD3
5_Member	GO Biological Processes	GO:1903170	negative regulation of calcium ion transmembrane transport	-2.31747	-0.559168	3/43	801,845,9446	CALM1,CASQ2,GSTO1
5_Member	GO Biological Processes	GO:0035637	multicellular organismal signaling	-2.28165	-0.528371	6/199	488,801,845,5348,5566,30845	ATP2A2,CALM1,CASQ2,FXYD1,PRKACA,EHD3
5_Member	Reactome Gene Sets	R-HSA-5576891	Cardiac conduction	-2.26607	-0.514029	5/141	488,801,845,5348,5566	ATP2A2,CALM1,CASQ2,FXYD1,PRKACA
5_Member	GO Biological Processes	GO:1903115	regulation of actin filament-based movement	-2.26187	-0.512311	3/45	488,7134,85366	ATP2A2,TNNC1,MYLK2
5_Member	GO Biological Processes	GO:0006816	calcium ion transport	-2.24876	-0.501672	9/410	488,801,825,845,3954,5566,8996,9446,30845	ATP2A2,CALM1,CAPN3,CASQ2,LETM1,PRKACA,NOL3,GSTO1,EHD3
5_Member	GO Biological Processes	GO:0002027	regulation of heart rate	-2.12415	-0.401921	4/97	488,801,845,5566	ATP2A2,CALM1,CASQ2,PRKACA
5_Member	GO Biological Processes	GO:0007204	positive regulation of cytosolic calcium ion concentration	-2.11841	-0.397578	7/283	801,825,845,3954,5566,8996,9446	CALM1,CAPN3,CASQ2,LETM1,PRKACA,NOL3,GSTO1
5_Member	GO Biological Processes	GO:0055065	metal ion homeostasis	-2.11376	-0.395239	11/590	488,801,825,845,2053,3778,3954,5566,5816,8996,9446	ATP2A2,CALM1,CAPN3,CASQ2,EPHX2,KCNMA1,LETM1,PRKACA,PVALB,NOL3,GSTO1
5_Member	GO Biological Processes	GO:2001258	negative regulation of cation channel activity	-2.11032	-0.395239	3/51	801,845,9446	CALM1,CASQ2,GSTO1
5_Member	GO Biological Processes	GO:2001257	regulation of cation channel activity	-2.10748	-0.393543	5/154	801,845,5566,9446,30845	CALM1,CASQ2,PRKACA,GSTO1,EHD3
5_Member	GO Biological Processes	GO:0010524	positive regulation of calcium ion transport into cytosol	-2.08702	-0.375353	3/52	801,825,9446	CALM1,CAPN3,GSTO1
5_Member	GO Biological Processes	GO:1903522	regulation of blood circulation	-2.04776	-0.341728	7/292	488,801,845,5348,5566,9446,30845	ATP2A2,CALM1,CASQ2,FXYD1,PRKACA,GSTO1,EHD3
5_Member	GO Biological Processes	GO:0030003	cellular cation homeostasis	-2.03177	-0.329082	11/606	488,801,825,845,2053,3778,3954,5566,5816,8996,9446	ATP2A2,CALM1,CAPN3,CASQ2,EPHX2,KCNMA1,LETM1,PRKACA,PVALB,NOL3,GSTO1
5_Member	GO Biological Processes	GO:0032412	regulation of ion transmembrane transporter activity	-2.03052	-0.328944	6/225	801,845,5348,5566,9446,30845	CALM1,CASQ2,FXYD1,PRKACA,GSTO1,EHD3
5_Member	GO Biological Processes	GO:1904062	regulation of cation transmembrane transport	-2.02487	-0.324397	7/295	801,825,845,5348,5566,9446,30845	CALM1,CAPN3,CASQ2,FXYD1,PRKACA,GSTO1,EHD3
5_Member	GO Biological Processes	GO:0051924	regulation of calcium ion transport	-2.01278	-0.315614	6/227	801,825,845,5566,9446,30845	CALM1,CAPN3,CASQ2,PRKACA,GSTO1,EHD3
6_Summary	GO Biological Processes	GO:0043312	neutrophil degranulation	-7.15574	-4.76396	18/486	30,210,302,306,847,1992,3848,4718,4831,5265,5269,5702,5869,8987,9588,9961,23352,80331,308,488,801,9144,3956	ACAA1,ALAD,ANXA2,ANXA3,CAT,SERPINB1,KRT1,NDUFC2,NME2,SERPINA1,SERPINB6,PSMC3,RAB5B,STBD1,PRDX6,MVP,UBR4,DNAJC5,ANXA5,ATP2A2,CALM1,SYNGR2,LGALS1
6_Member	GO Biological Processes	GO:0043312	neutrophil degranulation	-7.15574	-4.76396	18/486	30,210,302,306,847,1992,3848,4718,4831,5265,5269,5702,5869,8987,9588,9961,23352,80331	ACAA1,ALAD,ANXA2,ANXA3,CAT,SERPINB1,KRT1,NDUFC2,NME2,SERPINA1,SERPINB6,PSMC3,RAB5B,STBD1,PRDX6,MVP,UBR4,DNAJC5
6_Member	GO Biological Processes	GO:0002283	neutrophil activation involved in immune response	-7.11571	-4.75026	18/489	30,210,302,306,847,1992,3848,4718,4831,5265,5269,5702,5869,8987,9588,9961,23352,80331	ACAA1,ALAD,ANXA2,ANXA3,CAT,SERPINB1,KRT1,NDUFC2,NME2,SERPINA1,SERPINB6,PSMC3,RAB5B,STBD1,PRDX6,MVP,UBR4,DNAJC5
6_Member	GO Biological Processes	GO:0042119	neutrophil activation	-6.98446	-4.64863	18/499	30,210,302,306,847,1992,3848,4718,4831,5265,5269,5702,5869,8987,9588,9961,23352,80331	ACAA1,ALAD,ANXA2,ANXA3,CAT,SERPINB1,KRT1,NDUFC2,NME2,SERPINA1,SERPINB6,PSMC3,RAB5B,STBD1,PRDX6,MVP,UBR4,DNAJC5
6_Member	GO Biological Processes	GO:0002446	neutrophil mediated immunity	-6.9586	-4.62753	18/501	30,210,302,306,847,1992,3848,4718,4831,5265,5269,5702,5869,8987,9588,9961,23352,80331	ACAA1,ALAD,ANXA2,ANXA3,CAT,SERPINB1,KRT1,NDUFC2,NME2,SERPINA1,SERPINB6,PSMC3,RAB5B,STBD1,PRDX6,MVP,UBR4,DNAJC5
6_Member	GO Biological Processes	GO:0036230	granulocyte activation	-6.92006	-4.59832	18/504	30,210,302,306,847,1992,3848,4718,4831,5265,5269,5702,5869,8987,9588,9961,23352,80331	ACAA1,ALAD,ANXA2,ANXA3,CAT,SERPINB1,KRT1,NDUFC2,NME2,SERPINA1,SERPINB6,PSMC3,RAB5B,STBD1,PRDX6,MVP,UBR4,DNAJC5
6_Member	GO Biological Processes	GO:0045055	regulated exocytosis	-6.83356	-4.52695	22/752	30,210,302,306,308,488,801,847,1992,3848,4718,4831,5265,5269,5702,5869,8987,9144,9588,9961,23352,80331	ACAA1,ALAD,ANXA2,ANXA3,ANXA5,ATP2A2,CALM1,CAT,SERPINB1,KRT1,NDUFC2,NME2,SERPINA1,SERPINB6,PSMC3,RAB5B,STBD1,SYNGR2,PRDX6,MVP,UBR4,DNAJC5
6_Member	GO Biological Processes	GO:0043299	leukocyte degranulation	-6.54989	-4.26362	18/534	30,210,302,306,847,1992,3848,4718,4831,5265,5269,5702,5869,8987,9588,9961,23352,80331	ACAA1,ALAD,ANXA2,ANXA3,CAT,SERPINB1,KRT1,NDUFC2,NME2,SERPINA1,SERPINB6,PSMC3,RAB5B,STBD1,PRDX6,MVP,UBR4,DNAJC5
6_Member	Reactome Gene Sets	R-HSA-6798695	Neutrophil degranulation	-6.52293	-4.2451	17/479	30,210,302,847,1992,3848,4718,4831,5265,5269,5702,5869,8987,9588,9961,23352,80331	ACAA1,ALAD,ANXA2,CAT,SERPINB1,KRT1,NDUFC2,NME2,SERPINA1,SERPINB6,PSMC3,RAB5B,STBD1,PRDX6,MVP,UBR4,DNAJC5
6_Member	GO Biological Processes	GO:0002275	myeloid cell activation involved in immune response	-6.4673	-4.19774	18/541	30,210,302,306,847,1992,3848,4718,4831,5265,5269,5702,5869,8987,9588,9961,23352,80331	ACAA1,ALAD,ANXA2,ANXA3,CAT,SERPINB1,KRT1,NDUFC2,NME2,SERPINA1,SERPINB6,PSMC3,RAB5B,STBD1,PRDX6,MVP,UBR4,DNAJC5
6_Member	GO Biological Processes	GO:0002444	myeloid leukocyte mediated immunity	-6.39759	-4.13211	18/547	30,210,302,306,847,1992,3848,4718,4831,5265,5269,5702,5869,8987,9588,9961,23352,80331	ACAA1,ALAD,ANXA2,ANXA3,CAT,SERPINB1,KRT1,NDUFC2,NME2,SERPINA1,SERPINB6,PSMC3,RAB5B,STBD1,PRDX6,MVP,UBR4,DNAJC5
6_Member	GO Biological Processes	GO:0002366	leukocyte activation involved in immune response	-5.59965	-3.4017	19/687	30,210,302,306,847,1992,3848,3956,4718,4831,5265,5269,5702,5869,8987,9588,9961,23352,80331	ACAA1,ALAD,ANXA2,ANXA3,CAT,SERPINB1,KRT1,LGALS1,NDUFC2,NME2,SERPINA1,SERPINB6,PSMC3,RAB5B,STBD1,PRDX6,MVP,UBR4,DNAJC5
6_Member	GO Biological Processes	GO:0002263	cell activation involved in immune response	-5.56304	-3.37877	19/691	30,210,302,306,847,1992,3848,3956,4718,4831,5265,5269,5702,5869,8987,9588,9961,23352,80331	ACAA1,ALAD,ANXA2,ANXA3,CAT,SERPINB1,KRT1,LGALS1,NDUFC2,NME2,SERPINA1,SERPINB6,PSMC3,RAB5B,STBD1,PRDX6,MVP,UBR4,DNAJC5
6_Member	GO Biological Processes	GO:0002274	myeloid leukocyte activation	-5.55334	-3.37242	18/627	30,210,302,306,847,1992,3848,4718,4831,5265,5269,5702,5869,8987,9588,9961,23352,80331	ACAA1,ALAD,ANXA2,ANXA3,CAT,SERPINB1,KRT1,NDUFC2,NME2,SERPINA1,SERPINB6,PSMC3,RAB5B,STBD1,PRDX6,MVP,UBR4,DNAJC5
7_Summary	Reactome Gene Sets	R-HSA-390918	Peroxisomal lipid metabolism	-7.02614	-4.68552	6/29	30,51,3295,5264,6342,283927,847,2053,3712,9588,26090,57016,18,5346,27294,83440,1066,2739,57412,22979,801,6697	ACAA1,ACOX1,HSD17B4,PHYH,SCP2,NUDT7,CAT,EPHX2,IVD,PRDX6,ABHD12,AKR1B10,ABAT,PLIN1,DHDH,ADPGK,CES1,GLO1,AS3MT,EFR3B,CALM1,SPR
7_Member	Reactome Gene Sets	R-HSA-390918	Peroxisomal lipid metabolism	-7.02614	-4.68552	6/29	30,51,3295,5264,6342,283927	ACAA1,ACOX1,HSD17B4,PHYH,SCP2,NUDT7
7_Member	KEGG Pathway	hsa04146	Peroxisome	-6.49314	-4.21946	8/83	30,51,847,2053,3295,5264,6342,283927	ACAA1,ACOX1,CAT,EPHX2,HSD17B4,PHYH,SCP2,NUDT7
7_Member	GO Biological Processes	GO:0036109	alpha-linolenic acid metabolic process	-5.58489	-3.39724	4/13	30,51,3295,6342	ACAA1,ACOX1,HSD17B4,SCP2
7_Member	Reactome Gene Sets	R-HSA-2046104	alpha-linolenic (omega3) and linoleic (omega6) acid metabolism	-5.58489	-3.39724	4/13	30,51,3295,6342	ACAA1,ACOX1,HSD17B4,SCP2
7_Member	Reactome Gene Sets	R-HSA-2046106	alpha-linolenic acid (ALA) metabolism	-5.58489	-3.39724	4/13	30,51,3295,6342	ACAA1,ACOX1,HSD17B4,SCP2
7_Member	GO Biological Processes	GO:0044242	cellular lipid catabolic process	-5.34272	-3.1814	10/199	30,51,3295,3712,5264,6342,9588,26090,57016,283927	ACAA1,ACOX1,HSD17B4,IVD,PHYH,SCP2,PRDX6,ABHD12,AKR1B10,NUDT7
7_Member	GO Biological Processes	GO:0033540	fatty acid beta-oxidation using acyl-CoA oxidase	-5.30947	-3.15133	4/15	30,51,3295,6342	ACAA1,ACOX1,HSD17B4,SCP2
7_Member	GO Biological Processes	GO:0072329	monocarboxylic acid catabolic process	-5.14151	-3.00802	8/125	18,30,51,3295,3712,5264,6342,283927	ABAT,ACAA1,ACOX1,HSD17B4,IVD,PHYH,SCP2,NUDT7
7_Member	GO Biological Processes	GO:0009062	fatty acid catabolic process	-4.73324	-2.64789	7/103	30,51,3295,3712,5264,6342,283927	ACAA1,ACOX1,HSD17B4,IVD,PHYH,SCP2,NUDT7
7_Member	GO Biological Processes	GO:0016042	lipid catabolic process	-4.42461	-2.378	11/308	30,51,3295,3712,5264,5346,6342,9588,26090,57016,283927	ACAA1,ACOX1,HSD17B4,IVD,PHYH,PLIN1,SCP2,PRDX6,ABHD12,AKR1B10,NUDT7
7_Member	Reactome Gene Sets	R-HSA-390247	Beta-oxidation of very long chain fatty acids	-4.1104	-2.09429	3/11	30,51,3295	ACAA1,ACOX1,HSD17B4
7_Member	GO Biological Processes	GO:0019395	fatty acid oxidation	-3.87724	-1.89771	6/98	30,51,3295,3712,5264,6342	ACAA1,ACOX1,HSD17B4,IVD,PHYH,SCP2
7_Member	GO Biological Processes	GO:0034440	lipid oxidation	-3.82889	-1.85418	6/100	30,51,3295,3712,5264,6342	ACAA1,ACOX1,HSD17B4,IVD,PHYH,SCP2
7_Member	GO Biological Processes	GO:0006635	fatty acid beta-oxidation	-3.56571	-1.61454	5/72	30,51,3295,3712,6342	ACAA1,ACOX1,HSD17B4,IVD,SCP2
7_Member	GO Biological Processes	GO:0044282	small molecule catabolic process	-3.32273	-1.40078	11/412	18,30,51,3295,3712,5264,6342,27294,57016,83440,283927	ABAT,ACAA1,ACOX1,HSD17B4,IVD,PHYH,SCP2,DHDH,AKR1B10,ADPGK,NUDT7
7_Member	Reactome Gene Sets	R-HSA-8978868	Fatty acid metabolism	-3.26215	-1.35289	7/177	30,51,2053,3295,5264,6342,283927	ACAA1,ACOX1,EPHX2,HSD17B4,PHYH,SCP2,NUDT7
7_Member	GO Biological Processes	GO:0032787	monocarboxylic acid metabolic process	-2.99777	-1.13632	13/597	18,30,51,1066,2053,2739,3295,3712,5264,6342,57412,83440,283927	ABAT,ACAA1,ACOX1,CES1,EPHX2,GLO1,HSD17B4,IVD,PHYH,SCP2,AS3MT,ADPGK,NUDT7
7_Member	GO Biological Processes	GO:0016054	organic acid catabolic process	-2.99162	-1.13632	8/255	18,30,51,3295,3712,5264,6342,283927	ABAT,ACAA1,ACOX1,HSD17B4,IVD,PHYH,SCP2,NUDT7
7_Member	GO Biological Processes	GO:0046395	carboxylic acid catabolic process	-2.99162	-1.13632	8/255	18,30,51,3295,3712,5264,6342,283927	ABAT,ACAA1,ACOX1,HSD17B4,IVD,PHYH,SCP2,NUDT7
7_Member	GO Biological Processes	GO:0001676	long-chain fatty acid metabolic process	-2.89306	-1.05304	5/101	30,51,2053,3295,6342	ACAA1,ACOX1,EPHX2,HSD17B4,SCP2
7_Member	GO Biological Processes	GO:0033559	unsaturated fatty acid metabolic process	-2.89306	-1.05304	5/101	30,51,2053,3295,6342	ACAA1,ACOX1,EPHX2,HSD17B4,SCP2
7_Member	GO Biological Processes	GO:0000038	very long-chain fatty acid metabolic process	-2.76753	-0.940981	3/30	30,51,3295	ACAA1,ACOX1,HSD17B4
7_Member	GO Biological Processes	GO:0030258	lipid modification	-2.74437	-0.920802	8/279	30,51,2053,3295,3712,5264,6342,22979	ACAA1,ACOX1,EPHX2,HSD17B4,IVD,PHYH,SCP2,EFR3B
7_Member	GO Biological Processes	GO:0006631	fatty acid metabolic process	-2.62521	-0.8189	9/359	30,51,1066,2053,3295,3712,5264,6342,283927	ACAA1,ACOX1,CES1,EPHX2,HSD17B4,IVD,PHYH,SCP2,NUDT7
7_Member	KEGG Pathway	hsa03320	PPAR signaling pathway	-2.58514	-0.785823	4/72	30,51,5346,6342	ACAA1,ACOX1,PLIN1,SCP2
7_Member	GO Biological Processes	GO:0008206	bile acid metabolic process	-2.23509	-0.491676	3/46	30,3295,6342	ACAA1,HSD17B4,SCP2
7_Member	GO Biological Processes	GO:1901615	organic hydroxy compound metabolic process	-2.20772	-0.469162	10/493	18,30,801,847,1066,2053,3295,6342,6697,57016	ABAT,ACAA1,CALM1,CAT,CES1,EPHX2,HSD17B4,SCP2,SPR,AKR1B10
7_Member	KEGG Pathway	hsa00280	Valine, leucine and isoleucine degradation	-2.18343	-0.452053	3/48	18,30,3712	ABAT,ACAA1,IVD
8_Summary	KEGG Pathway	hsa04260	Cardiac muscle contraction	-6.70438	-4.40952	8/78	488,1346,1347,1537,7134,7169,7171,7388,302,801,4629,29895,5566,22801,5527	ATP2A2,COX7A1,COX7A2,CYC1,TNNC1,TPM2,TPM4,UQCRH,ANXA2,CALM1,MYH11,MYLPF,PRKACA,ITGA11,PPP2R5C
8_Member	KEGG Pathway	hsa04260	Cardiac muscle contraction	-6.70438	-4.40952	8/78	488,1346,1347,1537,7134,7169,7171,7388	ATP2A2,COX7A1,COX7A2,CYC1,TNNC1,TPM2,TPM4,UQCRH
8_Member	Reactome Gene Sets	R-HSA-445355	Smooth Muscle Contraction	-6.35935	-4.10191	6/37	302,801,4629,7169,7171,29895	ANXA2,CALM1,MYH11,TPM2,TPM4,MYLPF
8_Member	KEGG Pathway	hsa05414	Dilated cardiomyopathy	-4.08257	-2.07101	6/90	488,5566,7134,7169,7171,22801	ATP2A2,PRKACA,TNNC1,TPM2,TPM4,ITGA11
8_Member	KEGG Pathway	hsa04261	Adrenergic signaling in cardiomyocytes	-3.80668	-1.83404	7/144	488,801,5527,5566,7134,7169,7171	ATP2A2,CALM1,PPP2R5C,PRKACA,TNNC1,TPM2,TPM4
8_Member	KEGG Pathway	hsa05410	Hypertrophic cardiomyopathy (HCM)	-3.27915	-1.3663	5/83	488,7134,7169,7171,22801	ATP2A2,TNNC1,TPM2,TPM4,ITGA11
9_Summary	GO Biological Processes	GO:0009636	response to toxic substance	-6.37296	-4.11152	17/491	18,210,761,847,1066,1410,1728,2053,2936,2944,3778,6138,6191,7296,9446,9588,10935,801,825,845,7134	ABAT,ALAD,CA3,CAT,CES1,CRYAB,NQO1,EPHX2,GSR,GSTM1,KCNMA1,RPL15,RPS4X,TXNRD1,GSTO1,PRDX6,PRDX3,CALM1,CAPN3,CASQ2,TNNC1
9_Member	GO Biological Processes	GO:0009636	response to toxic substance	-6.37296	-4.11152	17/491	18,210,761,847,1066,1410,1728,2053,2936,2944,3778,6138,6191,7296,9446,9588,10935	ABAT,ALAD,CA3,CAT,CES1,CRYAB,NQO1,EPHX2,GSR,GSTM1,KCNMA1,RPL15,RPS4X,TXNRD1,GSTO1,PRDX6,PRDX3
9_Member	GO Biological Processes	GO:0045471	response to ethanol	-4.06335	-2.05405	7/131	18,210,761,847,1728,6138,6191	ABAT,ALAD,CA3,CAT,NQO1,RPL15,RPS4X
9_Member	GO Biological Processes	GO:0097305	response to alcohol	-3.08037	-1.19713	7/190	18,210,761,847,1728,6138,6191	ABAT,ALAD,CA3,CAT,NQO1,RPL15,RPS4X
9_Member	GO Biological Processes	GO:0010035	response to inorganic substance	-3.07703	-1.19547	12/512	18,210,801,825,845,847,1410,1728,3778,7134,7296,10935	ABAT,ALAD,CALM1,CAPN3,CASQ2,CAT,CRYAB,NQO1,KCNMA1,TNNC1,TXNRD1,PRDX3
9_Member	GO Biological Processes	GO:0010038	response to metal ion	-2.86475	-1.02625	9/331	18,210,801,825,845,847,1728,3778,7134	ABAT,ALAD,CALM1,CAPN3,CASQ2,CAT,NQO1,KCNMA1,TNNC1
10_Summary	GO Biological Processes	GO:1990748	cellular detoxification	-5.86916	-3.64249	8/100	847,1728,2936,2944,7296,9446,9588,10935,210,488,761,1410,3315,3848,8996,26287,51075,5608,5682,5702,6767,8344,283927,2053,6697,51079	CAT,NQO1,GSR,GSTM1,TXNRD1,GSTO1,PRDX6,PRDX3,ALAD,ATP2A2,CA3,CRYAB,HSPB1,KRT1,NOL3,ANKRD2,TMX2,MAP2K6,PSMA1,PSMC3,ST13,HIST1H2BE,NUDT7,EPHX2,SPR,NDUFA13
10_Member	GO Biological Processes	GO:1990748	cellular detoxification	-5.86916	-3.64249	8/100	847,1728,2936,2944,7296,9446,9588,10935	CAT,NQO1,GSR,GSTM1,TXNRD1,GSTO1,PRDX6,PRDX3
10_Member	GO Biological Processes	GO:0098754	detoxification	-5.70819	-3.49611	8/105	847,1728,2936,2944,7296,9446,9588,10935	CAT,NQO1,GSR,GSTM1,TXNRD1,GSTO1,PRDX6,PRDX3
10_Member	GO Biological Processes	GO:0006979	response to oxidative stress	-4.97537	-2.85603	14/435	210,488,761,847,1410,1728,2936,3315,3848,7296,8996,9588,10935,26287	ALAD,ATP2A2,CA3,CAT,CRYAB,NQO1,GSR,HSPB1,KRT1,TXNRD1,NOL3,PRDX6,PRDX3,ANKRD2
10_Member	Reactome Gene Sets	R-HSA-3299685	Detoxification of Reactive Oxygen Species	-4.97481	-2.85603	5/37	847,2936,7296,9588,10935	CAT,GSR,TXNRD1,PRDX6,PRDX3
10_Member	GO Biological Processes	GO:0098869	cellular oxidant detoxification	-4.93372	-2.81783	7/96	847,1728,2936,7296,9446,9588,10935	CAT,NQO1,GSR,TXNRD1,GSTO1,PRDX6,PRDX3
10_Member	GO Biological Processes	GO:0034599	cellular response to oxidative stress	-4.01901	-2.0164	10/284	488,847,1728,2936,3315,7296,8996,9588,10935,26287	ATP2A2,CAT,NQO1,GSR,HSPB1,TXNRD1,NOL3,PRDX6,PRDX3,ANKRD2
10_Member	GO Biological Processes	GO:0045454	cell redox homeostasis	-3.59419	-1.636	5/71	2936,7296,9588,10935,51075	GSR,TXNRD1,PRDX6,PRDX3,TMX2
10_Member	GO Biological Processes	GO:0097237	cellular response to toxic substance	-3.29541	-1.37919	8/229	847,1728,2936,2944,7296,9446,9588,10935	CAT,NQO1,GSR,GSTM1,TXNRD1,GSTO1,PRDX6,PRDX3
10_Member	Reactome Gene Sets	R-HSA-2262752	Cellular responses to stress	-3.17747	-1.27776	11/429	847,1410,2936,5608,5682,5702,6767,7296,8344,9588,10935	CAT,CRYAB,GSR,MAP2K6,PSMA1,PSMC3,ST13,TXNRD1,HIST1H2BE,PRDX6,PRDX3
10_Member	GO Biological Processes	GO:0042744	hydrogen peroxide catabolic process	-3.1683	-1.27655	3/22	847,9588,10935	CAT,PRDX6,PRDX3
10_Member	GO Biological Processes	GO:0051187	cofactor catabolic process	-3.04939	-1.17449	4/54	847,9588,10935,283927	CAT,PRDX6,PRDX3,NUDT7
10_Member	GO Biological Processes	GO:0072593	reactive oxygen species metabolic process	-2.99162	-1.13632	8/255	847,1410,1728,2053,6697,9588,10935,51079	CAT,CRYAB,NQO1,EPHX2,SPR,PRDX6,PRDX3,NDUFA13
10_Member	Reactome Gene Sets	R-HSA-8953897	Cellular responses to external stimuli	-2.60737	-0.805271	11/506	847,1410,2936,5608,5682,5702,6767,7296,8344,9588,10935	CAT,CRYAB,GSR,MAP2K6,PSMA1,PSMC3,ST13,TXNRD1,HIST1H2BE,PRDX6,PRDX3
10_Member	GO Biological Processes	GO:0042743	hydrogen peroxide metabolic process	-2.28932	-0.534784	3/44	847,9588,10935	CAT,PRDX6,PRDX3
11_Summary	GO Biological Processes	GO:0007005	mitochondrion organization	-5.41975	-3.25522	17/577	3954,4702,4715,4716,4718,4729,4731,6158,7332,7532,8996,10935,11140,26355,51079,54539,54927	LETM1,NDUFA8,NDUFB9,NDUFB10,NDUFC2,NDUFV2,NDUFV3,RPL28,UBE2L3,YWHAG,NOL3,PRDX3,CDC37,FAM162A,NDUFA13,NDUFB11,CHCHD3
11_Member	GO Biological Processes	GO:0007005	mitochondrion organization	-5.41975	-3.25522	17/577	3954,4702,4715,4716,4718,4729,4731,6158,7332,7532,8996,10935,11140,26355,51079,54539,54927	LETM1,NDUFA8,NDUFB9,NDUFB10,NDUFC2,NDUFV2,NDUFV3,RPL28,UBE2L3,YWHAG,NOL3,PRDX3,CDC37,FAM162A,NDUFA13,NDUFB11,CHCHD3
11_Member	GO Biological Processes	GO:0010821	regulation of mitochondrion organization	-2.01278	-0.315614	6/227	6158,7332,7532,8996,11140,26355	RPL28,UBE2L3,YWHAG,NOL3,CDC37,FAM162A
12_Summary	GO Biological Processes	GO:0097435	supramolecular fiber organization	-5.30149	-3.14804	17/589	302,825,845,1303,1410,3849,4060,4606,4629,6708,7169,7171,7431,8557,9793,51673,84033,488,7919,4627,26287	ANXA2,CAPN3,CASQ2,COL12A1,CRYAB,KRT2,LUM,MYBPC2,MYH11,SPTA1,TPM2,TPM4,VIM,TCAP,CKAP5,TPPP3,OBSCN,ATP2A2,DDX39B,MYH9,ANKRD2
12_Member	GO Biological Processes	GO:0097435	supramolecular fiber organization	-5.30149	-3.14804	17/589	302,825,845,1303,1410,3849,4060,4606,4629,6708,7169,7171,7431,8557,9793,51673,84033	ANXA2,CAPN3,CASQ2,COL12A1,CRYAB,KRT2,LUM,MYBPC2,MYH11,SPTA1,TPM2,TPM4,VIM,TCAP,CKAP5,TPPP3,OBSCN
12_Member	GO Biological Processes	GO:0030239	myofibril assembly	-4.88867	-2.78133	6/65	825,845,4606,4629,8557,84033	CAPN3,CASQ2,MYBPC2,MYH11,TCAP,OBSCN
12_Member	GO Biological Processes	GO:0045214	sarcomere organization	-4.54951	-2.4851	5/45	825,845,4606,8557,84033	CAPN3,CASQ2,MYBPC2,TCAP,OBSCN
12_Member	GO Biological Processes	GO:0055001	muscle cell development	-4.12452	-2.10382	8/173	488,825,845,4606,4629,7919,8557,84033	ATP2A2,CAPN3,CASQ2,MYBPC2,MYH11,DDX39B,TCAP,OBSCN
12_Member	GO Biological Processes	GO:0071688	striated muscle myosin thick filament assembly	-3.87661	-1.89771	3/13	4606,4629,8557	MYBPC2,MYH11,TCAP
12_Member	GO Biological Processes	GO:0031034	myosin filament assembly	-3.77441	-1.80588	3/14	4606,4629,8557	MYBPC2,MYH11,TCAP
12_Member	GO Biological Processes	GO:0010927	cellular component assembly involved in morphogenesis	-3.75841	-1.79193	6/103	825,845,4606,4629,8557,84033	CAPN3,CASQ2,MYBPC2,MYH11,TCAP,OBSCN
12_Member	GO Biological Processes	GO:0031033	myosin filament organization	-3.68004	-1.71762	3/15	4606,4629,8557	MYBPC2,MYH11,TCAP
12_Member	GO Biological Processes	GO:0055002	striated muscle cell development	-3.55913	-1.61062	7/158	825,845,4606,4629,7919,8557,84033	CAPN3,CASQ2,MYBPC2,MYH11,DDX39B,TCAP,OBSCN
12_Member	GO Biological Processes	GO:0051146	striated muscle cell differentiation	-3.42389	-1.49452	9/276	825,845,4606,4627,4629,7919,8557,26287,84033	CAPN3,CASQ2,MYBPC2,MYH9,MYH11,DDX39B,TCAP,ANKRD2,OBSCN
12_Member	GO Biological Processes	GO:0031032	actomyosin structure organization	-3.20452	-1.30236	7/181	825,845,4606,4627,4629,8557,84033	CAPN3,CASQ2,MYBPC2,MYH9,MYH11,TCAP,OBSCN
12_Member	GO Biological Processes	GO:0042692	muscle cell differentiation	-3.17054	-1.27655	10/363	488,825,845,4606,4627,4629,7919,8557,26287,84033	ATP2A2,CAPN3,CASQ2,MYBPC2,MYH9,MYH11,DDX39B,TCAP,ANKRD2,OBSCN
13_Summary	GO Biological Processes	GO:0061061	muscle structure development	-4.84129	-2.74233	17/639	488,825,845,1410,3956,4606,4627,4629,7134,7919,8557,9318,22801,26287,29895,84033,85366,4729	ATP2A2,CAPN3,CASQ2,CRYAB,LGALS1,MYBPC2,MYH9,MYH11,TNNC1,DDX39B,TCAP,COPS2,ITGA11,ANKRD2,MYLPF,OBSCN,MYLK2,NDUFV2
13_Member	GO Biological Processes	GO:0061061	muscle structure development	-4.84129	-2.74233	17/639	488,825,845,1410,3956,4606,4627,4629,7134,7919,8557,9318,22801,26287,29895,84033,85366	ATP2A2,CAPN3,CASQ2,CRYAB,LGALS1,MYBPC2,MYH9,MYH11,TNNC1,DDX39B,TCAP,COPS2,ITGA11,ANKRD2,MYLPF,OBSCN,MYLK2
13_Member	GO Biological Processes	GO:0014706	striated muscle tissue development	-3.04531	-1.17369	10/377	825,4629,4729,7134,7919,8557,9318,26287,29895,85366	CAPN3,MYH11,NDUFV2,TNNC1,DDX39B,TCAP,COPS2,ANKRD2,MYLPF,MYLK2
13_Member	GO Biological Processes	GO:0060537	muscle tissue development	-2.90142	-1.05681	10/394	825,4629,4729,7134,7919,8557,9318,26287,29895,85366	CAPN3,MYH11,NDUFV2,TNNC1,DDX39B,TCAP,COPS2,ANKRD2,MYLPF,MYLK2
13_Member	GO Biological Processes	GO:0007517	muscle organ development	-2.89322	-1.05304	10/395	825,1410,7134,7919,8557,9318,22801,26287,29895,85366	CAPN3,CRYAB,TNNC1,DDX39B,TCAP,COPS2,ITGA11,ANKRD2,MYLPF,MYLK2
13_Member	GO Biological Processes	GO:0035914	skeletal muscle cell differentiation	-2.65271	-0.842148	4/69	825,9318,26287,85366	CAPN3,COPS2,ANKRD2,MYLK2
13_Member	GO Biological Processes	GO:0048738	cardiac muscle tissue development	-2.08501	-0.374476	6/219	4629,4729,7134,7919,8557,85366	MYH11,NDUFV2,TNNC1,DDX39B,TCAP,MYLK2
13_Member	GO Biological Processes	GO:0007519	skeletal muscle tissue development	-2.00714	-0.311064	5/163	825,9318,26287,29895,85366	CAPN3,COPS2,ANKRD2,MYLPF,MYLK2
14_Summary	Reactome Gene Sets	R-HSA-3656225	Defective CHST6 causes MCDC1	-4.77363	-2.68559	3/7	4060,4969,5549,283927,2739,2936,2944,2949,3295,9446,801,2632,5566,83440	LUM,OGN,PRELP,NUDT7,GLO1,GSR,GSTM1,GSTM5,HSD17B4,GSTO1,CALM1,GBE1,PRKACA,ADPGK
14_Member	Reactome Gene Sets	R-HSA-3656225	Defective CHST6 causes MCDC1	-4.77363	-2.68559	3/7	4060,4969,5549	LUM,OGN,PRELP
14_Member	Reactome Gene Sets	R-HSA-3656243	Defective ST3GAL3 causes MCT12 and EIEE15	-4.77363	-2.68559	3/7	4060,4969,5549	LUM,OGN,PRELP
14_Member	Reactome Gene Sets	R-HSA-3656244	Defective B4GALT1 causes B4GALT1-CDG (CDG-2d)	-4.77363	-2.68559	3/7	4060,4969,5549	LUM,OGN,PRELP
14_Member	GO Biological Processes	GO:0042340	keratan sulfate catabolic process	-3.98801	-1.99634	3/12	4060,4969,5549	LUM,OGN,PRELP
14_Member	Reactome Gene Sets	R-HSA-2022857	Keratan sulfate degradation	-3.98801	-1.99634	3/12	4060,4969,5549	LUM,OGN,PRELP
14_Member	GO Biological Processes	GO:0044273	sulfur compound catabolic process	-3.17642	-1.27776	4/50	4060,4969,5549,283927	LUM,OGN,PRELP,NUDT7
14_Member	GO Biological Processes	GO:0006790	sulfur compound metabolic process	-3.13411	-1.24578	10/367	2739,2936,2944,2949,3295,4060,4969,5549,9446,283927	GLO1,GSR,GSTM1,GSTM5,HSD17B4,LUM,OGN,PRELP,GSTO1,NUDT7
14_Member	Reactome Gene Sets	R-HSA-2022854	Keratan sulfate biosynthesis	-2.90235	-1.05681	3/27	4060,4969,5549	LUM,OGN,PRELP
14_Member	GO Biological Processes	GO:0018146	keratan sulfate biosynthetic process	-2.81076	-0.979793	3/29	4060,4969,5549	LUM,OGN,PRELP
14_Member	Reactome Gene Sets	R-HSA-1638074	Keratan sulfate/keratin metabolism	-2.64676	-0.839035	3/33	4060,4969,5549	LUM,OGN,PRELP
14_Member	GO Biological Processes	GO:0042339	keratan sulfate metabolic process	-2.60917	-0.805665	3/34	4060,4969,5549	LUM,OGN,PRELP
14_Member	Reactome Gene Sets	R-HSA-3560782	Diseases associated with glycosaminoglycan metabolism	-2.4701	-0.690912	3/38	4060,4969,5549	LUM,OGN,PRELP
14_Member	GO Biological Processes	GO:0044272	sulfur compound biosynthetic process	-2.40094	-0.634836	6/188	2944,2949,4060,4969,5549,9446	GSTM1,GSTM5,LUM,OGN,PRELP,GSTO1
14_Member	Reactome Gene Sets	R-HSA-71387	Metabolism of carbohydrates	-2.19218	-0.458415	7/274	801,2632,4060,4969,5549,5566,83440	CALM1,GBE1,LUM,OGN,PRELP,PRKACA,ADPGK
15_Summary	GO Biological Processes	GO:0045104	intermediate filament cytoskeleton organization	-4.64748	-2.5648	5/43	3849,3853,3868,7431,10763,3848,3852,3858,4831,7251,1066,3295,9317,81876	KRT2,KRT6A,KRT16,VIM,NES,KRT1,KRT5,KRT10,NME2,TSG101,CES1,HSD17B4,PTER,RAB1B
15_Member	GO Biological Processes	GO:0045104	intermediate filament cytoskeleton organization	-4.64748	-2.5648	5/43	3849,3853,3868,7431,10763	KRT2,KRT6A,KRT16,VIM,NES
15_Member	GO Biological Processes	GO:0045103	intermediate filament-based process	-4.59788	-2.52312	5/44	3849,3853,3868,7431,10763	KRT2,KRT6A,KRT16,VIM,NES
15_Member	GO Biological Processes	GO:0070268	cornification	-3.53953	-1.59685	6/113	3848,3849,3852,3853,3858,3868	KRT1,KRT2,KRT5,KRT6A,KRT10,KRT16
15_Member	Reactome Gene Sets	R-HSA-6809371	Formation of the cornified envelope	-3.23238	-1.32491	6/129	3848,3849,3852,3853,3858,3868	KRT1,KRT2,KRT5,KRT6A,KRT10,KRT16
15_Member	GO Biological Processes	GO:0030216	keratinocyte differentiation	-2.5322	-0.739764	8/302	3848,3849,3852,3853,3858,3868,4831,7251	KRT1,KRT2,KRT5,KRT6A,KRT10,KRT16,NME2,TSG101
15_Member	Reactome Gene Sets	R-HSA-6805567	Keratinization	-2.13193	-0.407607	6/214	3848,3849,3852,3853,3858,3868	KRT1,KRT2,KRT5,KRT6A,KRT10,KRT16
15_Member	GO Biological Processes	GO:0009913	epidermal cell differentiation	-2.12391	-0.401921	8/354	3848,3849,3852,3853,3858,3868,4831,7251	KRT1,KRT2,KRT5,KRT6A,KRT10,KRT16,NME2,TSG101
15_Member	GO Biological Processes	GO:0030855	epithelial cell differentiation	-2.0967	-0.3839	13/762	1066,3295,3848,3849,3852,3853,3858,3868,4831,7251,7431,9317,81876	CES1,HSD17B4,KRT1,KRT2,KRT5,KRT6A,KRT10,KRT16,NME2,TSG101,VIM,PTER,RAB1B
15_Member	GO Biological Processes	GO:0031424	keratinization	-2.02163	-0.322259	6/226	3848,3849,3852,3853,3858,3868	KRT1,KRT2,KRT5,KRT6A,KRT10,KRT16
16_Summary	GO Biological Processes	GO:0086036	regulation of cardiac muscle cell membrane potential	-4.57206	-2.50508	3/8	488,5348,30845	ATP2A2,FXYD1,EHD3
16_Member	GO Biological Processes	GO:0086036	regulation of cardiac muscle cell membrane potential	-4.57206	-2.50508	3/8	488,5348,30845	ATP2A2,FXYD1,EHD3
17_Summary	GO Biological Processes	GO:0006749	glutathione metabolic process	-3.87283	-1.89603	5/62	2739,2936,2944,2949,9446,1066,1728,2053,57412,845,801,5608,18,27294,26090	GLO1,GSR,GSTM1,GSTM5,GSTO1,CES1,NQO1,EPHX2,AS3MT,CASQ2,CALM1,MAP2K6,ABAT,DHDH,ABHD12
17_Member	GO Biological Processes	GO:0006749	glutathione metabolic process	-3.87283	-1.89603	5/62	2739,2936,2944,2949,9446	GLO1,GSR,GSTM1,GSTM5,GSTO1
17_Member	GO Biological Processes	GO:0006805	xenobiotic metabolic process	-3.53953	-1.59685	6/113	1066,1728,2053,2944,9446,57412	CES1,NQO1,EPHX2,GSTM1,GSTO1,AS3MT
17_Member	GO Biological Processes	GO:0071466	cellular response to xenobiotic stimulus	-3.44495	-1.50802	7/165	845,1066,1728,2053,2944,9446,57412	CASQ2,CES1,NQO1,EPHX2,GSTM1,GSTO1,AS3MT
17_Member	GO Biological Processes	GO:1901685	glutathione derivative metabolic process	-3.1683	-1.27655	3/22	2944,2949,9446	GSTM1,GSTM5,GSTO1
17_Member	GO Biological Processes	GO:1901687	glutathione derivative biosynthetic process	-3.1683	-1.27655	3/22	2944,2949,9446	GSTM1,GSTM5,GSTO1
17_Member	KEGG Pathway	hsa00480	Glutathione metabolism	-3.04939	-1.17449	4/54	2936,2944,2949,9446	GSR,GSTM1,GSTM5,GSTO1
17_Member	KEGG Pathway	hsa05418	Fluid shear stress and atherosclerosis	-3.01417	-1.14419	6/142	801,1728,2944,2949,5608,9446	CALM1,NQO1,GSTM1,GSTM5,MAP2K6,GSTO1
17_Member	GO Biological Processes	GO:0009410	response to xenobiotic stimulus	-2.85414	-1.01716	8/268	18,845,1066,1728,2053,2944,9446,57412	ABAT,CASQ2,CES1,NQO1,EPHX2,GSTM1,GSTO1,AS3MT
17_Member	KEGG Pathway	hsa00980	Metabolism of xenobiotics by cytochrome P450	-2.54186	-0.746683	4/74	2944,2949,9446,27294	GSTM1,GSTM5,GSTO1,DHDH
17_Member	Reactome Gene Sets	R-HSA-156590	Glutathione conjugation	-2.5375	-0.743699	3/36	2944,2949,9446	GSTM1,GSTM5,GSTO1
17_Member	GO Biological Processes	GO:0006575	cellular modified amino acid metabolic process	-2.3786	-0.613941	6/190	2739,2936,2944,2949,9446,26090	GLO1,GSR,GSTM1,GSTM5,GSTO1,ABHD12
18_Summary	GO Biological Processes	GO:0032366	intracellular sterol transport	-3.43398	-1.50085	3/18	302,1066,6342,3185,9446,1303,4060,5608	ANXA2,CES1,SCP2,HNRNPF,GSTO1,COL12A1,LUM,MAP2K6
18_Member	GO Biological Processes	GO:0032366	intracellular sterol transport	-3.43398	-1.50085	3/18	302,1066,6342	ANXA2,CES1,SCP2
18_Member	GO Biological Processes	GO:0032367	intracellular cholesterol transport	-3.43398	-1.50085	3/18	302,1066,6342	ANXA2,CES1,SCP2
18_Member	GO Biological Processes	GO:0032365	intracellular lipid transport	-2.72586	-0.908374	3/31	302,1066,6342	ANXA2,CES1,SCP2
18_Member	Reactome Gene Sets	R-HSA-8950505	Gene and protein expression by JAK-STAT signaling after Interleukin-12 stimulation	-2.40652	-0.637996	3/40	302,3185,9446	ANXA2,HNRNPF,GSTO1
18_Member	GO Biological Processes	GO:0030199	collagen fibril organization	-2.26187	-0.512311	3/45	302,1303,4060	ANXA2,COL12A1,LUM
18_Member	GO Biological Processes	GO:0035722	interleukin-12-mediated signaling pathway	-2.20895	-0.469186	3/47	302,3185,9446	ANXA2,HNRNPF,GSTO1
18_Member	GO Biological Processes	GO:0071349	cellular response to interleukin-12	-2.20895	-0.469186	3/47	302,3185,9446	ANXA2,HNRNPF,GSTO1
18_Member	GO Biological Processes	GO:0070671	response to interleukin-12	-2.15851	-0.430669	3/49	302,3185,9446	ANXA2,HNRNPF,GSTO1
18_Member	Reactome Gene Sets	R-HSA-9020591	Interleukin-12 signaling	-2.15851	-0.430669	3/49	302,3185,9446	ANXA2,HNRNPF,GSTO1
18_Member	GO Biological Processes	GO:0032370	positive regulation of lipid transport	-2.0419	-0.336983	3/54	302,5608,6342	ANXA2,MAP2K6,SCP2
19_Summary	KEGG Pathway	hsa04530	Tight junction	-3.36689	-1.44124	7/170	4619,4620,4622,4627,4629,5566,51762,801,7532,381,5265,5869,6708,7251,9318,81876	MYH1,MYH2,MYH4,MYH9,MYH11,PRKACA,RAB8B,CALM1,YWHAG,ARF5,SERPINA1,RAB5B,SPTA1,TSG101,COPS2,RAB1B
19_Member	KEGG Pathway	hsa04530	Tight junction	-3.36689	-1.44124	7/170	4619,4620,4622,4627,4629,5566,51762	MYH1,MYH2,MYH4,MYH9,MYH11,PRKACA,RAB8B
19_Member	Reactome Gene Sets	R-HSA-1445148	Translocation of GLUT4 to the plasma membrane	-3.30336	-1.38508	5/82	801,4619,4620,4622,7532	CALM1,MYH1,MYH2,MYH4,YWHAG
19_Member	Reactome Gene Sets	R-HSA-199991	Membrane Trafficking	-2.72892	-0.908374	13/640	381,801,4619,4620,4622,5265,5869,6708,7251,7532,9318,51762,81876	ARF5,CALM1,MYH1,MYH2,MYH4,SERPINA1,RAB5B,SPTA1,TSG101,YWHAG,COPS2,RAB8B,RAB1B
19_Member	Reactome Gene Sets	R-HSA-5653656	Vesicle-mediated transport	-2.50755	-0.717842	13/679	381,801,4619,4620,4622,5265,5869,6708,7251,7532,9318,51762,81876	ARF5,CALM1,MYH1,MYH2,MYH4,SERPINA1,RAB5B,SPTA1,TSG101,YWHAG,COPS2,RAB8B,RAB1B
20_Summary	GO Biological Processes	GO:0001666	response to hypoxia	-3.34132	-1.41753	10/345	18,158,210,847,1410,3778,5682,5702,8996,26355,4697,6390,7388,825,302,3954,6767,30845,55752,171425	ABAT,ADSL,ALAD,CAT,CRYAB,KCNMA1,PSMA1,PSMC3,NOL3,FAM162A,NDUFA4,SDHB,UQCRH,CAPN3,ANXA2,LETM1,ST13,EHD3,SEPT11,CLYBL
20_Member	GO Biological Processes	GO:0001666	response to hypoxia	-3.34132	-1.41753	10/345	18,158,210,847,1410,3778,5682,5702,8996,26355	ABAT,ADSL,ALAD,CAT,CRYAB,KCNMA1,PSMA1,PSMC3,NOL3,FAM162A
20_Member	GO Biological Processes	GO:0009060	aerobic respiration	-3.30336	-1.38508	5/82	158,847,4697,6390,7388	ADSL,CAT,NDUFA4,SDHB,UQCRH
20_Member	GO Biological Processes	GO:0036293	response to decreased oxygen levels	-3.264	-1.35295	10/353	18,158,210,847,1410,3778,5682,5702,8996,26355	ABAT,ADSL,ALAD,CAT,CRYAB,KCNMA1,PSMA1,PSMC3,NOL3,FAM162A
20_Member	GO Biological Processes	GO:0070482	response to oxygen levels	-3.04531	-1.17369	10/377	18,158,210,847,1410,3778,5682,5702,8996,26355	ABAT,ADSL,ALAD,CAT,CRYAB,KCNMA1,PSMA1,PSMC3,NOL3,FAM162A
20_Member	GO Biological Processes	GO:0014823	response to activity	-2.93248	-1.08477	4/58	158,210,825,847	ADSL,ALAD,CAPN3,CAT
20_Member	GO Biological Processes	GO:0051259	protein complex oligomerization	-2.47924	-0.694925	11/526	158,210,302,847,1410,3954,6767,8996,30845,55752,171425	ADSL,ALAD,ANXA2,CAT,CRYAB,LETM1,ST13,NOL3,EHD3,SEPT11,CLYBL
