# Supplementary material for: Murine obscurin and Obsl1 have functionally redundant roles in sarcolemmal integrity, sarcoplasmic reticulum organization, and muscle metabolism
Source: Commun Biol. 2019 May 9;2:178. doi: 10.1038/s42003-019-0405-7 (PMC6509138; doi:10.1038/s42003-019-0405-7)
Supplement: Supplementary file 8 — Supplementary Data 5 [file 42003_2019_405_MOESM8_ESM.xlsx]

## Sheet: proteome vs. interactome
	interaction partners for Obsl1 identified in Hansen D. et al. 2014 (PMID:24711643)																				Obsl1 interactome						Obsl1 interactome					Obsl1 interactome Cul7 & Obsl1 comparison				Obsl1&Obscn interactome
			data from File S1			fold change cut-off: >1.5x bigger or smaller			Significance cut-off: >10												overlap with dKO only	overlap with Obsl1 ko only	overlap with dKO & Obsl1				overlap with dKO only	overlap with Obsl1 ko only	overlap with dKO & Obsl1			common between Cul7-dKO with Obsl1-dKO	common between Cul7-Obsl1 with Obsl1-Obsl1	common between Cul7-Obsl1/dKO with Obsl1-Obsl1/dKO		overlap with dKO only (soleus and TA; coloring indicates cellular function as in Supplemental File S1)
	OBSL1 interactome (Hansen et al.)		TA deregulated (in dKO)	Sol deregulated (in dKO)		TA deregulated (in Obsl1 vs Ctl)	log2 ratio	significance	Sol deregulated (in Obsl1 vs Ctl)	log2 ratio	significance					combined deregulated (in dKO)	combined deregulated (in Obsl1)	OBSL1 interactome (Hansen et al.)	OBSL1 interactome (BioGrid without Hansen et al. data; including Fukuzawa et al data and interaction data from this publication)	OBSCN interactome (BioGrid; including Fukuzawa et al & Ackermann et al. [PMID: 19403693] data and interactions from this publication)	31	1	5			Cul7 interactome (BioGrid)	44	1	7			26				40
	SEPT9		OBSCN	TPM4		Myh11	1.10434	63.42	KRT6A	3.25852	102.83					ABAT	Myh11	SEPT9	ALYREF	ACTR1B	AHNAK	DSP	ANXA2			AAAS	AHNAK	DSP	ANXA2			AHNAK	DSP	ANXA2		AHNAK
	AAAS		Cox7a1	NDUFB11		Ces1d	0.739848	16.19	KRT42	2.93923	112.6					ABCB8	Ces1d	AAAS	CCAR2	ANK1	ATP5A1		CHCHD3			ABCB1	ARPC1A		ANXA5			ATP5A1		CHCHD3		ANXA2
	AATF		Uqcr10	TPM2		Maob	0.669027	64.45	KRT79	2.70044	19.63					ABHD11	Maob	AATF	CCDC8	BRCA1	CLTC		KRT5			ACAT1	ATP1A1		CHCHD3			CLTC		KRT5		ATP5A1
	ABCD3		NDUFS8	TNNT1		Mpz	0.62293	24.59	KRT16	2.43829	28.68					ABHD12	Mpz	ABCD3	CUL7	C10ORF12	COPA		NES			ACIN1	ATP2A2		EEF1B2			COPA				CHCHD3
	ABCF1		NDUFC2	OBSCN		Cmbl	-0.599462	14.21	KRT76	2.37295	15.67					Acaa1a	Cmbl	ABCF1	DNAAF1	CDCA5	DDX39B		OBSL1			ACLY	ATP5A1		EEF1D			DDX39B				CLTC
	ACIN1		LETM1	TNNC1		Myl1	-0.621488	10.98	KRT10	2.26903	104.23					ACAD9	Myl1	ACIN1	HNRNPDL	CHMP4B	EEF1A1					ACSL3	CLTC		KRT5			EEF1A1				COPA
	ACLY		NDUFB11	NDUFC2		Uqcrb	-0.643856	22.7	DSP	2.04264	13.78					ACO2	Uqcrb	ACLY	NDC1	HNRNPD	EIF5B					ACTA1	COPA		YWHAG			GAPDH				DDX39B
	ACSL3		NDUFB9	RANBP1		Prdx6	-0.666576	13.19	NES	1.76977	29.98					ACOX1	Prdx6	ACSL3	NIFK	HNRNPL	FLNC					ACTBL2	COX2					HIST1H1E				EEF1A1
	ACTA1		NDUFV2	SELENBP1		Prdx5	-0.666576	12.94	CACNA1E	1.58976	10.24					ACTN2	Prdx5	ACTA1	PKM	HSF2	GAPDH					ACTN1	CRKL					HNRNPF				EIF5B
	ACTBL2		ALDH5A1	PTER		Atp5h	-0.666576	12.65	KRT1	1.52607	18.53					ACTN3	Atp5h	ACTBL2	PSMD2	KCTD6	H1F0					ACTN4	DDX39B					LMNA				FLNC
	ACTN1		COX7C	FAM162A		Csrp3	-0.68966	19.22	KRT2	1.34483	35.43					ACYP2	Csrp3	ACTN1	RTCB	KIAA1107	HIST1H1E					ACTR2	EEF1A1					NCL				GAPDH
	ACTN4		NDUFA13	TNNC2		Bdh1	-0.68966	17.82	ASAP2	1.32193	18.74					ADK	Bdh1	ACTN4	SNRPGP15	LYPD4	HNRNPF					ACTR3	GAPDH					NPM1				H1F0
	ACTR2		SELENBP1	GSTM1		Cox5a	-0.713119	18.63	SRSF5	1.26903	12.55					ADPGK	Cox5a	ACTR2	TUBB4B	MOV10	LMNA					ADAR	GLO1					PA2G4				HIST1H1E
	ACTR3		NT5C1A	NOL3		Atp5j	-0.713119	10.64	MYH11	1.22033	33.94					ADRM1	Atp5j	ACTR3	UBC	MPG	NCL					AHCY	HIST1H1E					PPIA				HNRNPF
	ADAR		MYH2	UBE2L3		Tnni2	-0.785875	21.57	KRT5	1.21412	11.25					ADSL	Tnni2	ADAR	MYOM1	MYOM1	NPM1					AHNAK	HNRNPF					PRDX3				KRT5
	AHNAK		MAOB	LETM1		Ankrd2	-0.810966	15.44	MYH1	0.871844	24.41					AHNAK	Ankrd2	AHNAK	TTN	NPPA	PA2G4					ALYREF	HSD17B4					RPL13				LMNA
	ANXA1		NDUFA5	RAB8B		Fmod	-0.888969	44.29	THNSL2	0.831877	13.45					AHNAK2	Fmod	ANXA1	MYH	NXF1	PDS5B					ANKRA2	LMNA					RPL14				NCL
	ANXA2		FAHD2A	Ces1d		Myh2	-0.888969	28.34	MYH4	0.790772	24.32					AKR1B10	Myh2	ANXA2		PCNA	PPIA					ANXA1	NCL					RPL15				NES
	AP2A1		DHRS4	DHDH		Actn2	-1	27.6	IVD	0.713696	15.65					AKT2	Actn2	AP2A1		RNF123	PRDX3					ANXA2	NDUFS3					RPL18				NPM1
	AQR		NDUFA8	NDUFB9		Nme2	-1.05889	35.65	BIN1	0.659925	13.48					ALAD	Nme2	AQR		RPA1	RPL13					ANXA5	NPM1					RPL6				MYBPC2
	ARPC2		NDUFS3	ADSL		Thbs4	-1.08927	79.13	CRYAB	-0.599462	15.35					ALDH1A1	Thbs4	ARPC2		SETD2	RPL14					APMAP	OBSL1					RPL7				MYH1
	ARPC3		PRDX3	RBBP9		Mb	-1.08927	41.72	CHCHD3	-0.599462	12.75					ALDH5A1	Mb	ARPC3		SMC3	RPL15					APP	PA2G4					RPL8				MYH11
	ATAD3A		ACTN3	LUM		Obsl1	-1.39593	17.26	RBBP9	-0.599462	12.01					ALPL	Obsl1	ATAD3A		TTN	RPL18					APRT	PPIA					RPLP0				MYH2
	ATP5A1		Cyc1	NDUFA8		Myoc	-1.51457	40.87	YWHAG	-0.599462	11.42					ANKRD2	Myoc	ATP5A1		UBE2A	RPL6					ARF1	PRDX3					RPS4X				MYH4
	ATP5B		Uqcrb	ABHD11		Rnls	-1.78588	15.58	TCAP	-0.621488	10.91					ANXA2	Rnls	ATP5B		VPS18	RPL7					ARGLU1	PRDX6					RPS6				MYH9
	ATP5O		NDUFA10	Cox7a1					VIM	-0.643856	14.74					ANXA3	KRT6A	ATP5O		MyBPC	RPL8					ARHGDIA	RAB5B					SERPINH1				PA2G4
	BAG2		GBAS	ALPL					PSMC3	-0.643856	11.73					ANXA4	KRT42	BAG2			RPLP0					ARPC1A	RPL13									PDS5B
	BAZ1B		Uqcrq	AKR1B10					Uqcrh	-0.666576	17.28					ANXA5	KRT79	BAZ1B			RPS4X					ARPC2	RPL14									PPIA
	BCAS2		CLYBL	LGALS1					SDHB	-0.666576	14.83					ANXA6	KRT16	BCAS2			RPS6					ARPC3	RPL15									PRDX3
	BCLAF1		Cox5b	CALM1					Cyc1	-0.666576	13.56					APOBEC2	KRT76	BCLAF1			SERPINH1					ASB2	RPL18									RPL13
	BOP1		NDUFA4	ABAT					Eif3j1	-0.666576	11.59					APOO	KRT10	BOP1			TUBA4A					ASNA1	RPL6									RPL14
	BRD2		NDUFS6	Serpinb1a					PSMA1	-0.68966	15.17					ARCN1	DSP	BRD2								ATAD3A	RPL7									RPL15
	BRIX1		NDUFB8	SRL					EEF1D	-0.68966	14.31					ARF5	NES	BRIX1								ATIC	RPL8									RPL18
	C14orf166		NDUFS4	ANXA2					OGN	-0.68966	11.63					ARL1	CACNA1E	C14orf166								ATP1A1	RPLP0									RPL6
	C17orf85		NDUFB10	SPR					COQ8A	-0.713119	14.97					ARL8B	KRT1	C17orf85								ATP2A2	RPLP2									RPL7
	C1QBP		SUCLG2	ST13					NME2	-0.713119	14.57					ARPC1A	KRT2	C1QBP								ATP5A1	RPS18									RPL8
	C22orf28		FTH1	ANXA5					ANXA2	-0.736966	14.75					ARPC1B	ASAP2	C22orf28								ATP5B	RPS25									RPLP0
	CAD		ABCB8	NDUFA4					ADSL	-0.761213	29.55					ART1	SRSF5	CAD								ATP5F1	RPS4X									RPS4X
	CALD1		tmem65	EEF1B2					NDUFV2	-0.761213	15.88					AS3MT	KRT5	CALD1								ATP5O	RPS6									RPS6
	CAPZA1		MRPS36	NDUFA13					PRELP	-0.761213	15.36					ASAP2	MYH1	CAPZA1								ATP6V1A	SAR1A									SERPINH1
	CAPZA2		OBSL1	Uqcrh					CDC37	-0.761213	13.01					ASPA	THNSL2	CAPZA2								AURKB	SERPINH1
	CAPZB		Cox5a	TCAP					PRDX6	-0.785875	15.77					ASPH	MYH4	CAPZB								BAG2	SQSTM1
	CBX1		Hbb-bs	NDUFB10					COQ9	-0.810966	27.99					ASPN	IVD	CBX1								BAG6	TFRC
	CBX3		MAOA	DDX39B					NDUFA4	-0.810966	17.45					ATP1A1	BIN1	CBX3								BAZ1B	TUBB6
	CBX5		ND1	GSTM5					NDUFA13	-0.810966	13.19					ATP1B1	CRYAB	CBX5								BCLAF1
	CCDC86		APOO	DHRS1					GSTM1	-0.836501	24.75					ATP2A2	CHCHD3	CCDC86								BOP1
	CCT2		GSTM5	ANKRD2					COX7A2	-0.862496	14.33					ATP5A1	RBBP9	CCT2								BPTF
	CCT3		NDUFS1	FAHD2A					LETM1	-0.915936	28.3					ATP5C1	YWHAG	CCT3								BRIX1
	CCT5		ACTN2	COX7A2					ANXA5	-0.915936	16.91					ATP5H	TCAP	CCT5								C1QBP
	CCT6A		TNNC2	YWHAG					NDUFA8	-0.971431	19.64					ATP5J	VIM	CCT6A								CAD
	CCT8		LGALS1	EHD3					CALM1	-1	20.55					ATP5J2	PSMC3	CCT8								CALD1
	CDC5L		BDH1	AS3MT					EEF1B2	-1.02915	10.54					Atp5k	Uqcrh	CDC5L								CALR
	CDCA8		SMYD2	MYLK2					NDUFB9	-1.08927	30.29					ATP5L	SDHB	CDCA8								CANX
	CDK1		ATP5J	PMM2					Cox7a1	-1.12029	26.35					BDH1	Cyc1	CDK1								CAPZA1
	CEBPZ		NDUFV1	SSPN					NDUFC2	-1.18442	31.45					c4b	Eif3j1	CEBPZ								CAPZA2
	CENPF		CHCHD3	COQ8A					ST13	-1.25154	29					CALM1	PSMA1	CENPF								CAPZB
	CGN		CALM1	EEF1D					FAM162A	-1.2863	13.07					CAMK2D	EEF1D	CGN								CBR1
	CHAF1B		MAP2K6	PLIN1					RANBP1	-1.32193	24.37					CAPG	OGN	CHAF1B								CBX1
	CHCHD3		ECI1	TSG101					UBE2L3	-1.35845	41.3					CAPN3	COQ8A	CHCHD3								CBX3
	CHD1		GSTM1	SMYD2					TNNC1	-1.35845	31.98					CAR1	ANXA2	CHD1								CBX5
	CHD4		ATP5J2	GLO1					LUM	-1.39593	44.7					Car3	ADSL	CHD4								CCDC8
	CHERP		NLRX1	Serpinb6a					NDUFB11	-1.4344	37.53					CARNS1	NDUFV2	CHERP								CCT2
	CHTOP		PRDX6	CLYBL					TNNC2	-1.4344	37.17					CASQ2	PRELP	CHTOP								CCT3
	CIRH1A		ABHD11	ACYP2					TPM2	-1.55639	23.25					CAST	CDC37	CIRH1A								CCT4
	CIT		MPZ	ADPGK					TNNT1	-1.78588	45.98					CAT	COQ9	CIT								CCT5
	CIZ1		Atp5k	CAPN3					NOL3	-2.05889	76.48					CAV3	NDUFA4	CIZ1								CCT6A
	CKAP4		SPR	PRDX3					TPM4	-2.18442	81.65					CDC37	NDUFA13	CKAP4								CCT7
	CKB		NDUFA2	RAB1B												CDH13	GSTM1	CKB								CCT8
	CLTA		PTPN3	PPP2R5C												CECR5	COX7A2	CLTA								CDC5L
	CLTC		ACO2	PRELP												Ces1d	LETM1	CLTC								CDK1
	COIL		NDUFA9	PSMC3												CFL2	ANXA5	COIL								CENPF
	COPA		ATP5H	NDUFV2												CHCHD3	NDUFA8	COPA								CFL1
	CORO1C		MPC2	RAD23A												CKAP5	CALM1	CORO1C								CHCHD3
	CPSF1		APOBEC2	CRYAB												CLTC	EEF1B2	CPSF1								CHD1
	CPSF2		TMEM109	OGN												CLYBL	NDUFB9	CPSF2								CHD4
	CPSF6		NDUFAB1	ASPN												CMBL	Cox7a1	CPSF6								CIT
	CPSF7		UQCRC1	RPS25												COBL	NDUFC2	CPSF7								CIZ1
	CRNKL1		ADSL	ATP2A2												COL12A1	ST13	CRNKL1								CKAP4
	CSNK2A1		HIBCH	PRDX6												COPA	FAM162A	CSNK2A1								CKB
	CSNK2B		ATP5C1	Cyc1												COPS2	RANBP1	CSNK2B								CLIC1
	CSTF2		ATP1B1	slc9a3r2												COQ6	UBE2L3	CSTF2								CLTC
	CTNNA1		MACROD1	CHCHD3												COQ7	TNNC1	CTNNA1								COPA
	CTNNB1		HINT1	PVALB												COQ8A	LUM	CTNNB1								CORO1C
	CTTN		ATP1A1	MAP2K6												COQ9	NDUFB11	CTTN								COX2
	DAZAP1		SLC25A11	ARF5												CORO6	TNNC2	DAZAP1								COX5A
	DDB1		NDUFS2	COQ9												COX2	TPM2	DDB1								CPSF1
	DDX1		PGAM2	COPS2												Cox5a	TNNT1	DDX1								CPSF6
	DDX10		COX2	PSMA1												Cox5b	NOL3	DDX10								CPSF7
	DDX17		SLC27A1	ANXA3												Cox6b1	TPM4	DDX17								CRKL
	DDX18		SAR1B	COL12A1												Cox7a1		DDX18								CS
	DDX21		LRPAP1	PDS5B												COX7A2		DDX21								CSNK2A1
	DDX23		ND4	SAR1A												COX7C		DDX23								CSNK2B
	DDX27		FUNDC2	CDC37												CRKL		DDX27								CSTF2
	DDX39B		Cox6b1	SMTNL2												CRYAB		DDX39B								CSTF3
	DDX3X		CORO6	COQ7												CSRP3		DDX3X								CUL7
	DDX41		PPIA	MYH4												Cyc1		DDX41								CUL9
	DDX42		TNNI2	NME2												DDT		DDX42								CYR61
	DDX46		TBRG4	Eif3j1												DDX39B		DDX46								DARS
	DDX47		NDUFB3	RPL7												DDX3Y		DDX47								DAZAP1
	DDX5		NDUFA6	SDHB												DHDH		DDX5								DDB1
	DDX50		GAPDH	SEPT11												DHRS1		DDX50								DDOST
	DDX52		Uqcrc2	MYLPF												DHRS4		DDX52								DDX1
	DDX54		DLST	rps23												DIAPH1		DDX54								DDX17
	DDX56		ATP5L	SPTA1												DLST		DDX56								DDX18
	DDX6		PYGM	PHYH												DNAJC5		DDX6								DDX21
	DEK		ATP5A1	Car3												DRG2		DEK								DDX23
	DHX15		OGDH	ITGA11												DUPD1		DHX15								DDX27
	DHX16		PDHB	RPS18												DYSF		DHX16								DDX39B
	DHX30		ACAD9	GSR												ECI1		DHX30								DDX3X
	DHX8		SOD2	MYH2												EEF1A1		DHX8								DDX42
	DHX9		PTER	COQ6												EEF1B2		DHX9								DDX46
	DKC1		UBAC1	RAB5B												EEF1D		DKC1								DDX47
	DNAJA1		FAM213A	SERBP1												EFL1		DNAJA1								DDX5
	DNTTIP2		ND5	Serpina1d												EFR3B		DNTTIP2								DDX50
	DSG2		SMOX	KRT10												EHD3		DSG2								DDX56
	DSP		SLC37A4	KRT2												Eif3j1		DSP								DDX6
	DST		AKR1B10	KRT6A												EIF5B		DST								DEK
	DYNC1H1		PRDX5	NES												EPHX2		DYNC1H1								DHCR7
	EBNA1BP2		UBE2L3	Serpina1e												ERGIC1		EBNA1BP2								DHX15
	EDC4		YWHAG	HNRNPF												ESYT2		EDC4								DHX16
	EEF1A1		PPP3CB	VIM												FABP3		EEF1A1								DHX9
	EEF1G		PPP1R7	UBR4												FAHD2A		EEF1G								DKC1
	EFTUD2		Ces1d	MYBPC2												FAM162A		EFTUD2								DNAJB11
	EIF3A		H2-D1	KRT5												FAM213A		EIF3A								DNAJC7
	EIF4A1		MYOC	KRT42												FARSA		EIF4A1								DRG1
	EIF4A3		MYL1	EFR3B												FLNC		EIF4A3								DSG2
	EIF5B		MB	RPS4X												FMOD		EIF5B								DSP
	EIF6		NME1	RPL28												FSD2		EIF6								DYNC1H1
	ELAVL1		NOL3	ASAP2												FTH1		ELAVL1								EBNA1BP2
	EMD		EEF1B2	MYH1												FUNDC2		EMD								ECHS1
	EMG1		ALDH1A1	CKAP5												FXYD1		EMG1								EEF1A1
	ENO1		ASPA	KRT1												GAPDH		ENO1								EEF1B2
	EP400		PDAP1	DNAJC5												GBAS		EP400								EEF1D
	EPPK1		Serpina1d	RPL6												GBE1		EPPK1								EEF1G
	EWSR1		MAPRE3	ABHD12												GLO1		EWSR1								EFTUD2
	EXOSC10		CSRP3	CAR1												GSR		EXOSC10								EIF4A1
	EXOSC6		CMBL	c4b												GSTM1		EXOSC6								EIF4A3
	EXOSC9		DRG2	PRRC1												GSTM5		EXOSC9								EIF4G1
	EZR		ANKRD2	KRT16												GSTO1		EZR								EIF4H
	FASN		Serpina1e	FXYD1												H1F0		FASN								EIF5A
	FBL		PZP	EFL1												H2-D1		FBL								EIF6
	FIP1L1		NME2	ARL8B												Hbb-bs		FIP1L1								ELAVL1
	FLNA		NES	NRD1												HIBCH		FLNA								EMC1
	FLNB		RPLP2	RPL4												HINT1		FLNB								EMD
	FLNC		EIF5B	CECR5												HIST1H1E		FLNC								ENO1
	FLOT1		MYOT	RPL8												Hist1h2be		FLOT1								EPPK1
	FLOT2		RPL13	CRKL												HNRNPF		FLOT2								EPRS
	FTSJ3		KCTD12	SSR1												HSD17B4		FTSJ3								ERLIN1
	FUBP1		tuba4a	RPL35A												HSPB1		FUBP1								ERP44
	FUBP3		PVALB	RPL15												HSPB3		FUBP3								ETFA
	FUS		CLTC	PRKACA												HSPB7		FUS								ETFB
	GANAB		IVD	ALAD												ITGA11		GANAB								EWSR1
	GAPDH		JSRP1	MYH9												ITGB4		GAPDH								EZR
	GAR1		CFL2	IVD												ITSN1		GAR1								FASN
	GATAD2A		TRIM72	PBXIP1												IVD		GATAD2A								FBL
	GCN1L1		PPP5C	TMX2												JSRP1		GCN1L1								FBXW7
	GNB2L1		ASPH	TXNRD1												KCNMA1		GNB2L1								FBXW8
	GNL2		PARP3	Hist1h2be												KCTD12		GNL2								FIP1L1
	GNL3		PA2G4	TPPP3												KLHL40		GNL3								FKBP4
	GOLGB1		RPLP0	CASQ2												KRT1		GOLGB1								FLNA
	GPI		WIPI1	EPHX2												KRT10		GPI								FLNB
	GSN		ADRM1	GSTO1												KRT16		GSN								FLOT1
	GTF3C1		ANXA6	MVP												KRT2		GTF3C1								FLOT2
	GTPBP4		CDH13	SYNGR2												KRT42		GTPBP4								FUBP1
	H1F0		FMOD	HSPB1												KRT5		H1F0								FUBP3
	H1FX		DUPD1	SCP2												KRT6A		H1FX								FUS
	H2AFV		RPL22	ACOX1												LDHD		H2AFV								FXR1
	H2AFY		ARL1	Acaa1a												LETM1		H2AFY								GANAB
	H2AFY2		LMNA	MYH11												LGALS1		H2AFY2								GAPDH
	HBA1		ARPC1B	TCEAL5												LMNA		HBA1								GART
	HBA2		CAV3	NUDT7												LRPAP1		HBA2								GCN1L1
	HDAC2		FARSA	HSD17B4												LUM		HDAC2								GLMN
	HDLBP		ITSN1	NDUFV3												MACROD1		HDLBP								GLO1
	HEATR1		ARPC1A	MYOT												MAOA		HEATR1								GLUD1
	HIST1H1E		NCL	GBE1												MAOB		HIST1H1E								GNA13
	HIST1H2AA		DDT	CAT												MAP2K6		HIST1H2AA								GNB2L1
	HIST1H2BN		TMEM43	SRSF5												MAP4		HIST1H2BN								GNL2
	HIST1H4A		AKT2	KCNMA1												MAPRE3		HIST1H4A								GNL3
	HIST1H4B		RPS6	NQO1												MB		HIST1H4B								GOLGB1
	HIST1H4C		ERGIC1	STBD1												MGEA5		HIST1H4C								GOT2
	HIST1H4D		OXSR1	YBX2												MPC2		HIST1H4D								GPD2
	HIST1H4E		RPL3L													MPZ		HIST1H4E								GPI
	HIST1H4F		FLNC													MRPS36		HIST1H4F								GRN
	HIST1H4H		ADK													MTDH		HIST1H4H								GSN
	HIST1H4I		RAB3GAP2													MURC		HIST1H4I								GSTP1
	HIST1H4J		Serpinb6a													MVP		HIST1H4J								GTPBP4
	HIST1H4K		ANXA4													MYBPC2		HIST1H4K								H1FX
	HIST1H4L		SERBP1													MYBPH		HIST1H4L								H2AFV
	HIST2H2AA3		HSPB3													MYH1		HIST2H2AA3								H2AFY
	HIST2H2AA4		COPA													MYH11		HIST2H2AA4								H2AFY2
	HIST2H2BE		SEC31A													MYH2		HIST2H2BE								HADHA
	HIST2H3A		PLIN3													MYH4		HIST2H3A								HADHB
	HIST2H3C		CAT													MYH9		HIST2H3C								HBA1
	HIST2H3D		PBXIP1													MYL1		HIST2H3D								HBA2
	HIST2H4A		TBCB													MYLK2		HIST2H4A								HDAC2
	HIST2H4B		Car3													MYLPF		HIST2H4B								HEATR1
	HIST4H4		DDX3Y													MYOC		HIST4H4								HINT2
	HMGA1		CAPG													MYOT		HMGA1								HIST1H1E
	HMGA2		FSD2													NCL		HMGA2								HIST1H2BN
	HNRNPA0		TUBB6													ND1		HNRNPA0								HIST1H4A
	HNRNPA1		SERPINH1													ND4		HNRNPA1								HIST1H4B
	HNRNPA2B1		EEF1A1													ND5		HNRNPA2B1								HIST1H4C
	HNRNPA3		STBD1													NDUFA10		HNRNPA3								HIST1H4D
	HNRNPAB		PURA													NDUFA13		HNRNPAB								HIST1H4E
	HNRNPC		TUBA8													NDUFA2		HNRNPC								HIST1H4F
	HNRNPD		ARCN1													NDUFA4		HNRNPD								HIST1H4H
	HNRNPF		H1F0													NDUFA5		HNRNPF								HIST1H4I
	HNRNPH1		ESYT2													NDUFA6		HNRNPH1								HIST1H4J
	HNRNPH2		MGEA5													NDUFA8		HNRNPH2								HIST1H4K
	HNRNPH3		CAST													NDUFA9		HNRNPH3								HIST1H4L
	HNRNPK		KLHL40													NDUFAB1		HNRNPK								HIST2H2AA3
	HNRNPL		RPL31													NDUFB10		HNRNPL								HIST2H2AA4
	HNRNPR		DIAPH1													NDUFB11		HNRNPR								HIST2H2AB
	HNRNPU		ART1													NDUFB3		HNRNPU								HIST2H2BE
	HNRNPUL1		MTDH													NDUFB8		HNRNPUL1								HIST2H3A
	HNRNPUL2		MAP4													NDUFB9		HNRNPUL2								HIST2H3C
	HNRPDL		ITGB4													NDUFC2		HNRPDL								HIST2H3D
	HP1BP3		AHNAK													NDUFS1		HP1BP3								HIST2H4A
	HSD17B10		HIST1H1E													NDUFS2		HSD17B10								HIST2H4B
	HSP90AB1		CASQ2													NDUFS3		HSP90AB1								HIST4H4
	HSP90B1		VIM													NDUFS4		HSP90B1								HLA-A
	HSPA5		PDLIM3													NDUFS6		HSPA5								HLA-C
	HSPA9		TFRC													NDUFS8		HSPA9								HMGA1
	HSPD1		CARNS1													NDUFV1		HSPD1								HNRNPA0
	IGF2BP1		PPM1B													NDUFV2		IGF2BP1								HNRNPA1
	IGF2BP3		PACSIN3													NDUFV3		IGF2BP3								HNRNPA2B1
	IGHG1		prkaa1													NES		IGHG1								HNRNPA3
	IK		CRYAB													NLRX1		IK								HNRNPAB
	ILF2		HSD17B4													NME1		ILF2								HNRNPC
	ILF3		CAMK2D													NME2		ILF3								HNRNPD
	IMMT		HSPB7													NOL3		IMMT								HNRNPDL
	IMP3		PADI2													NPM1		IMP3								HNRNPF
	INA		RPL4													NQO1		INA								HNRNPH1
	IQGAP1		MYBPH													NQO2		IQGAP1								HNRNPH2
	IRF2BP1		THBS4													NRD1		IRF2BP1								HNRNPH3
	ITPR3		TPP2													NT5C1A		ITPR3								HNRNPK
	JUP		RPL14													NUDT7		JUP								HNRNPL
	JUP		NPM1													OBSCN		KDM1A								HNRNPR
	KDM1A		GBE1													OBSL1		KHDRBS1								HNRNPU
	KHDRBS1		FABP3													OGDH		KHSRP								HNRNPUL1
	KHSRP		RPL27													OGFOD1		KIAA0020								HNRNPUL2
	KIAA0020		COBL													OGN		KIAA1967								HP1BP3
	KIAA1967		SQSTM1													OXSR1		KIF14								HPRT1
	KIF14		TRDN													PA2G4		KIF22								HSD17B10
	KIF22		RPL18													PACSIN3		KIF2A								HSD17B4
	KIF2A		MYH11													PADI2		KPNA2								HSP90AB1
	KPNA2		NQO2													PARP3		KPNB1								HSP90B1
	KPNB1		OGFOD1													PBXIP1		KRT14								HSPA5
	KRT14		RPL35A													PDAP1		KRT17								HSPA9
	KRT17		Acaa1a													PDHB		KRT18								HSPD1
	KRT18		RPL8													PDLIM3		KRT33B								HYOU1
	KRT33B		LDHD													PDS5B		KRT5								IARS
	KRT5		MURC													PGAM2		KRT82								IDH3A
	KRT82		DYSF													PHYH		KRT86								IDH3B
	KRT86		YBX2													PLIN1		LAS1L								IGF2BP1
	LAS1L		RPL6													PLIN3		LBR								IGF2BP3
	LBR		AHNAK2													PMM2		LDHA								IGHG1
	LDHA		XIRP1													PPIA		LGALS3BP								IGLC1
	LGALS3BP		Serpinb1a													PPM1B		LIMA1								IK
	LIMA1		HSPB1													PPP1R7		LMNA								ILF2
	LMNA															PPP2R5C		LMNB1								ILF3
	LMNB1															PPP3CB		LMNB2								IMMT
	LMNB2															PPP5C		LOC100130932								IMPDH2
	LOC100130932															PRDX3		LRRC59								INA
	LRRC59															PRDX5		LUC7L3								IPO5
	LUC7L3															PRDX6		MACF1								IQGAP1
	MACF1															PRELP		MAP4K4								IRS1
	MACF1															prkaa1		MATR3								ITM2C
	MAP4K4															PRKACA		MCM2								JUP
	MATR3															PRRC1		MCM3								KHDRBS1
	MCM2															PSMA1		MCM5								KHSRP
	MCM3															PSMC3		MCM6								KIF5B
	MCM5															PTER		MCM7								KPNA2
	MCM6															PTPN3		MDC1								KPNB1
	MCM7															PURA		MDH2								KRT14
	MDC1															PVALB		MDN1								KRT17
	MDH2															PYGM		MFAP1								KRT18
	MDN1															PZP		MGA								KRT5
	MFAP1															RAB1B		MKI67								KRT6C
	MGA															RAB3GAP2		MKI67IP								LAS1L
	MKI67															RAB5B		MLLT4								LBR
	MKI67IP															RAB8B		MRE11A								LDHA
	MLLT4															RAD23A		MRTO4								LGALS3BP
	MRE11A															RANBP1		MTA2								LIMA1
	MRTO4															RBBP9		MYBBP1A								LMNA
	MTA2															RPL13		MYEF2								LMNB1
	MYBBP1A															RPL14		NAT10								LMNB2
	MYEF2															RPL15		NCBP1								LONP1
	NAT10															RPL18		NCL								LRPPRC
	NCBP1															RPL22		NCOA5								LRRC59
	NCL															RPL27		NEFL								LRWD1
	NCOA5															RPL28		NES								LUC7L3
	NEFL															RPL31		NIPBL								MACF1
	NES															RPL35A		NIPSNAP1								MAP1B
	NIPBL															RPL3L		NKRF								MAPK1
	NIPSNAP1															RPL4		NLE1								MARS
	NKRF															RPL6		NOC2L								MATR3
	NLE1															RPL7		NOC4L								MCM7
	NOC2L															RPL8		NOL11								MDC1
	NOC4L															RPLP0		NOL6								MDH2
	NOL11															RPLP2		NOLC1								MDN1
	NOL6															RPS18		NONO								MIF
	NOLC1															rps23		NOP2								MKI67
	NONO															RPS25		NOP56								MLLT4
	NOP2															RPS4X		NOP58								MMAB
	NOP56															RPS6		NPM1								MRE11A
	NOP58															SAR1A		NUDT21								MRPL13
	NPM1															SAR1B		NUMA1								MRPL52
	NUDT21															SCP2		NUP107								MTHFD1
	NUMA1															SDHB		NUP133								MYBBP1A
	NUP107															SEC31A		NUP153								MYEF2
	NUP133															SELENBP1		NUP155								MYO1B
	NUP153															SEPT11		NUP160								NAP1L1
	NUP155															SERBP1		NUP188								NAT10
	NUP160															Serpina1d		NUP205								NCL
	NUP188															Serpina1e		NUP210								NCOA5
	NUP205															Serpinb1a		NUP214								NDUFS3
	NUP210															Serpinb6a		NUP35								NIFK
	NUP214															SERPINH1		NUP54								NIPSNAP1
	NUP35															SLC25A11		NUP62								NNT
	NUP54															SLC27A1		NUP85								NOC2L
	NUP62															SLC37A4		NUP93								NOL11
	NUP85															slc9a3r2		NUP98								NOL7
	NUP93															SMOX		NUPL1								NOLC1
	NUP98															SMTNL2		NXF1								NONO
	NUPL1															SMYD2		OBSL1								NOP2
	NXF1															SOD2		PA2G4								NOP56
	OBSL1															SPR		PABPC1								NOP58
	PA2G4															SPTA1		PARP1								NPEPPS
	PABPC1															SQSTM1		PBRM1								NPM1
	PARP1															SRL		PCBP1								NUDC
	PBRM1															SRSF5		PCBP2								NUDT16L1
	PCBP1															SSPN		PCM1								NUDT21
	PCBP2															SSR1		PCMT1								NUMA1
	PCM1															ST13		PCNA								NUP107
	PCMT1															STBD1		PCNT								NUP155
	PCNA															SUCLG2		PDCD11								NUP160
	PCNT															SYNGR2		PDIA3								NUP205
	PDCD11															TBCB		PDIA4								NUP210
	PDIA3															TBRG4		PDIA6								NUP214
	PDIA4															TCAP		PDLIM7								NUP35
	PDIA6															TCEAL5		PDS5B								NUP43
	PDLIM7															TFRC		PELP1								NUP93
	PDS5B															THBS4		PES1								NUP98
	PELP1															TMEM109		PFN1								OBSL1
	PES1															TMEM43		PHB								OLA1
	PFN1															tmem65		PHGDH								P4HB
	PHB															TMX2		PHIP								PA2G4
	PHGDH															TNNC1		PKM2								PABPC1
	PHIP															TNNC2		PLEC								PABPC4
	PKM2															TNNI2		PLOD1								PAFAH1B3
	PLEC															TNNT1		PNN								PARP1
	PLOD1															TPM2		POLDIP3								PCBP1
	PNN															TPM4		POLR2A								PCBP2
	POLDIP3															TPP2		POLR2B								PCMT1
	POLR2A															TPPP3		POLR2E								PCNA
	POLR2B															TRDN		POM121								PDCD11
	POLR2E															TRIM72		PPAN								PDIA3
	POM121															TSG101		PPIA								PDIA4
	PPAN															tuba4a		PPIB								PDIA6
	PPIA															TUBA8		PPP1CA								PDLIM1
	PPIB															TUBB6		PPP1R10								PELP1
	PPP1CA															TXNRD1		PPP2R1A								PES1
	PPP1R10															UBAC1		PQBP1								PFKL
	PPP2R1A															UBE2L3		PRDX1								PFKP
	PQBP1															UBR4		PRDX3								PFN1
	PRDX1															Uqcr10		PRKDC								PGK1
	PRDX3															Uqcrb		PRMT1								PGRMC1
	PRKDC															UQCRC1		PRPF19								PHB
	PRMT1															Uqcrc2		PRPF3								PHGDH
	PRPF19															Uqcrh		PRPF31								PHIP
	PRPF3															Uqcrq		PRPF4								PIN1
	PRPF31															VIM		PRPF40A								PKM
	PRPF4															WIPI1		PRPF4B								PLD3
	PRPF40A															XIRP1		PRPF6								PLEC
	PRPF4B															YBX2		PRPF8								PNN
	PRPF6															YWHAG		PSIP1								POLDIP3
	PRPF8																	PSPC1								POLR2A
	PSIP1																	PTBP1								POLR2E
	PSPC1																	PTPLAD1								PPAN
	PTBP1																	PUF60								PPIA
	PTPLAD1																	PWP2								PPIB
	PUF60																	RAD50								PPP1CA
	PWP2																	RAE1								PPP2R1A
	RAD50																	RALY								PRDX1
	RAE1																	RAN								PRDX3
	RALY																	RANBP2								PRDX6
	RAN																	RANGAP1								PRKAR1A
	RANBP2																	RBBP4								PRKCSH
	RANGAP1																	RBM10								PRKDC
	RBBP4																	RBM12B								PRMT1
	RBM10																	RBM14								PRMT5
	RBM12B																	RBM14-RBM4								PRPF19
	RBM14																	RBM15								PRPF40A
	RBM14-RBM4																	RBM17								PRPF6
	RBM15																	RBM25								PRPF8
	RBM17																	RBM28								PSIP1
	RBM25																	RBM39								PSMA5
	RBM28																	RBM4								PSMC5
	RBM39																	RBM8A								PSMD11
	RBM4																	RBMX								PSMD2
	RBM8A																	RCC1								PSMD6
	RBMX																	RCC2								PSPC1
	RCC1																	RIF1								PTBP1
	RCC2																	RNPS1								PTPLAD1
	RIF1																	RPF2								PTPRF
	RNPS1																	RPL10A								PUF60
	RPF2																	RPL11								PWP2
	RPL10A																	RPL12								QARS
	RPL11																	RPL13								RAB10
	RPL12																	RPL14								RAB11B
	RPL13																	RPL15								RAB14
	RPL14																	RPL18								RAB1A
	RPL15																	RPL19								RAB21
	RPL18																	RPL23A								RAB5B
	RPL19																	RPL3								RAB5C
	RPL23A																	RPL5								RAB7A
	RPL3																	RPL6								RAB9A
	RPL5																	RPL7								RACGAP1
	RPL6																	RPL7A								RAD50
	RPL7																	RPL7L1								RAE1
	RPL7A																	RPL8								RALA
	RPL7L1																	RPLP0								RALY
	RPL8																	RPN1								RAN
	RPLP0																	RPS2								RANBP2
	RPN1																	RPS27A								RANGAP1
	RPS2																	RPS3A								RBBP4
	RPS27A																	RPS4X								RBM10
	RPS3A																	RPS6								RBM14
	RPS4X																	RPS8								RBM14-RBM4
	RPS6																	RPS9								RBM15
	RPS8																	RPSA								RBM25
	RPS9																	RRP1								RBM39
	RPSA																	RRP12								RBM4
	RRP1																	RRP15								RBMX
	RRP12																	RRP1B								RBX1
	RRP15																	RRP36								RCC1
	RRP1B																	RRP9								RCC2
	RRP36																	RRS1								RCN1
	RRP9																	RSL1D1								RIF1
	RRS1																	RUVBL1								RNPS1
	RSL1D1																	RUVBL2								RPA1
	RUVBL1																	SAFB								RPF2
	RUVBL2																	SAFB2								RPL10
	SAFB																	SART1								RPL10A
	SAFB2																	SCAF1								RPL11
	SART1																	SCAF4								RPL12
	SCAF1																	SCIN								RPL13
	SCAF4																	SCRIB								RPL14
	SCIN																	SEC22B								RPL15
	SCRIB																	SEC23A								RPL18
	SEC22B																	SEC24C								RPL19
	SEC23A																	SERPINH1								RPL21
	SEC24C																	SF1								RPL23
	SERPINH1																	SF3A1								RPL23A
	SF1																	SF3A2								RPL27A
	SF3A1																	SF3A3								RPL29
	SF3A2																	SF3B1								RPL3
	SF3A3																	SF3B2								RPL35
	SF3B1																	SF3B3								RPL36
	SF3B2																	SFPQ								RPL6
	SF3B3																	SHMT2								RPL7
	SFPQ																	SKIV2L2								RPL7A
	SHMT2																	SLC25A5								RPL7L1
	SKIV2L2																	SLTM								RPL8
	SLC25A5																	SMARCA4								RPL9
	SLTM																	SMARCA5								RPLP0
	SMARCA4																	SMARCC2								RPLP2
	SMARCA5																	SMC1A								RPS10
	SMARCC2																	SMC3								RPS13
	SMC1A																	SMCHD1								RPS14
	SMC3																	SMU1								RPS18
	SMCHD1																	SND1								RPS2
	SMU1																	SNRNP200								RPS25
	SND1																	SNRNP40								RPS26
	SNRNP200																	SNRNP70								RPS3
	SNRNP40																	SNRPA								RPS3A
	SNRNP70																	SNRPA1								RPS4X
	SNRPA																	SNRPB								RPS5
	SNRPA1																	SNRPB2								RPS6
	SNRPB																	SNRPD1								RPS8
	SNRPB2																	SNRPD3								RPS9
	SNRPD1																	SNRPE								RPSA
	SNRPD3																	SNW1								RRBP1
	SNRPE																	SNX9								RRP12
	SNW1																	SON								RRP15
	SNX9																	SPEN								RRP1B
	SON																	SPTBN2								RRP9
	SPEN																	SRCAP								RRS1
	SPTBN2																	SRRM1								RSL1D1
	SRCAP																	SRRM2								RTCB
	SRRM1																	SRRT								RUVBL1
	SRRM2																	SRSF1								RUVBL2
	SRRT																	SRSF10								SAFB
	SRSF1																	SRSF11								SAFB2
	SRSF10																	SRSF2								SAR1A
	SRSF11																	SRSF3								SART1
	SRSF2																	SRSF6								SEC22B
	SRSF3																	SRSF7								SEC23A
	SRSF6																	SRSF9								SERPINH1
	SRSF7																	SSRP1								SF1
	SRSF9																	STAG2								SF3A1
	SSRP1																	STOML2								SF3A2
	STAG2																	STRBP								SF3A3
	STOML2																	SUGP2								SF3B1
	STRBP																	SUMO1								SF3B2
	SUGP2																	SUN1								SF3B3
	SUMO1																	SUPT16H								SF3B6
	SUN1																	SUPT5H								SFPQ
	SUPT16H																	SUPT6H								SHMT2
	SUPT5H																	SYNCRIP								SKP1
	SUPT6H																	SYNE1								SLC12A2
	SYNCRIP																	SYNE2								SLC1A5
	SYNE1																	TAF15								SLC20A1
	SYNE2																	TAGLN2								SLC25A5
	TAF15																	TBL3								SLC3A2
	TAGLN2																	TCF20								SMARCA5
	TBL3																	TCOF1								SMC1A
	TCF20																	TCP1								SMC3
	TCOF1																	TEX10								SMCHD1
	TCP1																	THOC1								SMU1
	TEX10																	THOC2								SND1
	THOC1																	THOC4								SNRNP200
	THOC2																	THRAP3								SNRNP40
	THOC4																	TIAL1								SNRNP70
	THRAP3																	TIMM50								SNRPA
	TIAL1																	TJP1								SNRPA1
	TIMM50																	TJP2								SNRPB
	TJP1																	TLN1								SNRPD2
	TJP2																	TMEM48								SNRPD3
	TLN1																	TMPO								SNRPE
	TMEM48																	TNPO1								SNW1
	TMPO																	TOP1								SON
	TMPO																	TOP2A								SPEN
	TNPO1																	TOP2B								SPINT2
	TOP1																	TP53								SQSTM1
	TOP2A																	TPI1								SRRM2
	TOP2B																	TPM3								SRRT
	TP53																	TPR								SRSF1
	TPI1																	TRA2A								SRSF10
	TPM3																	TRA2B								SRSF3
	TPR																	TRAP1								SRSF6
	TRA2A																	TRIM28								SRSF7
	TRA2B																	TRIP12								SRSF9
	TRAP1																	TRRAP								SSRP1
	TRIM28																	TUBA1B								STAU1
	TRIP12																	TUBA4A								STIP1
	TRRAP																	TUBB2B								STOML2
	TUBA1B																	TUBB2C								SUMO1
	TUBA4A																	TUFM								SUPT16H
	TUBB2B																	U2AF1								SUPT5H
	TUBB2C																	U2AF2								SUPT6H
	TUFM																	U2SURP								SURF4
	U2AF1																	UBA1								SYNCRIP
	U2AF2																	UBAP2L								SYNE2
	U2SURP																	UBTF								TAF15
	UBA1																	UHRF1								TAGLN2
	UBAP2L																	URB1								TARDBP
	UBTF																	URB2								TARS
	UHRF1																	USP39								TBL3
	URB1																	UTP14A								TCOF1
	URB2																	UTP20								TCP1
	USP39																	UTP6								TECR
	UTP14A																	UTRN								TEX10
	UTP20																	VCP								TFAM
	UTP6																	VDAC3								TFG
	UTRN																	WBP11								TFRC
	VCP																	WDR18								THOC2
	VDAC3																	WDR3								THRAP3
	WBP11																	WDR36								TIAL1
	WDR18																	WDR43								TIMM50
	WDR3																	WDR46								TJP1
	WDR36																	WDR75								TLN1
	WDR43																	XAB2								TMED9
	WDR46																	XPNPEP3								TMEM59
	WDR75																	XPO1								TMOD3
	XAB2																	XRCC5								TMPO
	XPNPEP3																	XRCC6								TNPO1
	XPO1																	XRN2								TOP1
	XRCC5																	YBX1								TOP2A
	XRCC6																	YLPM1								TOP2B
	XRN2																	YWHAE								TOR1A
	YBX1																	YWHAQ								TP53
	YLPM1																	YWHAZ								TPI1
	YWHAE																	ZC3H11A								TPM3
	YWHAQ																	ZC3H14								TPR
	YWHAZ																	ZC3H4								TRAP1
	ZC3H11A																	ZFR								TRIM25
	ZC3H14																	ZNF326								TRIM28
	ZC3H4																	ZNF638								TTN
	ZFR																									TUBA1B
	ZNF326																									TUBA4A
	ZNF638																									TUBB2B
																										TUBB4B
																										TUBB6
																										TUFM
																										TXNDC5
																										U2AF1
																										U2AF2
																										U2SURP
																										UBA1
																										UBC
																										UBTF
																										UCHL1
																										USP39
																										VCP
																										VTN
																										WDR18
																										WDR3
																										WDR36
																										WDR43
																										WDR75
																										XRCC1
																										XRCC5
																										XRCC6
																										XRN2
																										YBX1
																										YES1
																										YWHAB
																										YWHAE
																										YWHAG
																										YWHAQ
																										YWHAZ
																										ZC3H11A
																										ZC3H14
																										ZFR
																										ZNF326
																										ZNF638

## Sheet: proteome vs transcriptome
		Table 5 - Murray et al. PMID: 24148222
		Up-regulated probesets				Down-regulated probesets
		3-M	CUL7	OBSL1	CCDC8	3-M	CUL7	OBSL1	CCDC8
		ZIC1a	PCP4a	ZIC1a	XIST	IGF2a	IGF2a	IGF2a	IGF2a
		PCP4a	ZIC1a	PCP4a	ZIC1a	LEPa	LGR5b	LEPa	CADM1
		HOXC6a	HOXA10a	HOXC6a	HOXC6a	IGF2a	COL4A1b	EDIL3c	PSG2
		HOXA10a	COL14A1b	COL14A1b	HOXA10a	–	SFRP2	IGF2a	IGF2a
		HOXA9a	HOXA9a	SNCAc	HOXA9a	BEX1a	LEPa	–	DDX3Y
		IL13RA2a	IL13RA2a	HOXA10a	PCP4a	PTGDSb	DIO2	COL4A1b	LGR5
		COL14A1b	THBS4	HOXA9a	PAX6	COL4A1b	APOEc	BEX1a	PTGDS
		GPC6a	–	CLUb	EMCN	LGR5b	RARRES2b	PTGDSb	PSG3
		CLUb	HOXA11b	–	XIST	IGF2a	NID2	IGF2a	BEX1a
		SLC6A15b	HOXC6a	CYP3A5	PAX6	GRIK2c	TFAP2Ab	HAPLN1	RPS4Y1
		HOXA10a	TNXB	SLC6A15b	GPC6a	WFDC1c	–	IGFBP5	MAOA
		HOXA11b	KCNB1	IL13RA2a	CLUb	TFAP2Ab	LXN	RARRES2b	GRIK2
		–	WIF1	GPC6a	IL13RA2a	RARRES2b	IGF2a	WFDC1c	TFAP2Ab
		CLUb	GPC6a	CLUb	HOXA10a	APOEc	TLR4a	HAPLN1	LEPa
		–	HOXA10a	SPON1c	XIST	WNT5Ac	APOEc	SYNPO2c	IGF2a
		ABCA6b	ST8SIA1	SCARA3c	WISP1	EDIL3c	ITIH5c	WNT5Ac	TRPC6
		SCARA3c	ACE	HOXA10a	THBD	SIM2	PMEPA1	IGFBP7	FAM19A5
		HOXA9a	SLC6A15b	ABCA6b	THBD	–	PSG7	TPD52L1	ITIH5c
		SPON1c	COL14A1b	SPON1c	H19	SYNPO2c	DIO2	MRVI1	ITIH5c
		TBX5	ABCA6b	SNX10	SNCAc	PPP1R14A	BEX1a	STXBP6	USP9Y
		combine & remove duplicates	combine & remove duplicates
													3M transcriptome				Obsl1 patient transcriptome
		deregulated in 3M	deregulated in Obsl1							TA & Sol deregulated (in dKO)	TA & Sol deregulated (Obsl1 only)		overlap with dKO	overlap with Obsl1	overlap with dKO & Obsl1		overlap with dKO	overlap with Obsl1	overlap with dKO & Obsl1
		69	32							377	89		3	0	0		0	0	0
		ZIC1	ZIC1							OBSCN	Myh11		THBS4
		PCP4	PCP4							Cox7a1	Ces1d		DDX3Y
		HOXC6	HOXC6							Uqcr10	Maob		MAOA
		HOXA10	COL14A1							NDUFS8	Mpz
		HOXA9	SNCA							NDUFC2	Cmbl
		IL13RA2	HOXA10							LETM1	Myl1
		COL14A1	HOXA9							NDUFB11	Uqcrb
		GPC6	CLU							NDUFB9	Prdx6
		CLU	CYP3A5							NDUFV2	Prdx5
		SLC6A15	SLC6A15							ALDH5A1	Atp5h
		HOXA11	IL13RA2							COX7C	Csrp3
		ABCA6	GPC6							NDUFA13	Bdh1
		SCARA3	SPON1							SELENBP1	Cox5a
		SPON1	SCARA3							NT5C1A	Atp5j
		TBX5	ABCA6							MYH2	Tnni2
		THBS4	SNX10							MAOB	Ankrd2
		TNXB	IGF2							NDUFA5	Fmod
		KCNB1	LEP							FAHD2A	Myh2
		WIF1	EDIL3							DHRS4	Actn2
		ST8SIA1	COL4A1							NDUFA8	Nme2
		ACE	BEX1							NDUFS3	Thbs4
		SNCA	PTGDS							PRDX3	Mb
		CYP3A5	HAPLN1							ACTN3	Obsl1
		SNX10	IGFBP5							Cyc1	Myoc
		XIST	RARRES2							Uqcrb	Rnls
		PAX6	WFDC1							NDUFA10	KRT6A
		EMCN	SYNPO2							GBAS	KRT42
		WISP1	WNT5A							Uqcrq	KRT79
		THBD	IGFBP7							CLYBL	KRT16
		H19	TPD52L1							Cox5b	KRT76
		IGF2	MRVI1							NDUFA4	KRT10
		LEP	STXBP6							NDUFS6	DSP
		BEX1								NDUFB8	NES
		COL4A1								NDUFS4	CACNA1E
		WFDC1								NDUFB10	KRT1
		TFAP2A								SUCLG2	KRT2
		RARRES2								FTH1	ASAP2
		APOE								ABCB8	SRSF5
		WNT5A								tmem65	KRT5
		EDIL3								MRPS36	MYH1
		SIM2								OBSL1	THNSL2
		SYNPO2								Cox5a	MYH4
		PPP1R14A								Hbb-bs	IVD
		SFRP2								MAOA	BIN1
		DIO2								ND1	CRYAB
		NID2								APOO	CHCHD3
		LXN								GSTM5	RBBP9
		TLR4								NDUFS1	YWHAG
		ITIH5								ACTN2	TCAP
		PMEPA1								TNNC2	VIM
		PSG7								LGALS1	PSMC3
		HAPLN1								BDH1	Uqcrh
		IGFBP5								SMYD2	SDHB
		IGFBP7								ATP5J	Cyc1
		TPD52L1								NDUFV1	Eif3j1
		MRVI1								CHCHD3	PSMA1
		STXBP6								CALM1	EEF1D
		CADM1								MAP2K6	OGN
		PSG2								ECI1	COQ8A
		DDX3Y								GSTM1	ANXA2
		LGR5								ATP5J2	ADSL
		PTGDS								NLRX1	NDUFV2
		PSG3								PRDX6	PRELP
		RPS4Y1								ABHD11	CDC37
		MAOA								MPZ	COQ9
		GRIK2								Atp5k	NDUFA4
		TRPC6								SPR	NDUFA13
		FAM19A5								NDUFA2	GSTM1
		USP9Y								PTPN3	COX7A2
										ACO2	LETM1
										NDUFA9	ANXA5
										ATP5H	NDUFA8
										MPC2	CALM1
										APOBEC2	EEF1B2
										TMEM109	NDUFB9
										NDUFAB1	Cox7a1
										UQCRC1	NDUFC2
										ADSL	ST13
										HIBCH	FAM162A
										ATP5C1	RANBP1
										ATP1B1	UBE2L3
										MACROD1	TNNC1
										HINT1	LUM
										ATP1A1	NDUFB11
										SLC25A11	TNNC2
										NDUFS2	TPM2
										PGAM2	TNNT1
										COX2	NOL3
										SLC27A1	TPM4
										SAR1B
										LRPAP1
										ND4
										FUNDC2
										Cox6b1
										CORO6
										PPIA
										TNNI2
										TBRG4
										NDUFB3
										NDUFA6
										GAPDH
										Uqcrc2
										DLST
										ATP5L
										PYGM
										ATP5A1
										OGDH
										PDHB
										ACAD9
										SOD2
										PTER
										UBAC1
										FAM213A
										ND5
										SMOX
										SLC37A4
										AKR1B10
										PRDX5
										UBE2L3
										YWHAG
										PPP3CB
										PPP1R7
										Ces1d
										H2-D1
										MYOC
										MYL1
										MB
										NME1
										NOL3
										EEF1B2
										ALDH1A1
										ASPA
										PDAP1
										Serpina1d
										MAPRE3
										CSRP3
										CMBL
										DRG2
										ANKRD2
										Serpina1e
										PZP
										NME2
										NES
										RPLP2
										EIF5B
										MYOT
										RPL13
										KCTD12
										tuba4a
										PVALB
										CLTC
										IVD
										JSRP1
										CFL2
										TRIM72
										PPP5C
										ASPH
										PARP3
										PA2G4
										RPLP0
										WIPI1
										ADRM1
										ANXA6
										CDH13
										FMOD
										DUPD1
										RPL22
										ARL1
										LMNA
										ARPC1B
										CAV3
										FARSA
										ITSN1
										ARPC1A
										NCL
										DDT
										TMEM43
										AKT2
										RPS6
										ERGIC1
										OXSR1
										RPL3L
										FLNC
										ADK
										RAB3GAP2
										Serpinb6a
										ANXA4
										SERBP1
										HSPB3
										COPA
										SEC31A
										PLIN3
										CAT
										PBXIP1
										TBCB
										Car3
										DDX3Y
										CAPG
										FSD2
										TUBB6
										SERPINH1
										EEF1A1
										STBD1
										PURA
										TUBA8
										ARCN1
										H1F0
										ESYT2
										MGEA5
										CAST
										KLHL40
										RPL31
										DIAPH1
										ART1
										MTDH
										MAP4
										ITGB4
										AHNAK
										HIST1H1E
										CASQ2
										VIM
										PDLIM3
										TFRC
										CARNS1
										PPM1B
										PACSIN3
										prkaa1
										CRYAB
										HSD17B4
										CAMK2D
										HSPB7
										PADI2
										RPL4
										MYBPH
										THBS4
										TPP2
										RPL14
										NPM1
										GBE1
										FABP3
										RPL27
										COBL
										SQSTM1
										TRDN
										RPL18
										MYH11
										NQO2
										OGFOD1
										RPL35A
										Acaa1a
										RPL8
										LDHD
										MURC
										DYSF
										YBX2
										RPL6
										AHNAK2
										XIRP1
										Serpinb1a
										HSPB1
										TPM4
										TPM2
										TNNT1
										TNNC1
										RANBP1
										FAM162A
										RAB8B
										DHDH
										RBBP9
										LUM
										ALPL
										ABAT
										SRL
										ANXA2
										ST13
										ANXA5
										Uqcrh
										TCAP
										DDX39B
										DHRS1
										COX7A2
										EHD3
										AS3MT
										MYLK2
										PMM2
										SSPN
										COQ8A
										EEF1D
										PLIN1
										TSG101
										GLO1
										ACYP2
										ADPGK
										CAPN3
										RAB1B
										PPP2R5C
										PRELP
										PSMC3
										RAD23A
										OGN
										ASPN
										RPS25
										ATP2A2
										slc9a3r2
										ARF5
										COQ9
										COPS2
										PSMA1
										ANXA3
										COL12A1
										PDS5B
										SAR1A
										CDC37
										SMTNL2
										COQ7
										MYH4
										Eif3j1
										RPL7
										SDHB
										SEPT11
										MYLPF
										rps23
										SPTA1
										PHYH
										ITGA11
										RPS18
										GSR
										COQ6
										RAB5B
										KRT10
										KRT2
										KRT6A
										HNRNPF
										UBR4
										MYBPC2
										KRT5
										KRT42
										EFR3B
										RPS4X
										RPL28
										ASAP2
										MYH1
										CKAP5
										KRT1
										DNAJC5
										ABHD12
										CAR1
										c4b
										PRRC1
										KRT16
										FXYD1
										EFL1
										ARL8B
										NRD1
										CECR5
										CRKL
										SSR1
										RPL15
										PRKACA
										ALAD
										MYH9
										TMX2
										TXNRD1
										Hist1h2be
										TPPP3
										EPHX2
										GSTO1
										MVP
										SYNGR2
										SCP2
										ACOX1
										TCEAL5
										NUDT7
										NDUFV3
										SRSF5
										KCNMA1
										NQO1
